# Supplementary material for: Computational profiling of hiPSC-derived heart organoids reveals chamber defects associated with NKX2-5 deficiency
Source: Commun Biol. 2022 Apr 29;5:399. doi: 10.1038/s42003-022-03346-4 (PMC9054831; doi:10.1038/s42003-022-03346-4)
Supplement: Supplementary file 3 — supplementary data1 [file 42003_2022_3346_MOESM3_ESM.txt]

genes	cluster
MYBPC3	1
ACTN2	1
TMOD1	1
NKX2-5	1
TRDN	1
FHL2	1
RYR2	1
HSPB7	1
LINC00881	1
MYH7	1
SLC8A1	1
MYOM1	1
SMPX	1
LDB3	1
MYH6	1
HSPB3	1
CSRP3	1
MYL3	1
TTN	1
PLN	1
SFRP1	2
BST2	2
COL6A1	2
BAMBI	2
MDK	2
C7	3
EMILIN1	3
COL1A2	3
COL1A1	3
COL3A1	3
MGP	3
COL6A3	3
BGN	3
TIMP1	3
SPARC	3
LGALS1	3
ITM2C	3
MMP2	3
CALU	3
EMP3	3
EFEMP2	3
PCOLCE	3
MFAP4	3
POSTN	3
NFIB	3
GNG11	4
KDR	4
EGFL7	4
ESAM	4
CDH5	4
ECSCR	4
PLVAP	4
WWTR1	4
TCF4	4
RAMP2	4
FLT1	4
PECAM1	4
LDB2	4
PLXND1	4
EMCN	4
SOX18	4
LMO2	4
CCDC85B	4
PRCP	4
MEF2C	4
CLDN4	5
S100A11	5
RHOBTB3	5
KRT18	5
SLC2A3	5
LY6E	5
SIX3	6
DAPL1	6
PAX6	6
DCT	6
CCL2	6
PMEL	6
ARL4A	6
SFRP2	6
SLC2A1	6
ARL4C	6
CCND1	6
FGFBP3	7
TTYH1	7
MIAT	8
TUBB2B	8
NOVA1	8
MAP6	8
SRGAP3	8
CRABP1	8
SOX4	8
MAP2	8
MAP1B	8
TUBA1A	8
MALAT1	8
CDKN1C	8
TAGLN3	8
TERF2IP	8
CRMP1	8
RBP1	8
DAAM1	8
UBE2C	9
TPX2	9
PTTG1	9
TOP2A	9
MKI67	9
CDC20	9
HMGB2	9
CCNB1	9
BIRC5	9
CCNB2	9
NUSAP1	9
ASPM	9
KPNA2	9
CDK1	9
CENPF	9
H2AFX	9
HMGN2	9
HMGB3	9
TUBA1B	9
CKS2	9
STAT1	10
SPINK1	10
CD24	10
CDH6	10
SFRP5	10
PPP1R17	11
BASP1	11
CADM1	11
NEUROD1	11
SIX1	11
SNCG	11
C9orf16	11
POU4F1	11
CACNA1A	11
PTX3	11
HMX1	11
C14orf132	11
ZNHIT3	11
HOXB9	11
PCBP4	11
ISL1	11
SYT4	11
S100A6	11
WFIKKN1	11
CALM2	11
TPBG	12
MSX1	12
GDF7	12
NLRP1	12
RSPO3	12
WLS	12
APCDD1	12
MAFB	12
ZFHX4	12
SOST	12
LY6H	12
ISYNA1	12
ID4	12
AP1S2	12
COL2A1	12
PLTP	12
MEST	12
ALB	13
AHSG	13
APOA2	13
A2M	13
ITIH1	13
TMEM176B	13
FABP1	13
TMEM176A	13
APOH	13
SCD	13
SELENOP	13
DUSP1	13
ALDOB	13
APOC1	13
MGST1	13
AGT	13
JUN	13
AMBP	13
APOB	13
HPN	13
PLP1	15
LMO4	15
RPL23	15
RPL7A	15
PABPC1	15
RPL13A	15
MOXD1	15
CRABP2	15
NPM1	15
RPL21	15
NPR3	15
RPL6	15
RPS3	15
RPS25	15
RPL19	15
RPL7	15
RPS3A	15
NACA	15
RPL5	15
RPLP1	15
