# Supplementary material for: Computational profiling of hiPSC-derived heart organoids reveals chamber defects associated with NKX2-5 deficiency
Source: Commun Biol. 2022 Apr 29;5:399. doi: 10.1038/s42003-022-03346-4 (PMC9054831; doi:10.1038/s42003-022-03346-4)
Supplement: Supplementary file 4 — supplementary data2 [file 42003_2022_3346_MOESM4_ESM.txt]

genes	cluster
NKX2-5	1
HAND2-AS1	1
LINC00881	1
MYOM1	1
HSPB7	1
MYBPC3	1
LDB3	1
MYH6	1
HAND2	1
TECRL	1
PLN	1
TRDN	1
CSRP3	1
TNNT2	1
AC020909.2	1
ACTC1	1
ENO3	1
TTN	1
MYL7	1
PRSS35	1
COL1A1	2
COL3A1	2
COL6A1	2
BST2	2
VCAN	2
COL6A2	2
EGFL7	3
KDR	3
GNG11	3
ESAM	3
CDH5	3
TCF4	3
RAMP2	3
IGFBP4	3
WWTR1	3
ECSCR	3
FLT1	3
PLXND1	3
PLVAP	3
LDB2	3
PECAM1	3
TMSB10	3
COL4A2	3
TIE1	3
MMRN2	3
EMCN	3
PAX6	4
PMEL	4
DCT	4
SFRP2	4
SIX3	4
EFNA5	4
SNCA	4
CCL2	4
PSAT1	4
TKT	4
MDK	4
COL9A2	4
HES5	5
FGFBP3	5
HMGA1	5
HES4	5
RAN	5
CENPV	5
YBX1	5
HMGB1	5
SOX2	5
HMGB2	5
RPS15	5
HMGN2	5
TMSB15A	5
HNRNPD	5
TYMS	5
H1FX	5
PRKDC	5
CLDN4	6
S100A11	6
IGDCC3	6
TUBA1C	6
LY6E	6
KRT18	6
CD9	6
RPLP1	6
CRABP2	6
STMN2	7
ELAVL3	7
ELAVL4	7
INA	7
CRMP1	7
DLL3	7
TUBB2B	7
MLLT11	7
TAGLN3	7
LAMP5	7
MIAT	7
KIF5C	7
SNCG	7
JPT1	7
CRABP1	7
PCBP4	7
DCX	7
NKAIN4	7
NNAT	7
HOXB2	7
MAFB	8
RSPO3	8
APCDD1	8
CNTNAP2	8
AP1S2	8
NLRP1	8
NR2F1	8
AKAP12	8
LY6H	8
COL2A1	8
HTRA1	8
SFRP5	9
STAT1	9
CDH6	9
ANXA4	9
EPCAM	9
DYNLL1	10
NUDC	10
PTGES3	10
CCNO	10
DNAJA1	10
HSP90AA1	10
IFT57	10
SNRPG	10
IFT22	10
PSMC3	10
RUVBL2	10
MUC12	10
CDK1	10
PSENEN	10
USP13	10
CBY1	10
CDK2AP2	10
H3F3B	10
BTG3	10
SPA17	10
APOA1	11
SERPINA1	11
AFP	11
APOC1	11
APOB	11
ITIH2	11
AMBP	11
AHSG	11
GPC3	11
TF	11
AGT	11
ASGR1	11
APOE	11
DBI	11
DUSP9	11
APOA2	11
APOC3	11
RBP4	11
PLG	11
FGG	11
TRPM3	12
TTR	12
IGFBP7	12
SULF1	12
SLC13A4	12
ENPP2	12
FOLR1	12
PRNP	12
CA2	12
HTR2C	12
SOD3	12
PKM	12
SELENOM	12
TMEM160	12
SLC5A3	12
DAB2	12
TPGS2	12
TMEM14C	12
ATP1B3	12
MRPS6	12
