# Supplementary material for: Computational profiling of hiPSC-derived heart organoids reveals chamber defects associated with NKX2-5 deficiency
Source: Commun Biol. 2022 Apr 29;5:399. doi: 10.1038/s42003-022-03346-4 (PMC9054831; doi:10.1038/s42003-022-03346-4)
Supplement: Supplementary file 5 — supplementary data3 [file 42003_2022_3346_MOESM5_ESM.txt]

genes	cluster
SOX2	1
ARL4C	1
CRABP1	1
SRGAP3	1
SOX21	1
SOX3	1
POU3F2	1
NKAIN4	1
PTPRZ1	1
SIX3	1
PAX6	1
FGFBP3	1
NELL2	1
PLCH1	1
HMGA1	1
MAP2	1
ZIC2	1
AL359091.1	1
FZD2	1
TUBB2B	1
COL6A3	2
PDGFRB	2
COLEC11	2
C7	2
DCN	2
NUPR1	2
TAC1	2
EMILIN1	2
COL1A2	2
COL3A1	2
MFAP4	2
BGN	2
LRRC17	2
PCOLCE	2
FBN1	2
ADAMTSL2	2
COL1A1	2
LOX	2
ARG2	2
MGP	2
COX6B1	3
NDUFA2	3
GAPDH	3
MYL7	3
RPLP1	3
UQCR10	3
UQCRQ	3
CAMTA1	3
GNG5	3
ATP5MF	3
SMPX	3
YBX1	3
DYNLT1	3
ANAPC11	3
ATP5MC3	3
UQCRH	3
ATP5MPL	3
HINT1	3
ATP5MD	3
NDUFA6	3
TTN	4
VCAN	4
MT-CO2	4
ANGPT1	5
SFRP1	5
NR2F2	5
PAM	5
TRH	5
ANLN	8
KIF20A	8
BUB1	8
DLGAP5	8
CENPF	8
HMGB2	8
GTSE1	8
PTTG1	8
ASPM	8
CENPE	8
KNL1	8
KIF14	8
HMMR	8
NUSAP1	8
DEPDC1	8
ECT2	8
KIF4A	8
TUBA1B	8
BIRC5	8
PBK	8
FGF18	9
FHL2	9
GBE1	9
MGLL	9
LEFTY2	9
FZD1	9
TCAP	9
C15orf41	9
RAMP1	9
HSPB3	9
MYH7	9
VTN	11
SERPINA1	11
HABP2	11
CD24	11
TTR	11
SERPINA5	11
EPCAM	11
TM4SF4	11
DUSP9	11
DCDC2	11
FGB	11
AMBP	11
ALDH1A1	11
FGFR4	11
CLU	11
A1CF	11
AFP	11
HNF1B	11
APOA1	11
VIL1	11
MASP1	12
C1QTNF4	12
FAM19A4	12
EMCN	13
PLVAP	13
ECSCR	13
GNG11	13
MMRN2	13
PRCP	13
CDH5	13
FLT1	13
HLA-E	13
ESAM	13
IGFBP4	13
CALM1	13
SOX18	13
TGFBR2	13
EGFL7	13
TIE1	13
SOX7	13
RASIP1	13
RALA	13
TFPI	13
