# Supplementary material for: Computational profiling of hiPSC-derived heart organoids reveals chamber defects associated with NKX2-5 deficiency
Source: Commun Biol. 2022 Apr 29;5:399. doi: 10.1038/s42003-022-03346-4 (PMC9054831; doi:10.1038/s42003-022-03346-4)
Supplement: Supplementary file 6 — supplementary data4 [file 42003_2022_3346_MOESM6_ESM.txt]

genes	stage_and_differentiation_method	cell_type
MYL3	D15_ML	cm
CSRP3	D15_ML	cm
MYH6	D15_ML	cm
PPP1R12B	D15_ML	cm
TNNC1	D15_ML	cm
VCAN	D15_ML	cm
PRDX1	D15_ML	cm
RHOBTB3	D15_ML	cm
APOE	D15_ML	cm
PLN	D15_ML	cm
TUBA1B	D15_ML	cm
A2M	D15_ML	cm
TAGLN	D15_ML	cm
MYL7	D15_ML	cm
MYH7	D15_ML	cm
NPPA	D15_ML	cm
ACTA1	D15_ML	cm
MDK	D15_Org	cm
FOS	D15_Org	cm
PRDX1	D15_Org	cm
TECRL	D15_Org	cm
SFRP1	D15_Org	cm
TRH	D15_Org	cm
ACTG1	D15_Org	cm
ACTB	D15_Org	cm
MYH6	D15_Org	cm
LINC00881	D30_ML	cm
MT-ND4	D30_ML	cm
ENO1	D30_ML	cm
CSRP3	D30_ML	cm
MT-CO2	D30_ML	cm
PGK1	D30_ML	cm
MYH7	D30_ML	cm
MYL3	D30_ML	cm
PKM	D30_ML	cm
PLN	D30_ML	cm
APOE	D30_ML	cm
PFKP	D30_ML	cm
NEAT1	D30_ML	cm
TNNC1	D30_ML	cm
HSPB7	D30_ML	cm
FHL2	D30_ML	cm
FABP3	D30_ML	cm
CRYAB	D30_ML	cm
TAGLN	D30_ML	cm
LINC00881	D30_Org	cm
FOS	D30_Org	cm
MYH7	D30_Org	cm
NREP	D30_Org	cm
SFRP1	D30_Org	cm
IGFBP7	D15_ML	f
ANXA2	D15_ML	f
PFN1	D15_ML	f
HMGA1	D15_ML	f
TPM2	D15_ML	f
KRT8	D15_ML	f
MYL9	D15_ML	f
TAGLN	D15_ML	f
S100A11	D15_ML	f
MT-ND3	D15_ML	f
SPARC	D15_ML	f
PRSS23	D15_ML	f
KRT18	D15_ML	f
ACTA2	D15_ML	f
ACTC1	D15_ML	f
ANXA1	D15_ML	f
ANKRD1	D15_ML	f
GPC3	D15_ML	f
FN1	D15_ML	f
FOS	D15_Org	f
BST2	D15_Org	f
IER2	D15_Org	f
SFRP1	D15_Org	f
RPS29	D15_Org	f
JUN	D15_Org	f
PTN	D15_Org	f
IGFBP3	D15_Org	f
COL3A1	D30_ML	f
GPC3	D30_ML	f
MGP	D30_ML	f
BASP1	D30_ML	f
ANXA2	D30_ML	f
IGFBP7	D30_ML	f
MT-ND3	D30_ML	f
SPARC	D30_ML	f
POSTN	D30_ML	f
S100A11	D30_ML	f
IGFBP2	D30_ML	f
COL5A2	D30_ML	f
TAGLN	D30_ML	f
COL1A2	D30_ML	f
SFRP1	D30_ML	f
COL1A1	D30_ML	f
LGALS1	D30_ML	f
IGFBP5	D30_ML	f
MYL9	D30_ML	f
TPM2	D30_ML	f
ACTA2	D30_ML	f
C7	D30_Org	f
VIM	D30_Org	f
FOS	D30_Org	f
LGALS1	D30_Org	f
EGR1	D30_Org	f
EMILIN1	D30_Org	f
TMSB4X	D30_Org	f
JUNB	D30_Org	f
TIMP1	D30_Org	f
POSTN	D30_Org	f
IGFBP2	D30_Org	f
IER2	D30_Org	f
RAMP2	D30_Org	f
MGP	D30_Org	f
COL1A2	D30_Org	f
NFIB	D30_Org	f
MFAP4	D30_Org	f
PTN	D30_Org	f
COL1A1	D30_Org	f
TPT1	D30_Org	f
ACTG1	D30_Org	f
DLK1	D30_Org	f
RPL10	D30_Org	f
RBP1	D30_Org	f
SFRP1	D30_Org	f
TCF4	D15_ML	ec
CRHBP	D15_Org	ec
HAPLN1	D15_Org	ec
LAPTM4B	D15_Org	ec
GBP4	D15_Org	ec
ID1	D15_Org	ec
COTL1	D15_Org	ec
RDX	D15_Org	ec
BST2	D15_Org	ec
MDK	D15_Org	ec
TFPI2	D15_Org	ec
RPS3	D15_Org	ec
RAMP2	D15_Org	ec
AKAP12	D15_Org	ec
NRP2	D15_Org	ec
APLNR	D15_Org	ec
RPL23A	D15_Org	ec
CAV1	D30_Org	ec
IL32	D30_Org	ec
TMSB4X	D30_Org	ec
CHST1	D30_Org	ec
LGALS1	D30_Org	ec
B2M	D30_Org	ec
HLA-C	D30_Org	ec
HLA-B	D30_Org	ec
IGFBP3	D30_Org	ec
CLDN5	D30_Org	ec
MCAM	D30_Org	ec
PRND	D30_Org	ec
KLF6	D30_Org	ec
PECAM1	D30_Org	ec
TCF4	D30_Org	ec
UNC5B	D30_Org	ec
CXCR4	D30_Org	ec
VIM	D30_Org	ec
GJA4	D30_Org	ec
CD93	D30_Org	ec
