# Supplementary material for: Computational profiling of hiPSC-derived heart organoids reveals chamber defects associated with NKX2-5 deficiency
Source: Commun Biol. 2022 Apr 29;5:399. doi: 10.1038/s42003-022-03346-4 (PMC9054831; doi:10.1038/s42003-022-03346-4)
Supplement: Supplementary file 7 — supplementary data5 [file 42003_2022_3346_MOESM7_ESM.txt]

genes	WTvsMUT	cell_type
BASP1	MUT	cm
MYH11	MUT	cm
SHD	MUT	cm
BTG1	MUT	cm
LIMCH1	MUT	cm
GSTO1	MUT	cm
PRDX1	MUT	cm
ISL1	MUT	cm
ASAH1	MUT	cm
ATP2B1	MUT	cm
TNNI3	MUT	cm
ATP2A2	MUT	cm
PPP1R1A	MUT	cm
PLN	MUT	cm
CACNA1D	MUT	cm
RBP1	MUT	cm
THSD7A	MUT	cm
LSAMP	MUT	cm
MPP6	MUT	cm
VWDE	MUT	cm
MYH7B	MUT	cm
ATP5MC3	MUT	cm
NRP1	MUT	cm
MYH6	MUT	cm
BMP4	MUT	cm
ZC2HC1A	MUT	cm
CMYA5	MUT	cm
COX6A2	MUT	cm
NDUFA4	MUT	cm
MDH1	MUT	cm
UQCR10	MUT	cm
COX7B	MUT	cm
MGST3	MUT	cm
GPR37	MUT	cm
PMP22	MUT	cm
GNG11	MUT	cm
COX6B1	MUT	cm
CYCS	MUT	cm
COX5B	MUT	cm
LPGAT1	MUT	cm
ARHGAP42	MUT	cm
PDHA1	MUT	cm
TECRL	MUT	cm
NKX2-5	MUT	cm
SCP2	MUT	cm
ATP5F1B	MUT	cm
PRDX2	MUT	cm
CDH2	MUT	cm
SLC25A4	MUT	cm
PDGFRA	MUT	cm
ATP5F1D	MUT	cm
ALDOC	MUT	cm
GOT1	MUT	cm
ZNF608	MUT	cm
CHCHD10	MUT	cm
TXNIP	MUT	cm
COX5A	MUT	cm
UQCRB	MUT	cm
CD63	MUT	cm
CCDC141	MUT	cm
ATP5PF	MUT	cm
EIF3K	MUT	cm
TPM1	MUT	cm
FABP3	MUT	cm
LDHB	MUT	cm
PKIA	MUT	cm
ATP5ME	MUT	cm
HRC	MUT	cm
ATP5PD	MUT	cm
SERPINI1	MUT	cm
ATP5MC1	MUT	cm
G0S2	MUT	cm
TMX4	MUT	cm
SLC25A5	MUT	cm
COX4I1	MUT	cm
PNRC1	MUT	cm
COX6C	MUT	cm
NES	MUT	cm
SLC8A1	MUT	cm
HTRA1	MUT	cm
TGFB2	MUT	cm
HAND2	MUT	cm
PFKM	MUT	cm
CKM	MUT	cm
UQCRH	MUT	cm
COX8A	MUT	cm
ITM2C	MUT	cm
HAND2-AS1	MUT	cm
NDUFA6	MUT	cm
LAPTM4B	MUT	cm
MT-ND4	MUT	cm
APP	MUT	cm
NDUFA11	MUT	cm
ACOT13	MUT	cm
NDUFA1	MUT	cm
NDUFV2	MUT	cm
NDUFB5	MUT	cm
TTN	MUT	cm
ATP5MG	MUT	cm
MYL4	MUT	cm
ATP5MPL	MUT	cm
UQCR11	MUT	cm
NME4	MUT	cm
ID3	MUT	cm
COX7A2	MUT	cm
TMEM141	MUT	cm
MYL3	MUT	cm
TNNC1	MUT	cm
LINC00881	WT	cm
CSRP2	WT	cm
PRSS35	WT	cm
FHL2	WT	cm
NAV1	WT	cm
CRABP2	WT	cm
C12orf75	WT	cm
SYNE2	WT	cm
RPS23	WT	cm
FHOD3	WT	cm
ACTA2	WT	cm
GUCY1A1	WT	cm
HSPB1	WT	cm
CNN1	WT	cm
PARP1	WT	cm
CALD1	WT	cm
MYH7	WT	cm
CNN3	WT	cm
ADAMTS8	WT	cm
VCAM1	WT	cm
COL18A1	WT	cm
IRX4	WT	cm
RBM38	WT	cm
LRRC10	WT	cm
LTBP1	WT	cm
MTCH1	WT	cm
MMP15	WT	cm
RAB3IP	WT	cm
ACTN1	WT	cm
TAGLN	WT	cm
LINC01405	WT	cm
LMNA	WT	cm
FXYD1	WT	cm
MTUS2	WT	cm
TIMP3	WT	cm
PKIG	WT	cm
TNNT2	WT	cm
PAM	WT	cm
AKR1B1	WT	cm
SRP14	WT	cm
RPS27	WT	cm
LGALS3	WT	cm
TUBB6	WT	cm
RHOQ	WT	cm
NPPA	WT	cm
TGM2	WT	cm
RPS20	WT	cm
NREP	WT	cm
TSTD1	WT	cm
SFRP1	WT	cm
MAGED2	WT	cm
TSC22D1	WT	cm
KRT8	WT	cm
TMSB10	WT	cm
KRT18	WT	cm
PEG10	WT	cm
CSRP3	WT	cm
LDHA	WT	cm
MEG3	MUT	f
TECRL	MUT	f
TPM1	MUT	f
SFRP1	MUT	f
GDF10	MUT	f
PRDX1	MUT	f
CXCL12	MUT	f
VCAN	MUT	f
DLK1	WT	f
DCN	WT	f
LUM	WT	f
COL3A1	WT	f
TAC1	WT	f
COL1A1	WT	f
IGFBP3	WT	f
TIMP1	WT	f
BGN	WT	f
ANXA2	WT	f
COL1A2	WT	f
MGP	WT	f
KRT18	WT	f
RGS5_ENSG00000143248	MUT	ec_endo
COL4A1	MUT	ec_endo
