# Supplementary material for: Computational profiling of hiPSC-derived heart organoids reveals chamber defects associated with NKX2-5 deficiency
Source: Commun Biol. 2022 Apr 29;5:399. doi: 10.1038/s42003-022-03346-4 (PMC9054831; doi:10.1038/s42003-022-03346-4)
Supplement: Supplementary file 8 — supplementary data6 [file 42003_2022_3346_MOESM8_ESM.txt]

barcode	cell_type
AACGTGAT	cm
ATGCCTAA	cm
AGTGGTCA	cm
ACCACTGT	5w
ACATTGGC	5w
CAGATCTG	cm
CATCAAGT	ep
CGCTGATC	cm
CTGTAGCC	ep
AGTACAAG	cm
AACAACCA	5w
AACCGAGA	5w
AACGCTTA	5w
AAGACGGA	5w
AAGGTACA	cm
ACACAGAA	cm
ACAGCAGA	5w
ACCTCCAA	5w
ACGCTCGA	5w
ACGTATCA	cm
ACTATGCA	cm
AGAGTCAA	5w
AGATCGCA	5w
AGCAGGAA	5w
AGTCACTA	5w
ATCCTGTA	cm
ATTGAGGA	5w
CAACCACA	ep
CAAGACTA	5w
CAATGGAA	cm
CACTTCGA	5w
CAGCGTTA	cm
CATACCAA	5w
CCAGTTCA	cm
CCGTGAGA	5w
CCTCCTGA	ep
CGAACTTA	cm
CGACTGGA	cm
CTCAATGA	cm
CTGAGCCA	cm
CTGGCATA	cm
GAATCTGA	cm
GACTAGTA	cm
GAGCTGAA	cm
GCCACATA	5w
GCGAGTAA	5w
GCTAACGA	5w
GCTCGGTA	ep
GGAGAACA	5w
GGTGCGAA	mf
GTACGCAA	ep
GTCGTAGA	5w
GTCTGTCA	5w
TAGGATGA	ep
TATCAGCA	ep
TCCGTCTA	ep
TCTTCACA	5w
TGAAGAGA	5w
TGGAACAA	5w
TGGTGGTA	5w
TTCACGCA	5w
AACTCACC	5w
AAGAGATC	ep
AATCCGTC	5w
ACACGACC	5w
ACAGATTC	ep
AGCACCTC	5w
AGCCATGC	5w
AGGCTAAC	cm
ATAGCGAC	5w
ATCATTCC	5w
ATTGGCTC	5w
CAAGGAGC	5w
CACCTTAC	5w
CCGACAAC	ec_vasc
CCTAATCC	5w
CCTCTATC	5w
CGACACAC	5w
CGGATTGC	f
CTAAGGTC	5w
GACAGTGC	5w
GAGTTAGC	5w
GATGAATC	ep
GCCAAGAC	5w
AACGTGAT	ec_vasc
AAACATCG	f
ATGCCTAA	ec_vasc
AGTGGTCA	f
ACCACTGT	cm
ACATTGGC	ep
CAGATCTG	5w
CATCAAGT	5w
CGCTGATC	5w
ACAAGCTA	ec_vasc
CTGTAGCC	5w
AGTACAAG	cm
AACAACCA	cm
AACCGAGA	ec_vasc
AACGCTTA	5w
AAGACGGA	cm
AAGGTACA	f
ACACAGAA	cm
ACCTCCAA	ep
ACGCTCGA	ep
ACGTATCA	cm
ACTATGCA	5w
AGAGTCAA	ec_vasc
AGATCGCA	ep
AGCAGGAA	5w
AGTCACTA	5w
ATCCTGTA	5w
ATTGAGGA	cm
CAACCACA	cm
CAAGACTA	5w
CAATGGAA	cm
CACTTCGA	ep
CAGCGTTA	ep
CATACCAA	5w
CCAGTTCA	cm
CCGTGAGA	ec_vasc
CCTCCTGA	5w
CGAACTTA	ec_vasc
CGACTGGA	cm
CGCATACA	cm
CTCAATGA	5w
CTGAGCCA	ec_vasc
CTGGCATA	5w
GAATCTGA	ep
GACTAGTA	5w
GAGCTGAA	5w
GATAGACA	5w
GCCACATA	5w
GCGAGTAA	cm
GCTAACGA	cm
GCTCGGTA	ec_vasc
GGAGAACA	5w
GGTGCGAA	ec_vasc
GTACGCAA	5w
GTCGTAGA	cm
GTCTGTCA	5w
GTGTTCTA	5w
TAGGATGA	5w
TATCAGCA	cm
TCCGTCTA	ec_vasc
TCTTCACA	cm
TGAAGAGA	cm
TGGAACAA	5w
TGGCTTCA	f
TGGTGGTA	5w
TTCACGCA	5w
AACTCACC	5w
AAGAGATC	ec_vasc
AAGGACAC	5w
AATCCGTC	f
AATGTTGC	5w
ACACGACC	cm
ACAGATTC	5w
AGATGTAC	5w
AGCACCTC	cm
AGCCATGC	cm
AGGCTAAC	cm
ATAGCGAC	cm
ATCATTCC	ep
ATTGGCTC	5w
CAAGGAGC	5w
CACCTTAC	cm
CCATCCTC	cm
CCGACAAC	ep
CCTAATCC	5w
CCTCTATC	ec_vasc
CGACACAC	ep
CGGATTGC	ep
CTAAGGTC	5w
GAACAGGC	cm
GACAGTGC	cm
GAGTTAGC	cm
GATGAATC	mf
GCCAAGAC	cm
AACGTGAT	5w
AAACATCG	5w
ATGCCTAA	ep
AGTGGTCA	cm
ACCACTGT	5w
ACATTGGC	ep
CAGATCTG	5w
CATCAAGT	ep
CGCTGATC	5w
ACAAGCTA	5w
CTGTAGCC	cm
AGTACAAG	5w
AACAACCA	ep
AACGCTTA	5w
AAGACGGA	mf
AAGGTACA	ec_vasc
ACACAGAA	5w
ACAGCAGA	ec_vasc
ACCTCCAA	5w
ACGCTCGA	5w
ACGTATCA	ep
ACTATGCA	cm
AGAGTCAA	5w
AGATCGCA	5w
AGCAGGAA	5w
AGTCACTA	cm
ATCCTGTA	ep
ATTGAGGA	5w
CAACCACA	5w
CAAGACTA	5w
CAATGGAA	ep
CACTTCGA	ep
CAGCGTTA	ep
CATACCAA	5w
CCAGTTCA	ep
CCGAAGTA	ep
CCGTGAGA	5w
CCTCCTGA	ep
CGAACTTA	ep
CGACTGGA	5w
CGCATACA	ep
CTCAATGA	ep
CTGAGCCA	5w
CTGGCATA	ep
GAATCTGA	ec_endo
GACTAGTA	ep
GAGCTGAA	ep
GATAGACA	5w
GCCACATA	5w
GCGAGTAA	cm
GCTAACGA	ec_vasc
GCTCGGTA	5w
GGAGAACA	ep
GGTGCGAA	5w
GTACGCAA	ep
GTCGTAGA	mf
GTCTGTCA	ep
GTGTTCTA	5w
TAGGATGA	5w
TATCAGCA	mf
TCCGTCTA	5w
TCTTCACA	5w
TGAAGAGA	ep
TGGAACAA	5w
TGGCTTCA	5w
TGGTGGTA	5w
TTCACGCA	ep
AACTCACC	ep
AAGAGATC	5w
AAGGACAC	ep
AATCCGTC	5w
AATGTTGC	ep
ACACGACC	5w
ACAGATTC	ep
AGATGTAC	5w
AGCACCTC	5w
AGCCATGC	5w
AGGCTAAC	5w
ATAGCGAC	ep
ATCATTCC	ep
ATTGGCTC	5w
CAAGGAGC	5w
CACCTTAC	5w
CCATCCTC	ep
CCGACAAC	ep
CCTAATCC	ep
CCTCTATC	ep
CGACACAC	5w
CGGATTGC	5w
CTAAGGTC	ep
GAACAGGC	cm
GACAGTGC	ep
GAGTTAGC	ep
GATGAATC	ep
GCCAAGAC	5w
AACGTGAT	cm
AAACATCG	5w
ATGCCTAA	5w
AGTGGTCA	f
ACATTGGC	f
CAGATCTG	f
CATCAAGT	f
CGCTGATC	f
ACAAGCTA	5w
CTGTAGCC	ep
AGTACAAG	ep
AACAACCA	5w
AACCGAGA	cm
AACGCTTA	5w
AAGACGGA	5w
ACAGCAGA	ep
ACCTCCAA	5w
ACGCTCGA	5w
ACGTATCA	5w
ACTATGCA	cm
AGAGTCAA	f
AGATCGCA	f
AGCAGGAA	cm
AGTCACTA	f
ATCCTGTA	5w
ATTGAGGA	f
CAACCACA	ep
CAAGACTA	ep
CAATGGAA	5w
CACTTCGA	ec_vasc
CATACCAA	5w
CCAGTTCA	5w
CCGAAGTA	f
CCGTGAGA	5w
CCTCCTGA	f
CGAACTTA	5w
CGACTGGA	ec_vasc
CGCATACA	cm
CTCAATGA	ec_vasc
CTGAGCCA	5w
CTGGCATA	5w
GAATCTGA	f
GACTAGTA	ep
GAGCTGAA	f
GATAGACA	f
GCCACATA	5w
GCGAGTAA	5w
GCTAACGA	5w
GCTCGGTA	5w
GGAGAACA	5w
GGTGCGAA	cm
GTACGCAA	cm
GTCGTAGA	f
GTCTGTCA	5w
GTGTTCTA	f
TAGGATGA	f
TATCAGCA	ec_vasc
TCCGTCTA	ep
TCTTCACA	5w
TGAAGAGA	5w
TGGAACAA	5w
TGGCTTCA	ep
TGGTGGTA	ep
TTCACGCA	5w
AACTCACC	5w
AAGAGATC	5w
AAGGACAC	5w
AATCCGTC	ec_vasc
AATGTTGC	cm
ACACGACC	ep
AGCACCTC	f
AGCCATGC	ep
AGGCTAAC	ep
ATAGCGAC	5w
ATCATTCC	ep
ATTGGCTC	5w
CAAGGAGC	5w
CACCTTAC	5w
CCGACAAC	f
CCTAATCC	5w
CCTCTATC	f
CGACACAC	f
CGGATTGC	ec_vasc
CTAAGGTC	f
GACAGTGC	f
GAGTTAGC	ep
GCCAAGAC	5w
AACGTGAT	cm
AAACATCG	ec_vasc
ACCACTGT	f
ACATTGGC	cm
CAGATCTG	cm
ACAAGCTA	f
CTGTAGCC	ec_vasc
AACAACCA	ec_vasc
AACCGAGA	mf
AAGGTACA	mf
ACACAGAA	mf
ACAGCAGA	cm
ACCTCCAA	cm
ACGCTCGA	ec_vasc
ACGTATCA	cm
ACTATGCA	ec_vasc
AGAGTCAA	cm
AGCAGGAA	f
AGTCACTA	ec_vasc
ATCCTGTA	f
ATTGAGGA	cm
CAACCACA	f
CAAGACTA	ec_endo
CAATGGAA	f
CACTTCGA	ep
CAGCGTTA	ec_vasc
CCAGTTCA	ec_vasc
CCGAAGTA	f
CCTCCTGA	mf
CGACTGGA	ec_vasc
CGCATACA	cm
CTGGCATA	cm
GAATCTGA	cm
GACTAGTA	ec_vasc
GATAGACA	ec_vasc
GCCACATA	ec_vasc
GCGAGTAA	f
GCTAACGA	ec_vasc
GCTCGGTA	ec_vasc
GGAGAACA	cm
GGTGCGAA	f
GTACGCAA	cm
GTCGTAGA	mf
GTCTGTCA	f
GTGTTCTA	f
TATCAGCA	ec_vasc
TCCGTCTA	f
TGAAGAGA	ec_vasc
TGGAACAA	cm
TGGCTTCA	f
TGGTGGTA	ec_vasc
TTCACGCA	ec_vasc
AAGAGATC	cm
AATCCGTC	ec_vasc
AATGTTGC	ec_vasc
AGCACCTC	ec_vasc
AGCCATGC	f
AGGCTAAC	f
ATAGCGAC	cm
ATCATTCC	f
ATTGGCTC	f
CAAGGAGC	ec_vasc
CACCTTAC	ec_vasc
CCATCCTC	ec_vasc
CCGACAAC	ec_vasc
CCTAATCC	ec_vasc
CCTCTATC	f
CGACACAC	ec_vasc
CGGATTGC	ec_vasc
CTAAGGTC	cm
GAACAGGC	f
GACAGTGC	cm
GAGTTAGC	f
GATGAATC	mf
GCCAAGAC	f
GATAGACA	cm
GCCACATA	cm
GCGAGTAA	cm
GCTAACGA	cm
GCTCGGTA	ec_vasc
GGTGCGAA	ec_vasc
GTACGCAA	cm
GTCGTAGA	ec_vasc
GTCTGTCA	cm
GTGTTCTA	ec_vasc
TAGGATGA	cm
TATCAGCA	ec_vasc
TCCGTCTA	cm
TCTTCACA	cm
TGAAGAGA	cm
TGGAACAA	ec_vasc
TGGCTTCA	cm
TGGTGGTA	cm
TTCACGCA	cm
AACTCACC	cm
AAGAGATC	cm
AAGGACAC	cm
AATCCGTC	cm
ACACGACC	cm
ACAGATTC	cm
AGATGTAC	ec_vasc
AGCACCTC	cm
AGCCATGC	ec_vasc
AGGCTAAC	ec_vasc
ATAGCGAC	cm
ATCATTCC	cm
ATTGGCTC	cm
CAAGGAGC	cm
CACCTTAC	cm
CCATCCTC	cm
CCGACAAC	cm
CCTAATCC	f
CGACACAC	cm
CGGATTGC	cm
CTAAGGTC	cm
GAACAGGC	cm
GACAGTGC	ec_vasc
GAGTTAGC	cm
GATGAATC	cm
GCCAAGAC	cm
AACGTGAT	cm
AAACATCG	cm
ATGCCTAA	cm
AGTGGTCA	cm
ACCACTGT	f
CAGATCTG	f
CATCAAGT	f
CGCTGATC	ec_vasc
ACAAGCTA	cm
CTGTAGCC	f
AGTACAAG	f
AACAACCA	f
AACCGAGA	ec_vasc
AACGCTTA	cm
AAGACGGA	f
AAGGTACA	f
ACACAGAA	f
ACAGCAGA	f
ACCTCCAA	f
ACGCTCGA	f
ACGTATCA	f
ACTATGCA	ec_endo
AGATCGCA	f
AGCAGGAA	ec_vasc
ATCCTGTA	f
ATTGAGGA	f
CAACCACA	cm
CAAGACTA	cm
CAATGGAA	cm
CACTTCGA	v
CAGCGTTA	cm
CATACCAA	f
CCAGTTCA	f
CCGAAGTA	cm
CGAACTTA	cm
CGACTGGA	ec_vasc
CGCATACA	ec_vasc
CTCAATGA	f
CTGAGCCA	ec_vasc
CTGGCATA	f
GAATCTGA	cm
GACTAGTA	f
GAGCTGAA	f
AACGTGAT	cm
AAACATCG	ec_vasc
AGTGGTCA	cm
CATCAAGT	ec_vasc
CGCTGATC	f
ACAAGCTA	f
CTGTAGCC	f
AGTACAAG	f
AACCGAGA	b/t
AACGCTTA	f
AAGACGGA	ep
AAGGTACA	f
ACAGCAGA	f
ACGTATCA	mf
AGAGTCAA	ec_endo
AGATCGCA	f
AGCAGGAA	mf
ATCCTGTA	f
ATTGAGGA	f
CAACCACA	f
CCGTGAGA	f
CCTCCTGA	ec_endo
CGAACTTA	f
CGACTGGA	ec_vasc
CGCATACA	f
CTGAGCCA	ec_vasc
CTGGCATA	f
GACTAGTA	f
GAGCTGAA	ec_vasc
GCGAGTAA	ec_vasc
GCTAACGA	ec_vasc
GCTCGGTA	ec_vasc
GGAGAACA	ec_vasc
TAGGATGA	mf
TCTTCACA	cm
TGAAGAGA	mf
TTCACGCA	ec_vasc
AAGGACAC	f
AATCCGTC	ec_vasc
CAAGGAGC	ec_vasc
CCGACAAC	mf
CCTAATCC	ec_endo
CGACACAC	ec_vasc
CGGATTGC	ec_vasc
CTAAGGTC	ep
GAGTTAGC	f
GCCAAGAC	ec_endo
AACGTGAT	ec_vasc
AAACATCG	f
ATGCCTAA	ec_vasc
ACCACTGT	cm
ACATTGGC	ec_vasc
CAGATCTG	f
ACAAGCTA	f
CTGTAGCC	f
AGTACAAG	cm
AACAACCA	cm
AACCGAGA	mf
AACGCTTA	f
AAGACGGA	cm
AAGGTACA	ec_vasc
ACAGCAGA	cm
ACGCTCGA	cm
AGAGTCAA	f
AGATCGCA	ec_vasc
AGTCACTA	f
ATCCTGTA	ec_endo
CAACCACA	f
CAAGACTA	ec_endo
CACTTCGA	cm
CCGAAGTA	cm
CGAACTTA	ec_vasc
CGACTGGA	ec_endo
CTGAGCCA	f
CTGGCATA	ec_vasc
GACTAGTA	cm
GAGCTGAA	f
GCGAGTAA	ec_vasc
GTCGTAGA	f
TAGGATGA	ec_vasc
TCCGTCTA	ec_vasc
TCTTCACA	f
AAGAGATC	ec_vasc
AATCCGTC	f
ACACGACC	mf
AGCCATGC	f
ATAGCGAC	ec_vasc
ATCATTCC	ec_vasc
CAAGGAGC	f
CACCTTAC	f
CCGACAAC	cm
CGACACAC	f
CGGATTGC	f
CTAAGGTC	f
AACGTGAT	ec_vasc
CAGATCTG	ec_vasc
CGCTGATC	f
AGTACAAG	ec_vasc
AACCGAGA	ec_vasc
AACGCTTA	cm
AAGACGGA	f
AAGGTACA	f
ACACAGAA	f
ACAGCAGA	mf
ACGCTCGA	ec_vasc
ACGTATCA	ec_vasc
AGCAGGAA	f
AGTCACTA	f
ATCCTGTA	ec_vasc
ATTGAGGA	ep
CCAGTTCA	ec_vasc
CCGAAGTA	f
CCGTGAGA	f
CGAACTTA	ec_vasc
CGACTGGA	cm
CGCATACA	ec_endo
GACTAGTA	ec_vasc
GAGCTGAA	ec_vasc
GATAGACA	ec_vasc
GCGAGTAA	f
GGTGCGAA	f
GTCGTAGA	f
GTGTTCTA	f
TCCGTCTA	f
TCTTCACA	f
TGAAGAGA	mf
TGGCTTCA	f
TGGTGGTA	f
TTCACGCA	f
AAGAGATC	f
AAGGACAC	f
AATCCGTC	ec_vasc
ACACGACC	ec_vasc
ACAGATTC	ec_vasc
AGCACCTC	5w
AGGCTAAC	5w
ATAGCGAC	mf
CAAGGAGC	ec_vasc
CACCTTAC	f
CCGACAAC	ec_vasc
CGACACAC	cm
GAGTTAGC	f
AACGTGAT	cm
AAACATCG	cm
AGTGGTCA	ec_vasc
ACCACTGT	ec_vasc
CAGATCTG	f
CATCAAGT	cm
CGCTGATC	ec_vasc
ACAAGCTA	cm
AGTACAAG	f
AAGGTACA	f
ACGCTCGA	f
AGAGTCAA	ec_vasc
AGATCGCA	ec_vasc
AGCAGGAA	ec_vasc
AGTCACTA	ec_vasc
ATCCTGTA	f
ATTGAGGA	ec_vasc
CAACCACA	f
CAAGACTA	f
CACTTCGA	ec_endo
CCGAAGTA	ec_vasc
CGAACTTA	f
CGACTGGA	cm
CGCATACA	f
CTGAGCCA	f
CTGGCATA	ec_vasc
GAATCTGA	ec_vasc
GACTAGTA	ec_vasc
GAGCTGAA	ec_vasc
GCCACATA	ec_endo
GCTAACGA	f
GGTGCGAA	ec_vasc
GTCGTAGA	ec_vasc
TAGGATGA	f
TCCGTCTA	f
TGAAGAGA	f
TGGCTTCA	f
TGGTGGTA	f
AAGAGATC	f
AAGGACAC	f
AATCCGTC	f
ACACGACC	f
AGCACCTC	f
ATAGCGAC	f
CACCTTAC	f
CCGACAAC	ec_vasc
GAACAGGC	f
GAGTTAGC	f
AACGTGAT	cm
AAACATCG	ep
ATGCCTAA	cm
AGTGGTCA	cm
ACCACTGT	cm
ACATTGGC	cm
CAGATCTG	cm
CATCAAGT	cm
CGCTGATC	cm
ACAAGCTA	cm
CTGTAGCC	cm
AGTACAAG	cm
AACAACCA	cm
AACCGAGA	cm
AACGCTTA	cm
AAGACGGA	ep
AAGGTACA	5w
ACACAGAA	cm
ACAGCAGA	cm
ACCTCCAA	cm
ACGCTCGA	cm
ACGTATCA	cm
AGAGTCAA	cm
AGATCGCA	cm
AGCAGGAA	cm
AGTCACTA	cm
ATCCTGTA	cm
ATTGAGGA	cm
CAACCACA	cm
CAAGACTA	cm
CAATGGAA	cm
CACTTCGA	cm
CATACCAA	cm
CCAGTTCA	cm
CCGAAGTA	cm
CCGTGAGA	ec_vasc
CCTCCTGA	ec_vasc
CGAACTTA	cm
CGACTGGA	cm
CTCAATGA	f
CTGAGCCA	cm
CTGGCATA	cm
GAATCTGA	ec_vasc
GACTAGTA	cm
GAGCTGAA	ec_vasc
GATAGACA	cm
GCCACATA	cm
AACGTGAT	cm
AAACATCG	cm
ATGCCTAA	cm
AGTGGTCA	cm
ACCACTGT	cm
ACATTGGC	f
CAGATCTG	cm
CATCAAGT	cm
CGCTGATC	mf
ACAAGCTA	mf
CTGTAGCC	ec_vasc
AGTACAAG	cm
AACAACCA	ec_vasc
AACCGAGA	cm
AACGCTTA	ec_vasc
AAGACGGA	ec_vasc
AAGGTACA	ec_vasc
ACACAGAA	cm
ACAGCAGA	cm
ACCTCCAA	mf
ACGCTCGA	cm
ACGTATCA	cm
AGAGTCAA	ec_vasc
AGATCGCA	ec_vasc
AGCAGGAA	f
AGTCACTA	cm
ATCCTGTA	ec_vasc
CAACCACA	ec_vasc
CAAGACTA	ec_vasc
CAATGGAA	ec_vasc
CACTTCGA	cm
CATACCAA	f
CCAGTTCA	cm
CCGTGAGA	cm
CCTCCTGA	f
CGAACTTA	ec_vasc
CTCAATGA	cm
CTGGCATA	cm
GACTAGTA	ec_vasc
GATAGACA	ec_vasc
AACGTGAT	cm
AAACATCG	cm
ATGCCTAA	cm
AGTGGTCA	cm
ACCACTGT	cm
ACATTGGC	cm
CAGATCTG	cm
CATCAAGT	cm
CGCTGATC	cm
ACAAGCTA	cm
CTGTAGCC	cm
AGTACAAG	ep
AACAACCA	mf
AACGCTTA	cm
AAGACGGA	ec_vasc
AAGGTACA	mf
ACACAGAA	ec_vasc
ACAGCAGA	cm
ACCTCCAA	cm
ACGCTCGA	ec_vasc
ACGTATCA	cm
AGAGTCAA	cm
AGATCGCA	cm
AGCAGGAA	cm
AGTCACTA	ma
ATCCTGTA	cm
ATTGAGGA	cm
CAACCACA	ec_vasc
CAAGACTA	cm
CAATGGAA	ep
CACTTCGA	cm
CATACCAA	ec_vasc
CCAGTTCA	cm
CCGAAGTA	cm
CCGTGAGA	cm
CCTCCTGA	cm
CGAACTTA	cm
CGACTGGA	cm
CGCATACA	ec_vasc
CTCAATGA	mf
CTGGCATA	cm
GAATCTGA	f
GACTAGTA	ec_vasc
GATAGACA	ec_vasc
GCCACATA	ec_vasc
AACGTGAT	cm
AAACATCG	ec_vasc
ATGCCTAA	cm
ACCACTGT	cm
ACATTGGC	mf
CAGATCTG	cm
CATCAAGT	ep
CGCTGATC	ec_vasc
ACAAGCTA	mf
CTGTAGCC	cm
AGTACAAG	ec_vasc
AACAACCA	cm
AACCGAGA	ec_vasc
AACGCTTA	ec_vasc
AAGACGGA	ec_vasc
AAGGTACA	mf
ACACAGAA	cm
ACAGCAGA	cm
ACCTCCAA	mf
ACGCTCGA	cm
ACGTATCA	ec_vasc
AGAGTCAA	cm
AGATCGCA	f
AGCAGGAA	ec_vasc
AGTCACTA	cm
ATTGAGGA	cm
CAAGACTA	cm
CAATGGAA	cm
CAGCGTTA	ec_vasc
CATACCAA	f
CCAGTTCA	ec_vasc
CCGAAGTA	ec_vasc
CCGTGAGA	cm
CCTCCTGA	cm
CTGAGCCA	cm
CTGGCATA	ec_vasc
GAATCTGA	cm
GACTAGTA	ec_vasc
GAGCTGAA	ec_vasc
AACGTGAT	ma
AAACATCG	cm
ATGCCTAA	cm
CAGATCTG	cm
CATCAAGT	cm
CGCTGATC	cm
CTGTAGCC	cm
AGTACAAG	cm
AACAACCA	cm
AACCGAGA	cm
AACGCTTA	cm
AAGACGGA	cm
AAGGTACA	cm
ACACAGAA	cm
ACAGCAGA	cm
ACCTCCAA	cm
ACGCTCGA	cm
ACGTATCA	cm
ACTATGCA	cm
AGAGTCAA	cm
AGATCGCA	cm
AGCAGGAA	cm
AGTCACTA	cm
ATCCTGTA	cm
ATTGAGGA	cm
CAACCACA	cm
CAAGACTA	cm
CAATGGAA	cm
CAGCGTTA	cm
CACTTCGA	cm
CAGCGTTA	cm
CATACCAA	cm
CCAGTTCA	cm
CCGAAGTA	cm
CCGTGAGA	cm
CCTCCTGA	cm
CGAACTTA	cm
CTGGCATA	cm
GAATCTGA	cm
GACTAGTA	cm
GAGCTGAA	cm
GATAGACA	cm
GCCACATA	cm
GCGAGTAA	cm
GCTAACGA	cm
GGAGAACA	cm
GTACGCAA	cm
GTCGTAGA	cm
GTCTGTCA	cm
GTGTTCTA	cm
TATCAGCA	cm
TCCGTCTA	cm
TCTTCACA	cm
TGGTGGTA	cm
TTCACGCA	cm
AAGAGATC	cm
AAGGACAC	cm
AATCCGTC	ec_vasc
AATGTTGC	cm
ACACGACC	cm
ACAGATTC	cm
AGATGTAC	cm
AGCACCTC	cm
AGCCATGC	cm
AGGCTAAC	cm
ATAGCGAC	cm
ATCATTCC	cm
ATTGGCTC	ec_vasc
CACCTTAC	cm
CCATCCTC	cm
CCGACAAC	cm
CCTAATCC	cm
CCTCTATC	cm
CGACACAC	cm
CGGATTGC	cm
ATGCCTAA	cm
AGTGGTCA	ec_vasc
ACCACTGT	cm
ACATTGGC	cm
CAGATCTG	cm
CATCAAGT	cm
CGCTGATC	cm
ACAAGCTA	cm
CTGTAGCC	5w
AGTACAAG	f
AACAACCA	f
AACCGAGA	f
AACGCTTA	cm
AAGACGGA	cm
AAGGTACA	cm
ACACAGAA	cm
ACAGCAGA	cm
ACCTCCAA	cm
ACGCTCGA	cm
ACGTATCA	cm
AGAGTCAA	ec_vasc
AGATCGCA	f
AGTCACTA	cm
ATCCTGTA	ec_vasc
ATTGAGGA	cm
CAACCACA	5w
CAAGACTA	cm
CAATGGAA	5w
CACTTCGA	cm
CATACCAA	cm
CCAGTTCA	cm
CCGAAGTA	cm
CCGTGAGA	cm
CCTCCTGA	f
CGAACTTA	cm
CGACTGGA	cm
CGCATACA	cm
CTCAATGA	cm
CTGAGCCA	cm
CTGGCATA	cm
GAATCTGA	cm
GACTAGTA	f
GAGCTGAA	cm
GATAGACA	f
GCCACATA	ec_vasc
GCGAGTAA	cm
GCTAACGA	cm
GCTCGGTA	cm
GGAGAACA	cm
GGTGCGAA	cm
GTACGCAA	cm
GTCGTAGA	cm
GTCTGTCA	cm
GTGTTCTA	cm
TATCAGCA	cm
TCTTCACA	cm
TGAAGAGA	cm
TGGAACAA	ec_vasc
TGGCTTCA	ec_vasc
TGGTGGTA	f
TTCACGCA	f
AACTCACC	cm
AAGAGATC	cm
AAGGACAC	f
AATCCGTC	cm
AATGTTGC	ec_vasc
ACACGACC	cm
ACAGATTC	cm
AGATGTAC	cm
AGCACCTC	cm
ATAGCGAC	cm
ATCATTCC	cm
ATTGGCTC	cm
CAAGGAGC	cm
CACCTTAC	cm
CCATCCTC	cm
CCGACAAC	cm
CCTAATCC	cm
CCTCTATC	cm
CGACACAC	cm
CGGATTGC	cm
AACGTGAT	cm
AAACATCG	cm
ATGCCTAA	cm
AGTGGTCA	cm
ACCACTGT	cm
ACATTGGC	cm
CAGATCTG	cm
CATCAAGT	ec_vasc
CGCTGATC	cm
ACAAGCTA	cm
CTGTAGCC	cm
AGTACAAG	cm
AACAACCA	cm
AACCGAGA	ec_vasc
AACGCTTA	cm
AAGACGGA	cm
AAGGTACA	cm
ACACAGAA	cm
ACAGCAGA	cm
ACCTCCAA	cm
ACGCTCGA	cm
ACGTATCA	cm
ACTATGCA	cm
AGAGTCAA	cm
AGATCGCA	f
AGCAGGAA	ec_vasc
AGTCACTA	cm
ATCCTGTA	cm
ATTGAGGA	cm
CAACCACA	cm
CAAGACTA	cm
CAATGGAA	cm
CACTTCGA	cm
CAGCGTTA	cm
CATACCAA	ec_vasc
CCAGTTCA	cm
CCGAAGTA	cm
CCGTGAGA	cm
CCTCCTGA	ep
CGAACTTA	cm
CGACTGGA	cm
CGCATACA	cm
CTCAATGA	cm
CTGAGCCA	cm
CTGGCATA	ec_vasc
GAATCTGA	cm
GACTAGTA	cm
GAGCTGAA	cm
GATAGACA	cm
GCCACATA	cm
GCGAGTAA	cm
GCTAACGA	cm
GCTCGGTA	ec_vasc
GGAGAACA	cm
GGTGCGAA	cm
GTACGCAA	cm
GTCGTAGA	cm
GTGTTCTA	cm
TAGGATGA	f
TATCAGCA	cm
TCTTCACA	cm
TGGAACAA	f
TGGCTTCA	f
TGGTGGTA	cm
AACTCACC	cm
AAGAGATC	cm
AAGGACAC	cm
AATCCGTC	ec_vasc
AATGTTGC	cm
ACACGACC	ec_vasc
ACAGATTC	cm
AGATGTAC	cm
AGCACCTC	cm
AGCCATGC	cm
AGGCTAAC	cm
ATCATTCC	cm
ATTGGCTC	cm
CAAGGAGC	cm
CACCTTAC	cm
CCATCCTC	cm
CCGACAAC	cm
AACGTGAT	cm
AAACATCG	f
ATGCCTAA	cm
AGTGGTCA	cm
ACAAGCTA	cm
AGTACAAG	cm
AACAACCA	cm
AACCGAGA	cm
ACTATGCA	cm
AGAGTCAA	cm
AGATCGCA	cm
AGTCACTA	cm
CAACCACA	cm
CAGCGTTA	cm
CATACCAA	cm
CCAGTTCA	cm
CCTCCTGA	cm
CGAACTTA	cm
CGACTGGA	cm
CTCAATGA	cm
CTGAGCCA	cm
CTGGCATA	cm
GAATCTGA	f
GACTAGTA	f
GAGCTGAA	cm
GATAGACA	cm
GCCACATA	cm
GCGAGTAA	cm
GCTAACGA	cm
GGAGAACA	cm
GTACGCAA	cm
GTCGTAGA	cm
GTCTGTCA	cm
GTGTTCTA	ec_vasc
TATCAGCA	cm
TCCGTCTA	ec_endo
TCTTCACA	cm
TGGCTTCA	cm
TGGTGGTA	cm
AAGGACAC	cm
AATCCGTC	cm
AATGTTGC	cm
ACACGACC	cm
ACAGATTC	cm
AGATGTAC	cm
AGCACCTC	cm
AGGCTAAC	cm
ATAGCGAC	cm
ATCATTCC	cm
ATTGGCTC	cm
CAAGGAGC	cm
CACCTTAC	ec_vasc
CCATCCTC	cm
CCGACAAC	cm
GATAGACA	cm
GCCACATA	cm
GCGAGTAA	cm
GCTAACGA	cm
GGAGAACA	cm
GGTGCGAA	cm
GTACGCAA	cm
GTCGTAGA	cm
GTCTGTCA	cm
GTGTTCTA	cm
TAGGATGA	cm
TATCAGCA	cm
TCCGTCTA	cm
TCTTCACA	cm
TGAAGAGA	cm
TGGAACAA	cm
TGGCTTCA	cm
TGGTGGTA	cm
TTCACGCA	cm
AACTCACC	ec_vasc
AAGAGATC	cm
AAGGACAC	cm
AATCCGTC	cm
ACACGACC	ec_vasc
ACAGATTC	cm
AGCACCTC	ec_vasc
AGCCATGC	cm
AGGCTAAC	cm
ATAGCGAC	cm
ATTGGCTC	cm
CAAGGAGC	cm
CACCTTAC	cm
CCATCCTC	cm
CCGACAAC	cm
CCTAATCC	cm
CCTCTATC	cm
CGACACAC	cm
CGGATTGC	cm
AACGTGAT	cm
ATGCCTAA	cm
AGTGGTCA	cm
ACATTGGC	cm
CAGATCTG	cm
CATCAAGT	cm
CGCTGATC	cm
ACAAGCTA	cm
CTGTAGCC	cm
AGTACAAG	cm
AACCGAGA	cm
AACGCTTA	cm
AAGACGGA	f
ACACAGAA	cm
ACAGCAGA	cm
ACGTATCA	f
AGAGTCAA	f
AGATCGCA	f
AGCAGGAA	cm
AGTCACTA	5w
ATCCTGTA	cm
ATTGAGGA	cm
CAACCACA	cm
CAAGACTA	mf
CACTTCGA	cm
CATACCAA	cm
CCAGTTCA	cm
CCGAAGTA	cm
CCGTGAGA	cm
CCTCCTGA	cm
CGACTGGA	cm
CGCATACA	cm
CTGGCATA	cm
GAATCTGA	cm
GACTAGTA	cm
GAGCTGAA	cm
GATAGACA	cm
GCCACATA	cm
GCGAGTAA	cm
GCTAACGA	cm
GCTCGGTA	cm
GGAGAACA	cm
GTACGCAA	cm
GTCGTAGA	cm
GTGTTCTA	cm
TATCAGCA	cm
TCCGTCTA	cm
TCTTCACA	cm
TGAAGAGA	ec_vasc
TGGAACAA	cm
TGGCTTCA	cm
TGGTGGTA	cm
TTCACGCA	ec_vasc
AACTCACC	cm
AAGAGATC	cm
AAGGACAC	cm
AATCCGTC	cm
ACACGACC	cm
ACAGATTC	ec_vasc
AGCACCTC	cm
AGCCATGC	cm
AGGCTAAC	cm
ATAGCGAC	cm
ATCATTCC	cm
ATTGGCTC	cm
CAAGGAGC	ec_vasc
CACCTTAC	cm
CCATCCTC	cm
CCGACAAC	cm
CCTAATCC	ec_vasc
CGACACAC	5w
CGGATTGC	5w
CTAAGGTC	5w
GAACAGGC	cm
GACAGTGC	cm
GAGTTAGC	cm
GCCAAGAC	cm
AACGTGAT	cm
ACATTGGC	f
CAGATCTG	cm
CATCAAGT	f
CGCTGATC	cm
CTGTAGCC	mf
AGTACAAG	cm
AACCGAGA	cm
AACGCTTA	cm
AAGACGGA	cm
AAGGTACA	cm
ACACAGAA	cm
ACAGCAGA	f
ACCTCCAA	f
ACGCTCGA	f
ACGTATCA	cm
AGAGTCAA	cm
AGATCGCA	ec_vasc
ATCCTGTA	cm
ATTGAGGA	cm
CAACCACA	cm
CATACCAA	f
CCAGTTCA	ec_vasc
CCGTGAGA	cm
CGAACTTA	cm
CGACTGGA	f
CGCATACA	f
CTCAATGA	f
GATAGACA	cm
GCCACATA	cm
GCGAGTAA	ec_vasc
GCTAACGA	cm
GCTCGGTA	f
GGAGAACA	cm
GGTGCGAA	cm
GTACGCAA	cm
GTCGTAGA	ec_vasc
GTCTGTCA	ec_vasc
GTGTTCTA	ec_vasc
TAGGATGA	ec_endo
TATCAGCA	cm
TCCGTCTA	ec_vasc
TCTTCACA	f
TGAAGAGA	cm
TGGAACAA	cm
TGGCTTCA	ec_vasc
AACTCACC	f
AAGAGATC	ec_vasc
AAGGACAC	cm
AATCCGTC	ec_vasc
AATGTTGC	f
ACACGACC	cm
ACAGATTC	cm
AGCACCTC	ec_endo
AGCCATGC	ec_vasc
AGGCTAAC	f
ATAGCGAC	ec_vasc
ATCATTCC	ec_vasc
ATTGGCTC	ec_vasc
CACCTTAC	ep
CCATCCTC	mf
CCGACAAC	ec_vasc
CCTAATCC	ec_vasc
CCTCTATC	ep
CGACACAC	ec_vasc
CGGATTGC	cm
CTAAGGTC	ec_vasc
GAACAGGC	cm
GACAGTGC	cm
GAGTTAGC	cm
GATGAATC	cm
AAACATCG	cm
ATGCCTAA	f
AGTGGTCA	f
ACCACTGT	f
ACATTGGC	cm
CAGATCTG	cm
CATCAAGT	cm
CGCTGATC	cm
ACAAGCTA	cm
CTGTAGCC	cm
AGTACAAG	cm
AACCGAGA	cm
AACGCTTA	cm
AAGACGGA	f
AAGGTACA	f
ACACAGAA	f
ACAGCAGA	f
ACCTCCAA	f
ACGTATCA	cm
AGAGTCAA	cm
AGATCGCA	f
AGCAGGAA	mf
AGTCACTA	f
ATTGAGGA	f
CAACCACA	f
CAATGGAA	f
CACTTCGA	cm
CATACCAA	f
CCAGTTCA	ec_vasc
CCGAAGTA	ec_endo
CCGTGAGA	f
CGAACTTA	cm
CGACTGGA	ec_vasc
CGCATACA	ec_vasc
CTCAATGA	cm
CTGAGCCA	f
CTGGCATA	f
GACTAGTA	f
GAGCTGAA	f
AACGTGAT	f
AAACATCG	cm
ATGCCTAA	mf
AGTGGTCA	cm
ACCACTGT	ec_vasc
ACATTGGC	ec_vasc
CAGATCTG	ec_vasc
CATCAAGT	ec_vasc
ACAAGCTA	ec_vasc
CTGTAGCC	mf
AGTACAAG	ec_vasc
AACAACCA	ec_vasc
AACCGAGA	ec_vasc
AACGCTTA	cm
AAGACGGA	mf
AAGGTACA	cm
ACACAGAA	cm
ACAGCAGA	cm
ACCTCCAA	ec_vasc
ACGCTCGA	ec_vasc
ACGTATCA	ec_vasc
ACTATGCA	cm
AGAGTCAA	f
AGATCGCA	cm
AGCAGGAA	cm
AGTCACTA	cm
ATCCTGTA	ec_vasc
ATTGAGGA	cm
CAACCACA	cm
CAAGACTA	mf
CAATGGAA	cm
CACTTCGA	cm
CAGCGTTA	mf
CATACCAA	ec_vasc
CCAGTTCA	ec_vasc
CCGAAGTA	cm
CCGTGAGA	f
CCTCCTGA	ec_vasc
CGAACTTA	ec_vasc
CGACTGGA	mf
CGCATACA	f
CTCAATGA	ec_vasc
CTGAGCCA	cm
CTGGCATA	cm
GAATCTGA	ec_vasc
GACTAGTA	cm
GATAGACA	cm
GCCACATA	cm
GCGAGTAA	cm
GCTAACGA	cm
GCTCGGTA	cm
GGAGAACA	f
GGTGCGAA	cm
GTACGCAA	cm
GTCGTAGA	cm
GTCTGTCA	cm
GTGTTCTA	cm
TAGGATGA	cm
TATCAGCA	cm
TCCGTCTA	cm
TCTTCACA	cm
TGAAGAGA	cm
TGGAACAA	cm
TGGCTTCA	cm
TGGTGGTA	mf
TTCACGCA	cm
AACTCACC	f
AAGAGATC	f
AAGGACAC	cm
AATCCGTC	cm
ACACGACC	f
AGCCATGC	f
AGGCTAAC	f
ATCATTCC	mf
CAAGGAGC	cm
CCGACAAC	ec_vasc
CCTAATCC	cm
CCTCTATC	cm
CGACACAC	f
CGGATTGC	cm
GAGTTAGC	f
GATGAATC	cm
GCCAAGAC	ec_vasc
AACGTGAT	cm
AAACATCG	cm
AGTGGTCA	cm
ACCACTGT	cm
ACATTGGC	cm
CAGATCTG	cm
CATCAAGT	cm
CGCTGATC	cm
ACAAGCTA	cm
CTGTAGCC	cm
AGTACAAG	cm
AACAACCA	cm
AACCGAGA	cm
AACGCTTA	f
AAGGTACA	cm
ACACAGAA	cm
ACAGCAGA	cm
ACCTCCAA	cm
ACGCTCGA	cm
ACGTATCA	cm
AGAGTCAA	cm
AGATCGCA	cm
AGCAGGAA	ec_vasc
AGTCACTA	cm
ATTGAGGA	cm
CAACCACA	cm
CAAGACTA	mf
CAATGGAA	cm
CACTTCGA	cm
CATACCAA	cm
CCAGTTCA	cm
CCGAAGTA	cm
CCGTGAGA	cm
CCTCCTGA	f
CGACTGGA	cm
CGCATACA	cm
CTCAATGA	cm
CTGAGCCA	cm
CTGGCATA	cm
GAATCTGA	cm
GACTAGTA	cm
GAGCTGAA	ec_vasc
GATAGACA	cm
GCCACATA	cm
ATGCCTAA	mf
ACCACTGT	cm
CAGATCTG	cm
CATCAAGT	cm
ACAAGCTA	cm
AGTACAAG	cm
AACAACCA	cm
AAGGTACA	cm
ACACAGAA	ec_vasc
ACAGCAGA	cm
ACCTCCAA	f
ACGCTCGA	cm
ACGTATCA	cm
AGATCGCA	f
AGCAGGAA	cm
AGTCACTA	cm
ATCCTGTA	f
ATTGAGGA	cm
CAACCACA	ec_vasc
CAAGACTA	mf
CACTTCGA	cm
CATACCAA	cm
CCAGTTCA	cm
CCGAAGTA	cm
CCGTGAGA	ec_vasc
CCTCCTGA	cm
CGAACTTA	cm
CGACTGGA	cm
CGCATACA	cm
CTCAATGA	cm
CTGAGCCA	ec_vasc
CTGGCATA	f
GAATCTGA	f
GACTAGTA	cm
GAGCTGAA	cm
GCCACATA	cm
AACGTGAT	cm
AAACATCG	cm
ATGCCTAA	ec_vasc
AGTGGTCA	cm
ACCACTGT	cm
ACATTGGC	cm
CAGATCTG	b/t
CATCAAGT	cm
CGCTGATC	cm
ACAAGCTA	cm
CTGTAGCC	cm
AGTACAAG	cm
AACAACCA	cm
AACCGAGA	ec_vasc
AACGCTTA	cm
AAGACGGA	cm
AAGGTACA	f
ACACAGAA	cm
ACAGCAGA	cm
ACCTCCAA	cm
ACGCTCGA	cm
ACGTATCA	cm
AGAGTCAA	cm
AGATCGCA	ec_vasc
AGCAGGAA	cm
AGTCACTA	cm
ATCCTGTA	cm
ATTGAGGA	cm
CAACCACA	cm
CAAGACTA	cm
CAATGGAA	cm
CACTTCGA	cm
CATACCAA	cm
CCAGTTCA	cm
CCGAAGTA	cm
CCGTGAGA	cm
CCTCCTGA	cm
CGACTGGA	ec_vasc
CGCATACA	cm
CTCAATGA	cm
CTGAGCCA	cm
CTGGCATA	cm
GAATCTGA	cm
GACTAGTA	cm
GAGCTGAA	cm
GATAGACA	ec_vasc
GCCACATA	cm
AACGTGAT	cm
AAACATCG	f
ATGCCTAA	cm
AGTGGTCA	cm
ACCACTGT	cm
ACATTGGC	f
CAGATCTG	cm
CATCAAGT	f
CGCTGATC	f
ACAAGCTA	cm
AGTACAAG	ec_vasc
AACAACCA	cm
AACGCTTA	ec_vasc
AAGACGGA	ma
AAGGTACA	f
ACACAGAA	f
ACAGCAGA	ec_vasc
ACCTCCAA	cm
ACGCTCGA	f
ACGTATCA	cm
AGAGTCAA	f
AGATCGCA	mf
AGTCACTA	f
ATCCTGTA	f
ATTGAGGA	cm
CAACCACA	f
CAAGACTA	cm
CAATGGAA	mf
CACTTCGA	f
CATACCAA	cm
CCAGTTCA	cm
CCGTGAGA	cm
CCTCCTGA	ec_endo
CGAACTTA	f
CGACTGGA	f
CGCATACA	cm
CTCAATGA	f
GAATCTGA	cm
GACTAGTA	cm
GAGCTGAA	cm
GATAGACA	f
AACGTGAT	cm
AAACATCG	f
ATGCCTAA	cm
AGTGGTCA	cm
ACCACTGT	cm
CAGATCTG	cm
CATCAAGT	cm
CGCTGATC	cm
ACAAGCTA	cm
CTGTAGCC	cm
AGTACAAG	cm
AACAACCA	cm
AACCGAGA	cm
AAGACGGA	cm
AAGGTACA	f
ACACAGAA	cm
ACAGCAGA	cm
ACCTCCAA	cm
ACGCTCGA	cm
AGAGTCAA	cm
AGATCGCA	cm
AGCAGGAA	cm
AGTCACTA	cm
ATCCTGTA	cm
ATTGAGGA	mf
CAACCACA	ec_endo
CAATGGAA	cm
CACTTCGA	cm
CATACCAA	cm
CCAGTTCA	cm
CGAACTTA	cm
CGACTGGA	cm
CGCATACA	cm
CTCAATGA	cm
CTGAGCCA	f
CTGGCATA	cm
GAATCTGA	cm
GACTAGTA	cm
GAGCTGAA	cm
GCCACATA	cm
AACGTGAT	cm
AAACATCG	cm
ATGCCTAA	f
AGTGGTCA	cm
ACCACTGT	cm
ACATTGGC	f
CAGATCTG	cm
CATCAAGT	cm
CGCTGATC	cm
ACAAGCTA	cm
CTGTAGCC	cm
AGTACAAG	cm
AACAACCA	ec_vasc
AACCGAGA	cm
AACGCTTA	mf
AAGACGGA	cm
AAGGTACA	f
ACACAGAA	cm
ACCTCCAA	cm
ACGCTCGA	cm
ACGTATCA	f
AGAGTCAA	cm
AGATCGCA	cm
AGCAGGAA	cm
AGTCACTA	cm
ATCCTGTA	cm
ATTGAGGA	cm
CAACCACA	cm
CAATGGAA	f
CACTTCGA	cm
CATACCAA	f
CCAGTTCA	cm
CCGAAGTA	cm
CCGTGAGA	cm
CCTCCTGA	cm
CGAACTTA	cm
CGACTGGA	cm
CGCATACA	f
CTCAATGA	cm
CTGAGCCA	cm
CTGGCATA	ec_vasc
GAATCTGA	f
GACTAGTA	cm
GAGCTGAA	cm
GATAGACA	cm
GCCACATA	mf
AAACATCG	cm
ATGCCTAA	cm
AGTGGTCA	cm
ACCACTGT	cm
ACATTGGC	cm
CAGATCTG	cm
CGCTGATC	cm
ACAAGCTA	ec_vasc
CTGTAGCC	cm
AGTACAAG	cm
AACAACCA	f
AACGCTTA	ec_vasc
AAGACGGA	cm
AAGGTACA	cm
ACACAGAA	cm
ACAGCAGA	mf
ACCTCCAA	cm
ACGCTCGA	b/t
ACGTATCA	cm
AGATCGCA	cm
AGCAGGAA	cm
ATCCTGTA	cm
ATTGAGGA	mf
CAACCACA	ec_vasc
CAAGACTA	cm
CAATGGAA	cm
CACTTCGA	cm
CATACCAA	cm
CCAGTTCA	cm
CCGAAGTA	ec_vasc
CCGTGAGA	cm
CCTCCTGA	ep
CGAACTTA	cm
CGACTGGA	cm
CGCATACA	cm
CTGAGCCA	cm
CTGGCATA	cm
GAATCTGA	cm
GACTAGTA	ec_vasc
GAGCTGAA	ec_vasc
GATAGACA	cm
GCCACATA	ep
AACGTGAT	cm
AAACATCG	cm
ATGCCTAA	f
AGTGGTCA	f
ACCACTGT	f
ACATTGGC	cm
CAGATCTG	cm
CATCAAGT	cm
CGCTGATC	cm
CTGTAGCC	cm
AGTACAAG	cm
AACAACCA	cm
AACCGAGA	f
AAGGTACA	f
ACACAGAA	cm
ACAGCAGA	cm
ACGTATCA	cm
AGAGTCAA	cm
AGATCGCA	cm
AGCAGGAA	cm
AGTCACTA	cm
ATCCTGTA	f
ATTGAGGA	cm
CAACCACA	f
CAAGACTA	cm
CACTTCGA	cm
CATACCAA	mf
CCAGTTCA	cm
CCGAAGTA	cm
CCGTGAGA	cm
CGACTGGA	f
CGCATACA	mf
CTCAATGA	cm
CTGGCATA	b/t
GAATCTGA	f
GACTAGTA	cm
GAGCTGAA	f
GATAGACA	f
GCCACATA	cm
GCGAGTAA	cm
GCTAACGA	cm
GCTCGGTA	cm
GGAGAACA	cm
GGTGCGAA	cm
GTACGCAA	cm
GTCGTAGA	cm
GTGTTCTA	cm
TAGGATGA	cm
TATCAGCA	cm
TCCGTCTA	cm
TCTTCACA	cm
TGGAACAA	cm
TGGCTTCA	cm
TGGTGGTA	cm
TTCACGCA	cm
AACTCACC	f
AAGAGATC	b/t
AAGGACAC	cm
AATCCGTC	cm
ACAGATTC	cm
AGATGTAC	cm
AGCACCTC	cm
AGCCATGC	cm
AGGCTAAC	cm
ATAGCGAC	cm
ATCATTCC	cm
ATTGGCTC	cm
CAAGGAGC	cm
CACCTTAC	cm
CCATCCTC	cm
CCGACAAC	cm
CCTAATCC	cm
CCTCTATC	cm
CGACACAC	cm
CGGATTGC	cm
GCGAGTAA	cm
GCTAACGA	cm
GCTCGGTA	mf
GGAGAACA	mf
GGTGCGAA	cm
GTACGCAA	cm
GTCGTAGA	cm
GTCTGTCA	cm
GTGTTCTA	f
TAGGATGA	cm
TATCAGCA	cm
TCCGTCTA	f
TCTTCACA	f
TGAAGAGA	f
TGGAACAA	cm
TGGCTTCA	cm
TGGTGGTA	cm
TTCACGCA	cm
AACTCACC	cm
AAGAGATC	cm
AAGGACAC	cm
AATCCGTC	cm
AATGTTGC	f
ACACGACC	cm
ACAGATTC	cm
AGCACCTC	cm
AGCCATGC	cm
AGGCTAAC	cm
ATAGCGAC	cm
ATCATTCC	f
ATTGGCTC	cm
CAAGGAGC	cm
CACCTTAC	cm
CCATCCTC	cm
CCGACAAC	cm
CCTAATCC	f
CCTCTATC	f
CGACACAC	f
CGGATTGC	cm
GCGAGTAA	cm
GCTAACGA	cm
GCTCGGTA	cm
GGAGAACA	cm
GGTGCGAA	f
GTACGCAA	cm
GTCGTAGA	cm
GTCTGTCA	cm
GTGTTCTA	cm
TAGGATGA	cm
TATCAGCA	cm
TCCGTCTA	cm
TCTTCACA	cm
TGAAGAGA	cm
TGGAACAA	f
TGGCTTCA	cm
TGGTGGTA	cm
TTCACGCA	f
AACTCACC	cm
AAGAGATC	ec_vasc
AAGGACAC	cm
AATCCGTC	f
AATGTTGC	cm
ACACGACC	cm
ACAGATTC	ec_vasc
AGATGTAC	cm
AGCACCTC	f
AGCCATGC	ec_endo
AGGCTAAC	cm
ATAGCGAC	cm
ATCATTCC	ec_vasc
ATTGGCTC	ec_vasc
CAAGGAGC	cm
CACCTTAC	ec_vasc
CCATCCTC	cm
CCGACAAC	cm
CCTAATCC	cm
CCTCTATC	cm
CGACACAC	cm
CGGATTGC	f
GCGAGTAA	cm
GCTAACGA	cm
GCTCGGTA	f
GGAGAACA	ec_vasc
GGTGCGAA	f
GTACGCAA	cm
GTCGTAGA	ec_vasc
GTCTGTCA	cm
GTGTTCTA	cm
TAGGATGA	cm
TCCGTCTA	cm
TCTTCACA	cm
TGAAGAGA	f
TGGCTTCA	cm
TTCACGCA	f
AACTCACC	f
AAGAGATC	cm
AAGGACAC	f
AATCCGTC	cm
AATGTTGC	ec_endo
ACACGACC	f
ACAGATTC	cm
AGATGTAC	f
AGCCATGC	cm
AGGCTAAC	cm
ATAGCGAC	cm
ATCATTCC	cm
ATTGGCTC	mf
CACCTTAC	cm
CCATCCTC	cm
CCGACAAC	cm
CCTAATCC	cm
CCTCTATC	cm
CGACACAC	cm
CGGATTGC	cm
AAACATCG	f
ATGCCTAA	ec_vasc
AGTGGTCA	ec_vasc
CAGATCTG	ec_vasc
CGCTGATC	f
ACAAGCTA	f
CTGTAGCC	mf
AGTACAAG	f
AACCGAGA	f
AACGCTTA	cm
AAGACGGA	f
ACACAGAA	f
ACAGCAGA	f
ACCTCCAA	f
ACGCTCGA	cm
ACGTATCA	f
AGAGTCAA	f
AGATCGCA	cm
AGCAGGAA	f
AGTCACTA	f
ATCCTGTA	f
ATTGAGGA	ec_vasc
CAACCACA	f
CAAGACTA	f
ATCATTCC	f
ATTGGCTC	f
CACCTTAC	ec_vasc
CCGACAAC	f
CCTAATCC	f
CCTCTATC	mf
CGACACAC	f
[truncated: 1,820 more rows]
