# Supplementary material for: Computational profiling of hiPSC-derived heart organoids reveals chamber defects associated with NKX2-5 deficiency
Source: Commun Biol. 2022 Apr 29;5:399. doi: 10.1038/s42003-022-03346-4 (PMC9054831; doi:10.1038/s42003-022-03346-4)
Supplement: Supplementary file 9 — supplementary data7 [file 42003_2022_3346_MOESM9_ESM.txt]

barcode	cell_type
AAACCTGAGAAACCAT.1	Erythrocytes
AAACCTGGTGGTACAG.1	Epicardium-derived cells
AAACGGGAGATGTAAC.1	Fibroblast-like: (related to cardiac skeleton connective tissue)
AAACGGGAGGCAGTCA.1	Fibroblast-like: (related to cardiac skeleton connective tissue)
AAACGGGAGGTCATCT.1	Smooth muscle cells / fibroblast-like)
AAACGGGAGTAGCCGA.1	Fibroblast-like: (related to smaller vascular development)
AAACGGGAGTTCGCGC.1	Smooth muscle cells / fibroblast-like)
AAACGGGCAAGCCTAT.1	Fibroblast-like: (related to cardiac skeleton connective tissue)
AAACGGGTCATTATCC.1	Smooth muscle cells / fibroblast-like)
AAAGATGAGCGCCTCA.1	Endothelium / pericytes / adventitia
AAAGATGGTGTGGCTC.1	Fibroblast-like: (related to cardiac skeleton connective tissue)
AAAGATGTCATGCATG.1	Fibroblast-like: (related to cardiac skeleton connective tissue)
AAAGATGTCCTTTCGG.1	Fibroblast-like: (related to cardiac skeleton connective tissue)
AAAGATGTCGCGGATC.1	Smooth muscle cells / fibroblast-like)
AAAGCAACACGAAGCA.1	Smooth muscle cells / fibroblast-like)
AAAGCAAGTCACTGGC.1	Myoz2-enriched cardiomyocytes
AAAGCAAGTGCCTGGT.1	Fibroblast-like: (related to cardiac skeleton connective tissue)
AAAGCAATCGCCAAAT.1	Fibroblast-like: (related to cardiac skeleton connective tissue)
AAAGCAATCTGTCAAG.1	Endothelium / pericytes / adventitia
AAAGTAGAGTGTACCT.1	Epicardium-derived cells
AAAGTAGCAGTAACGG.1	Immune cells
AAATGCCAGTACGACG.1	Smooth muscle cells / fibroblast-like)
AAATGCCCATTGCGGC.1	Capillary endothelium
AAATGCCTCATTATCC.1	Capillary endothelium
AAATGCCTCCTCTAGC.1	Smooth muscle cells / fibroblast-like)
AAATGCCTCTTGTTTG.1	Capillary endothelium
AACACGTAGTAGATGT.1	Smooth muscle cells / fibroblast-like)
AACACGTCAGTTCATG.1	Erythrocytes
AACACGTCATGCGCAC.1	Fibroblast-like: (related to smaller vascular development)
AACACGTGTAAACCTC.1	Fibroblast-like: (related to cardiac skeleton connective tissue)
AACACGTGTAGCGTCC.1	Erythrocytes
AACACGTGTCGAACAG.1	Epicardial cells
AACACGTGTGGTTTCA.1	Fibroblast-like: (related to cardiac skeleton connective tissue)
AACACGTTCTGCCAGG.1	Ventricular cardiomyocytes
AACCATGCACCAACCG.1	Capillary endothelium
AACCATGGTACATCCA.1	Smooth muscle cells / fibroblast-like)
AACCATGGTCGTTGTA.1	Capillary endothelium
AACCATGGTCTGGTCG.1	Capillary endothelium
AACCATGGTGCTAGCC.1	Smooth muscle cells / fibroblast-like)
AACCATGTCGTCACGG.1	Erythrocytes
AACCATGTCTCCGGTT.1	Epicardium-derived cells
AACCATGTCTTGCCGT.1	Smooth muscle cells / fibroblast-like)
AACGTTGGTCTAAACC.1	Smooth muscle cells / fibroblast-like)
AACTCAGGTCTCTTAT.1	Capillary endothelium
AACTCCCCAACACGCC.1	Fibroblast-like: (related to cardiac skeleton connective tissue)
AACTCCCTCTTTAGGG.1	Fibroblast-like: (related to cardiac skeleton connective tissue)
AACTCTTAGGCATGGT.1	Fibroblast-like: (related to cardiac skeleton connective tissue)
AACTCTTGTAGGCATG.1	Capillary endothelium
AACTGGTAGTAGCGGT.1	Epicardium-derived cells
AACTTTCGTCTAGCCG.1	Fibroblast-like: (related to cardiac skeleton connective tissue)
AAGACCTTCGGTCTAA.1	Capillary endothelium
AAGCCGCCAATTGCTG.1	Capillary endothelium
AAGCCGCGTACGACCC.1	Fibroblast-like: (related to cardiac skeleton connective tissue)
AAGCCGCGTGCGATAG.1	Epicardium-derived cells
AAGCCGCTCTTTACGT.1	Atrial cardiomyocytes
AAGGAGCAGTGCTGCC.1	Capillary endothelium
AAGGAGCGTCTAGTGT.1	Fibroblast-like: (related to cardiac skeleton connective tissue)
AAGGAGCGTGCAACGA.1	Immune cells
AAGGAGCTCACATGCA.1	Fibroblast-like: (related to cardiac skeleton connective tissue)
AAGGAGCTCTAACTTC.1	Atrial cardiomyocytes
AAGGCAGAGAGAACAG.1	Fibroblast-like: (related to cardiac skeleton connective tissue)
AAGGCAGAGTGTCTCA.1	Smooth muscle cells / fibroblast-like)
AAGGCAGCACTCAGGC.1	Fibroblast-like: (related to smaller vascular development)
AAGGCAGCAGTACACT.1	Capillary endothelium
AAGGCAGGTGCAGGTA.1	Fibroblast-like: (related to cardiac skeleton connective tissue)
AAGGCAGGTTCAACCA.1	Fibroblast-like: (related to cardiac skeleton connective tissue)
AAGGCAGGTTCATGGT.1	Fibroblast-like: (related to cardiac skeleton connective tissue)
AAGGTTCAGCGACGTA.1	Atrial cardiomyocytes
AAGGTTCCAAGCCGTC.1	Cardiac neural crest cells & Schwann progenitor cells
AAGGTTCGTTCATGGT.1	Capillary endothelium
AAGGTTCTCAGCACAT.1	Fibroblast-like: (related to cardiac skeleton connective tissue)
AAGTCTGAGTCGAGTG.1	Smooth muscle cells / fibroblast-like)
AATCCAGAGGGTTCCC.1	Atrial cardiomyocytes
AATCCAGAGTCTCCTC.1	Capillary endothelium
AATCCAGCAGGCTCAC.1	Fibroblast-like: (related to larger vascular development)
AATCGGTAGAGTAATC.1	Smooth muscle cells / fibroblast-like)
AATCGGTAGATGTCGG.1	Epicardium-derived cells
AATCGGTGTGTTTGTG.1	Capillary endothelium
AATCGGTTCCCAACGG.1	Fibroblast-like: (related to smaller vascular development)
ACACCAAAGATGTTAG.1	Epicardium-derived cells
ACACCAAAGCTAGTTC.1	Fibroblast-like: (related to cardiac skeleton connective tissue)
ACACCAAAGTTGCAGG.1	Fibroblast-like: (related to cardiac skeleton connective tissue)
ACACCAATCAGGTTCA.1	Capillary endothelium
ACACCAATCGTGACAT.1	Atrial cardiomyocytes
ACACCCTAGCCGGTAA.1	Smooth muscle cells / fibroblast-like)
ACACCCTCACATTAGC.1	Cardiac neural crest cells & Schwann progenitor cells
ACACCCTCACGCTTTC.1	Smooth muscle cells / fibroblast-like)
ACACCCTCATCCGTGG.1	Myoz2-enriched cardiomyocytes
ACACCCTGTCTCATCC.1	Epicardium-derived cells
ACACCCTGTCTGCCAG.1	Smooth muscle cells / fibroblast-like)
ACACCCTGTTAAGTAG.1	Smooth muscle cells / fibroblast-like)
ACACCCTGTTGAGTTC.1	Smooth muscle cells / fibroblast-like)
ACACCGGAGATCGGGT.1	Epicardium-derived cells
ACACCGGGTATTAGCC.1	Epicardium-derived cells
ACACCGGGTGTTTGGT.1	Smooth muscle cells / fibroblast-like)
ACACTGAAGAATTGTG.1	Smooth muscle cells / fibroblast-like)
ACACTGAGTATGAAAC.1	Immune cells
ACACTGATCGCGGATC.1	Capillary endothelium
ACACTGATCTGTCTAT.1	Endothelium / pericytes / adventitia
ACAGCCGAGGTCATCT.1	Epicardial cells
ACAGCCGGTAAGTTCC.1	Capillary endothelium
ACAGCCGGTCTCTTTA.1	Epicardium-derived cells
ACAGCTAAGTGTGGCA.1	Epicardium-derived cells
ACAGCTACAGACAGGT.1	Erythrocytes
ACAGCTACAGCTGGCT.1	Fibroblast-like: (related to larger vascular development)
ACAGCTAGTACCATCA.1	Cardiac neural crest cells & Schwann progenitor cells
ACAGCTAGTCAAACTC.1	Smooth muscle cells / fibroblast-like)
ACATACGCACAAGACG.1	Erythrocytes
ACATACGCACCTTGTC.1	Endothelium / pericytes / adventitia
ACATACGTCCACGTTC.1	Epicardium-derived cells
ACATACGTCTTGCATT.1	Fibroblast-like: (related to cardiac skeleton connective tissue)
ACATACGTCTTGCCGT.1	Epicardium-derived cells
ACATCAGAGCAGACTG.1	Immune cells
ACATCAGAGTCGTACT.1	Fibroblast-like: (related to smaller vascular development)
ACATCAGGTACAAGTA.1	Myoz2-enriched cardiomyocytes
ACATCAGGTACCAGTT.1	Capillary endothelium
ACATCAGGTTTCGCTC.1	Fibroblast-like: (related to cardiac skeleton connective tissue)
ACATCAGTCCCAGGTG.1	Epicardium-derived cells
ACATCAGTCCGCATAA.1	Ventricular cardiomyocytes
ACATGGTAGAATAGGG.1	Epicardium-derived cells
ACATGGTAGGACGAAA.1	Smooth muscle cells / fibroblast-like)
ACATGGTAGGGCTTCC.1	Smooth muscle cells / fibroblast-like)
ACATGGTAGTGGAGTC.1	Capillary endothelium
ACATGGTCAAGGTGTG.1	Fibroblast-like: (related to smaller vascular development)
ACATGGTGTCAATGTC.1	Atrial cardiomyocytes
ACCAGTAAGTCGAGTG.1	Fibroblast-like: (related to cardiac skeleton connective tissue)
ACCAGTACAAAGGAAG.1	Epicardium-derived cells
ACCAGTACACAGCGTC.1	Capillary endothelium
ACCAGTACAGGATCGA.1	Erythrocytes
ACCAGTATCAGCACAT.1	Ventricular cardiomyocytes
ACCAGTATCTCCTATA.1	Erythrocytes
ACCCACTAGGTAAACT.1	Atrial cardiomyocytes
ACCCACTGTACGCACC.1	Fibroblast-like: (related to smaller vascular development)
ACCCACTGTATAGTAG.1	Ventricular cardiomyocytes
ACCGTAACACGAGGTA.1	Atrial cardiomyocytes
ACCTTTACAAGCGTAG.1	Epicardial cells
ACCTTTACAGTCCTTC.1	Cardiac neural crest cells & Schwann progenitor cells
ACCTTTAGTTTGCATG.1	Fibroblast-like: (related to cardiac skeleton connective tissue)
ACCTTTATCTCCTATA.1	Fibroblast-like: (related to cardiac skeleton connective tissue)
ACGAGCCAGGGTTCCC.1	Atrial cardiomyocytes
ACGAGCCCAAGTTAAG.1	Fibroblast-like: (related to cardiac skeleton connective tissue)
ACGAGCCGTAGCAAAT.1	Epicardium-derived cells
ACGAGCCGTCTCCCTA.1	Atrial cardiomyocytes
ACGAGCCTCCATGAGT.1	Epicardial cells
ACGAGGAAGTACGCGA.1	Smooth muscle cells / fibroblast-like)
ACGAGGACATACGCCG.1	Capillary endothelium
ACGAGGAGTCGCTTTC.1	Smooth muscle cells / fibroblast-like)
ACGATACGTCCCTTGT.1	Smooth muscle cells / fibroblast-like)
ACGATACGTCGCATCG.1	Fibroblast-like: (related to smaller vascular development)
ACGATACTCAGAGCTT.1	Atrial cardiomyocytes
ACGATGTGTCATCGGC.1	Erythrocytes
ACGATGTGTCGAACAG.1	Cardiac neural crest cells & Schwann progenitor cells
ACGATGTTCACCTCGT.1	Epicardial cells
ACGATGTTCGGTGTCG.1	Fibroblast-like: (related to larger vascular development)
ACGCAGCAGTCCCACG.1	Fibroblast-like: (related to cardiac skeleton connective tissue)
ACGCAGCAGTGAATTG.1	Fibroblast-like: (related to smaller vascular development)
ACGCAGCGTGATGCCC.1	Ventricular cardiomyocytes
ACGCCAGCAGGTCTCG.1	Erythrocytes
ACGCCAGGTCCAACTA.1	Atrial cardiomyocytes
ACGCCAGGTTTGGCGC.1	Fibroblast-like: (related to smaller vascular development)
ACGCCGACAATGGAAT.1	Erythrocytes
ACGCCGACATGCGCAC.1	Capillary endothelium
ACGCCGAGTTATCGGT.1	Capillary endothelium
ACGGAGAAGATGGGTC.1	Atrial cardiomyocytes
ACGGAGAAGTTAGCGG.1	Epicardial cells
ACGGAGACATATGGTC.1	Smooth muscle cells / fibroblast-like)
ACGGAGAGTGCACTTA.1	Fibroblast-like: (related to cardiac skeleton connective tissue)
ACGGAGAGTGGTTTCA.1	Cardiac neural crest cells & Schwann progenitor cells
ACGGCCAAGCTATGCT.1	Atrial cardiomyocytes
ACGGCCAAGGTGTTAA.1	Smooth muscle cells / fibroblast-like)
ACGGCCAAGTCGATAA.1	Cardiac neural crest cells & Schwann progenitor cells
ACGGCCAGTCTAGAGG.1	Epicardium-derived cells
ACGGCCAGTGAAATCA.1	Smooth muscle cells / fibroblast-like)
ACGGGCTGTACGCACC.1	Fibroblast-like: (related to cardiac skeleton connective tissue)
ACGGGCTGTCCGTCAG.1	Erythrocytes
ACGGGTCGTCTGCCAG.1	Erythrocytes
ACGGGTCTCATCATTC.1	Fibroblast-like: (related to cardiac skeleton connective tissue)
ACGGGTCTCTTCTGGC.1	Fibroblast-like: (related to cardiac skeleton connective tissue)
ACGTCAACAGGAATGC.1	Epicardium-derived cells
ACGTCAAGTGGAAAGA.1	Capillary endothelium
ACGTCAAGTGTTAAGA.1	Fibroblast-like: (related to cardiac skeleton connective tissue)
ACTATCTAGCAATATG.1	Immune cells
ACTATCTCAAGTACCT.1	Fibroblast-like: (related to cardiac skeleton connective tissue)
ACTATCTCATTAGGCT.1	Capillary endothelium
ACTATCTGTGACGGTA.1	Smooth muscle cells / fibroblast-like)
ACTATCTGTTCAGGCC.1	Fibroblast-like: (related to cardiac skeleton connective tissue)
ACTGAACAGAGAGCTC.1	Erythrocytes
ACTGAACCAGTTCCCT.1	Capillary endothelium
ACTGAACGTATCAGTC.1	Smooth muscle cells / fibroblast-like)
ACTGAACGTTACTGAC.1	Fibroblast-like: (related to cardiac skeleton connective tissue)
ACTGAACTCGAACGGA.1	Smooth muscle cells / fibroblast-like)
ACTGAACTCTACCTGC.1	Fibroblast-like: (related to smaller vascular development)
ACTGAGTAGCTAAGAT.1	Capillary endothelium
ACTGAGTGTACCGCTG.1	Fibroblast-like: (related to cardiac skeleton connective tissue)
ACTGAGTGTCGCCATG.1	Epicardial cells
ACTGAGTGTTGAGGTG.1	Fibroblast-like: (related to cardiac skeleton connective tissue)
ACTGATGGTCCGTGAC.1	Fibroblast-like: (related to cardiac skeleton connective tissue)
ACTGATGTCACCATAG.1	Capillary endothelium
ACTGATGTCGTTTAGG.1	Atrial cardiomyocytes
ACTGCTCAGCGATAGC.1	Smooth muscle cells / fibroblast-like)
ACTGCTCCAGGTCTCG.1	Epicardial cells
ACTGTCCCAAGCCCAC.1	Fibroblast-like: (related to cardiac skeleton connective tissue)
ACTGTCCTCTCTGAGA.1	Fibroblast-like: (related to cardiac skeleton connective tissue)
ACTTACTTCAGCATGT.1	Ventricular cardiomyocytes
ACTTACTTCATAGCAC.1	Smooth muscle cells / fibroblast-like)
ACTTACTTCATGTGGT.1	Erythrocytes
ACTTACTTCCATGAAC.1	Smooth muscle cells / fibroblast-like)
ACTTACTTCTCTGCTG.1	Capillary endothelium
ACTTGTTAGCCCGAAA.1	Erythrocytes
ACTTGTTAGCTAGTGG.1	Capillary endothelium
ACTTGTTAGCTCCCAG.1	Atrial cardiomyocytes
ACTTGTTCAATAGCGG.1	Capillary endothelium
ACTTGTTCAGTTCATG.1	Smooth muscle cells / fibroblast-like)
ACTTGTTGTACTTCTT.1	Smooth muscle cells / fibroblast-like)
ACTTTCACATATGGTC.1	Immune cells
ACTTTCAGTGTTCTTT.1	Fibroblast-like: (related to cardiac skeleton connective tissue)
AGAATAGAGCTCCTCT.1	Fibroblast-like: (related to cardiac skeleton connective tissue)
AGAATAGCACGCATCG.1	Immune cells
AGAATAGTCTCTAAGG.1	Atrial cardiomyocytes
AGACGTTCAATTCCTT.1	Myoz2-enriched cardiomyocytes
AGACGTTCAGGAATGC.1	Fibroblast-like: (related to larger vascular development)
AGACGTTCATGCATGT.1	Capillary endothelium
AGAGCGAAGGGCTTCC.1	Smooth muscle cells / fibroblast-like)
AGAGCGAGTGTGTGCC.1	Capillary endothelium
AGAGCGATCAACGGGA.1	Epicardium-derived cells
AGAGCGATCAGAGGTG.1	Fibroblast-like: (related to cardiac skeleton connective tissue)
AGAGCGATCATTGCGA.1	Erythrocytes
AGAGCGATCTCCGGTT.1	Ventricular cardiomyocytes
AGAGCTTAGCCGCCTA.1	Epicardium-derived cells
AGAGCTTCAAGTTAAG.1	Smooth muscle cells / fibroblast-like)
AGAGCTTCACCGTTGG.1	Atrial cardiomyocytes
AGAGCTTGTCACACGC.1	Fibroblast-like: (related to cardiac skeleton connective tissue)
AGAGCTTTCAGAGACG.1	Smooth muscle cells / fibroblast-like)
AGAGCTTTCAGGTTCA.1	Smooth muscle cells / fibroblast-like)
AGAGTGGAGTTACGGG.1	Fibroblast-like: (related to smaller vascular development)
AGAGTGGCACGGTAGA.1	Fibroblast-like: (related to cardiac skeleton connective tissue)
AGAGTGGCATAAAGGT.1	Smooth muscle cells / fibroblast-like)
AGAGTGGGTACTCTCC.1	Capillary endothelium
AGAGTGGTCGGAAATA.1	Smooth muscle cells / fibroblast-like)
AGATCTGAGCATCATC.1	Endothelium / pericytes / adventitia
AGATTGCAGGCAGGTT.1	Atrial cardiomyocytes
AGATTGCAGGCATGTG.1	Fibroblast-like: (related to cardiac skeleton connective tissue)
AGATTGCAGTGGTAAT.1	Epicardium-derived cells
AGATTGCGTGGTGTAG.1	Capillary endothelium
AGCAGCCAGAGACTTA.1	Fibroblast-like: (related to cardiac skeleton connective tissue)
AGCAGCCCAAGCCCAC.1	Epicardium-derived cells
AGCAGCCCAGTTAACC.1	Myoz2-enriched cardiomyocytes
AGCAGCCGTCCGTCAG.1	Erythrocytes
AGCAGCCGTGCGCTTG.1	Capillary endothelium
AGCATACAGTTACCCA.1	Fibroblast-like: (related to smaller vascular development)
AGCATACGTTGTACAC.1	Epicardium-derived cells
AGCCTAAAGTTCGCGC.1	Smooth muscle cells / fibroblast-like)
AGCGGTCAGACAGGCT.1	Smooth muscle cells / fibroblast-like)
AGCGGTCCATTGGTAC.1	Smooth muscle cells / fibroblast-like)
AGCGGTCGTCATCGGC.1	Epicardial cells
AGCGGTCGTGTGGTTT.1	Atrial cardiomyocytes
AGCGGTCGTTCACCTC.1	Epicardium-derived cells
AGCGGTCGTTGACGTT.1	Fibroblast-like: (related to smaller vascular development)
AGCGTATAGTGCTGCC.1	Fibroblast-like: (related to cardiac skeleton connective tissue)
AGCGTATGTACACCGC.1	Capillary endothelium
AGCGTATGTGTGTGCC.1	Ventricular cardiomyocytes
AGCGTATTCAACACCA.1	Smooth muscle cells / fibroblast-like)
AGCGTATTCGCGATCG.1	Epicardium-derived cells
AGCGTATTCGGTTAAC.1	Epicardium-derived cells
AGCGTCGCACCCATTC.1	Epicardium-derived cells
AGCGTCGGTACCGTAT.1	Capillary endothelium
AGCGTCGGTACCTACA.1	Erythrocytes
AGCGTCGGTGATGATA.1	Capillary endothelium
AGCGTCGGTTCGCTAA.1	Epicardial cells
AGCGTCGTCCCAGGTG.1	Capillary endothelium
AGCTCCTCATCAGTAC.1	Atrial cardiomyocytes
AGCTCCTGTGGCCCTA.1	Smooth muscle cells / fibroblast-like)
AGCTCCTGTTCATGGT.1	Fibroblast-like: (related to cardiac skeleton connective tissue)
AGCTCTCCAAACGTGG.1	Fibroblast-like: (related to smaller vascular development)
AGCTTGAAGTATTGGA.1	Cardiac neural crest cells & Schwann progenitor cells
AGCTTGACAAGTCTAC.1	Smooth muscle cells / fibroblast-like)
AGCTTGACACGCATCG.1	Smooth muscle cells / fibroblast-like)
AGCTTGACAGGGTACA.1	Fibroblast-like: (related to cardiac skeleton connective tissue)
AGCTTGAGTCTTTCAT.1	Fibroblast-like: (related to smaller vascular development)
AGGCCACAGTCCCACG.1	Epicardial cells
AGGCCACTCATTTGGG.1	Fibroblast-like: (related to larger vascular development)
AGGCCGTAGTGACTCT.1	Cardiac neural crest cells & Schwann progenitor cells
AGGCCGTCACTGAAGG.1	Fibroblast-like: (related to cardiac skeleton connective tissue)
AGGCCGTCAGCGTTCG.1	Smooth muscle cells / fibroblast-like)
AGGCCGTGTAAGGGCT.1	Ventricular cardiomyocytes
AGGCCGTGTAGCAAAT.1	Epicardial cells
AGGGAGTAGTCAAGCG.1	Epicardium-derived cells
AGGGAGTGTGCCTGGT.1	Smooth muscle cells / fibroblast-like)
AGGGAGTTCTGATTCT.1	Myoz2-enriched cardiomyocytes
AGGGATGCACCGATAT.1	Capillary endothelium
AGGGATGTCGATCCCT.1	Epicardium-derived cells
AGGGTGAAGGACGAAA.1	Atrial cardiomyocytes
AGGGTGACAGATGGGT.1	Immune cells
AGGGTGACAGTGAGTG.1	Epicardium-derived cells
AGGGTGAGTTTCCACC.1	Fibroblast-like: (related to cardiac skeleton connective tissue)
AGGGTGATCCGTACAA.1	Fibroblast-like: (related to cardiac skeleton connective tissue)
AGGTCATGTCTAGTGT.1	Fibroblast-like: (related to cardiac skeleton connective tissue)
AGGTCATTCAGGATCT.1	Myoz2-enriched cardiomyocytes
AGGTCCGAGTACATGA.1	Erythrocytes
AGGTCCGAGTCCATAC.1	Capillary endothelium
AGGTCCGAGTGCCAGA.1	Epicardium-derived cells
AGGTCCGCAATGGATA.1	Atrial cardiomyocytes
AGGTCCGGTAAATGTG.1	Capillary endothelium
AGGTCCGTCGACCAGC.1	Epicardial cells
AGGTCCGTCGGAAACG.1	Fibroblast-like: (related to larger vascular development)
AGTAGTCAGCTAGTGG.1	Myoz2-enriched cardiomyocytes
AGTAGTCAGGCTATCT.1	Fibroblast-like: (related to cardiac skeleton connective tissue)
AGTAGTCAGGTAGCTG.1	Smooth muscle cells / fibroblast-like)
AGTAGTCGTCGAACAG.1	Smooth muscle cells / fibroblast-like)
AGTAGTCTCACGATGT.1	Fibroblast-like: (related to larger vascular development)
AGTAGTCTCAGCATGT.1	Endothelium / pericytes / adventitia
AGTAGTCTCTGCCAGG.1	Smooth muscle cells / fibroblast-like)
AGTAGTCTCTTACCTA.1	Erythrocytes
AGTCTTTCAAGCCGCT.1	Epicardium-derived cells
AGTGAGGTCGTACGGC.1	Erythrocytes
AGTGAGGTCTCAAGTG.1	Capillary endothelium
AGTGGGAAGACCACGA.1	Capillary endothelium
AGTGGGAAGAGTCGGT.1	Epicardium-derived cells
AGTGGGACAACGATGG.1	Erythrocytes
AGTGGGACAGATTGCT.1	Epicardial cells
AGTGTCAGTATAGGTA.1	Epicardium-derived cells
AGTGTCATCTGTGCAA.1	Immune cells
AGTGTCATCTTATCTG.1	Capillary endothelium
ATAACGCAGCCATCGC.1	Smooth muscle cells / fibroblast-like)
ATAACGCGTGTTGGGA.1	Endothelium / pericytes / adventitia
ATAACGCTCCAACCAA.1	Atrial cardiomyocytes
ATAGACCAGGGTGTTG.1	Erythrocytes
ATAGACCGTCGGCATC.1	Capillary endothelium
ATAGACCGTGCGCTTG.1	Erythrocytes
ATAGACCGTGTCAATC.1	Erythrocytes
ATAGACCGTTGCGCAC.1	Erythrocytes
ATAGACCTCAGTTTGG.1	Fibroblast-like: (related to cardiac skeleton connective tissue)
ATAGACCTCGGTGTTA.1	Atrial cardiomyocytes
ATCACGAAGATGCCTT.1	Endothelium / pericytes / adventitia
ATCACGAAGGGCTCTC.1	Epicardium-derived cells
ATCACGAGTCTCTTAT.1	Capillary endothelium
ATCACGATCCTGCTTG.1	Fibroblast-like: (related to cardiac skeleton connective tissue)
ATCACGATCGAATGGG.1	Smooth muscle cells / fibroblast-like)
ATCATCTAGCGATATA.1	Erythrocytes
ATCATCTGTGACAAAT.1	Atrial cardiomyocytes
ATCATCTGTGGCGAAT.1	Fibroblast-like: (related to cardiac skeleton connective tissue)
ATCATCTGTTTACTCT.1	Capillary endothelium
ATCATCTTCAGCAACT.1	Atrial cardiomyocytes
ATCATCTTCATGTGGT.1	Fibroblast-like: (related to cardiac skeleton connective tissue)
ATCATGGAGCGAGAAA.1	Atrial cardiomyocytes
ATCATGGGTCACCCAG.1	Atrial cardiomyocytes
ATCCACCCAGGGTACA.1	Fibroblast-like: (related to cardiac skeleton connective tissue)
ATCCACCGTTGGTAAA.1	Epicardium-derived cells
ATCCACCTCGGATGGA.1	Immune cells
ATCCACCTCTGCCAGG.1	Fibroblast-like: (related to cardiac skeleton connective tissue)
ATCCGAAAGCGTTCCG.1	Fibroblast-like: (related to cardiac skeleton connective tissue)
ATCCGAACACGGATAG.1	Fibroblast-like: (related to cardiac skeleton connective tissue)
ATCCGAAGTCTTGTCC.1	Capillary endothelium
ATCGAGTAGCCTATGT.1	Capillary endothelium
ATCGAGTCACCGCTAG.1	Fibroblast-like: (related to smaller vascular development)
ATCGAGTCACGCTTTC.1	Atrial cardiomyocytes
ATCGAGTCAGCGTTCG.1	Capillary endothelium
ATCGAGTGTTAGGGTG.1	Ventricular cardiomyocytes
ATCGAGTTCAGGCAAG.1	Epicardium-derived cells
ATCGAGTTCGGGAGTA.1	Epicardial cells
ATCTACTAGGCCCGTT.1	Ventricular cardiomyocytes
ATCTACTAGGGTGTTG.1	Fibroblast-like: (related to cardiac skeleton connective tissue)
ATCTACTAGTACGTAA.1	Capillary endothelium
ATCTACTCATCCCATC.1	Capillary endothelium
ATCTACTGTTCCTCCA.1	Fibroblast-like: (related to cardiac skeleton connective tissue)
ATCTGCCAGCTAAACA.1	Erythrocytes
ATCTGCCCAAGCCGTC.1	Fibroblast-like: (related to cardiac skeleton connective tissue)
ATCTGCCCAGACGTAG.1	Smooth muscle cells / fibroblast-like)
ATCTGCCCAGTGGGAT.1	Fibroblast-like: (related to larger vascular development)
ATCTGCCCATCGGTTA.1	Epicardium-derived cells
ATCTGCCGTAGGCATG.1	Capillary endothelium
ATGAGGGAGCACGCCT.1	Epicardium-derived cells
ATGAGGGCACGAAGCA.1	Smooth muscle cells / fibroblast-like)
ATGAGGGCAGGCTGAA.1	Epicardium-derived cells
ATGAGGGTCAAGGCTT.1	Endothelium / pericytes / adventitia
ATGAGGGTCATCGCTC.1	Fibroblast-like: (related to cardiac skeleton connective tissue)
ATGAGGGTCGCCAAAT.1	Myoz2-enriched cardiomyocytes
ATGCGATCAAACAACA.1	Atrial cardiomyocytes
ATGCGATGTACTTCTT.1	Atrial cardiomyocytes
ATGCGATGTATATGAG.1	Fibroblast-like: (related to cardiac skeleton connective tissue)
ATGCGATGTTCCATGA.1	Smooth muscle cells / fibroblast-like)
ATGGGAGAGACAAGCC.1	Capillary endothelium
ATGGGAGCATTCACTT.1	Epicardial cells
ATTACTCAGGACGAAA.1	Epicardial cells
ATTACTCAGTGAAGTT.1	Endothelium / pericytes / adventitia
ATTACTCCAACACCCG.1	Fibroblast-like: (related to cardiac skeleton connective tissue)
ATTACTCCAAGGGTCA.1	Capillary endothelium
ATTACTCCACCCAGTG.1	Immune cells
ATTACTCCATTATCTC.1	Smooth muscle cells / fibroblast-like)
ATTACTCGTGGTGTAG.1	Ventricular cardiomyocytes
ATTACTCTCAAACGGG.1	Fibroblast-like: (related to cardiac skeleton connective tissue)
ATTACTCTCCAAGCCG.1	Epicardial cells
ATTACTCTCCTCGCAT.1	Smooth muscle cells / fibroblast-like)
ATTATCCAGGAGTACC.1	Fibroblast-like: (related to smaller vascular development)
ATTATCCCATGTCTCC.1	Capillary endothelium
ATTATCCTCCCAGGTG.1	Fibroblast-like: (related to cardiac skeleton connective tissue)
ATTATCCTCTTGAGGT.1	Myoz2-enriched cardiomyocytes
ATTCTACAGACTAGAT.1	Smooth muscle cells / fibroblast-like)
ATTCTACGTAAACGCG.1	Epicardial cells
ATTCTACGTTCACGGC.1	Fibroblast-like: (related to larger vascular development)
ATTCTACTCTAACTTC.1	Fibroblast-like: (related to cardiac skeleton connective tissue)
ATTCTACTCTACTATC.1	Endothelium / pericytes / adventitia
ATTGGACCAGTGACAG.1	Epicardium-derived cells
ATTGGACCATAGTAAG.1	Smooth muscle cells / fibroblast-like)
ATTGGACGTCTGGTCG.1	Capillary endothelium
ATTGGTGCACTGAAGG.1	Ventricular cardiomyocytes
ATTGGTGCAGATCTGT.1	Fibroblast-like: (related to larger vascular development)
ATTGGTGCAGCCTTGG.1	Epicardial cells
ATTGGTGGTAGCTTGT.1	Erythrocytes
ATTTCTGCATAGAAAC.1	Myoz2-enriched cardiomyocytes
ATTTCTGGTCTCGTTC.1	Epicardial cells
ATTTCTGTCGTCCAGG.1	Fibroblast-like: (related to larger vascular development)
CAACCAAAGCAGATCG.1	Endothelium / pericytes / adventitia
CAACCAACAGGGCATA.1	Fibroblast-like: (related to cardiac skeleton connective tissue)
CAACCAAGTAAAGTCA.1	Epicardium-derived cells
CAACCAAGTCATGCCG.1	Myoz2-enriched cardiomyocytes
CAACCAATCAACGCTA.1	Fibroblast-like: (related to cardiac skeleton connective tissue)
CAACCAATCTTGCAAG.1	Smooth muscle cells / fibroblast-like)
CAACCTCAGGCACATG.1	Atrial cardiomyocytes
CAACCTCGTCGCGGTT.1	Smooth muscle cells / fibroblast-like)
CAACTAGCATATGAGA.1	Epicardium-derived cells
CAAGAAAAGAATGTGT.1	Erythrocytes
CAAGAAAAGCTAGTTC.1	Endothelium / pericytes / adventitia
CAAGAAACAGTCGATT.1	Epicardial cells
CAAGAAAGTCACCTAA.1	Atrial cardiomyocytes
CAAGAAAGTGACAAAT.1	Erythrocytes
CAAGAAATCGCTGATA.1	Epicardium-derived cells
CAAGATCAGGAACTGC.1	Ventricular cardiomyocytes
CAAGATCCAGACAAGC.1	Capillary endothelium
CAAGATCGTTCGCGAC.1	Capillary endothelium
CAAGATCTCAGTTTGG.1	Capillary endothelium
CAAGATCTCTCTTGAT.1	Fibroblast-like: (related to cardiac skeleton connective tissue)
CAAGGCCAGGACATTA.1	Fibroblast-like: (related to cardiac skeleton connective tissue)
CAAGGCCCAGACAAAT.1	Capillary endothelium
CAAGTTGAGGCCGAAT.1	Atrial cardiomyocytes
CAAGTTGAGTACTTGC.1	Fibroblast-like: (related to cardiac skeleton connective tissue)
CAAGTTGGTACAGCAG.1	Epicardium-derived cells
CACAAACAGAGGTTGC.1	Myoz2-enriched cardiomyocytes
CACAAACAGCCGGTAA.1	Capillary endothelium
CACAAACCACTATCTT.1	Fibroblast-like: (related to smaller vascular development)
CACAAACCAGGAACGT.1	Epicardial cells
CACAAACTCTGGAGCC.1	Atrial cardiomyocytes
CACACAAAGGCGCTCT.1	Fibroblast-like: (related to cardiac skeleton connective tissue)
CACACAAAGGCTCATT.1	Atrial cardiomyocytes
CACACAATCATTTGGG.1	Smooth muscle cells / fibroblast-like)
CACACAATCGAACGGA.1	Smooth muscle cells / fibroblast-like)
CACACCTAGACTAGGC.1	Capillary endothelium
CACACCTAGCTGCCCA.1	Epicardium-derived cells
CACACCTAGGACAGCT.1	Fibroblast-like: (related to smaller vascular development)
CACACCTAGTGGGATC.1	Capillary endothelium
CACACCTAGTGTCTCA.1	Capillary endothelium
CACACCTCATATGGTC.1	Smooth muscle cells / fibroblast-like)
CACACCTTCAAACGGG.1	Fibroblast-like: (related to cardiac skeleton connective tissue)
CACACTCAGTAGGTGC.1	Capillary endothelium
CACACTCGTGCTGTAT.1	Capillary endothelium
CACACTCTCCGAATGT.1	Fibroblast-like: (related to larger vascular development)
CACACTCTCTCTTATG.1	Cardiac neural crest cells & Schwann progenitor cells
CACAGGCAGAAGGACA.1	Endothelium / pericytes / adventitia
CACAGGCCATAGGATA.1	Epicardium-derived cells
CACAGGCCATTCACTT.1	Fibroblast-like: (related to cardiac skeleton connective tissue)
CACAGTAAGCGTAATA.1	Fibroblast-like: (related to cardiac skeleton connective tissue)
CACAGTAAGGACAGCT.1	Fibroblast-like: (related to smaller vascular development)
CACAGTAGTTGGTGGA.1	Capillary endothelium
CACAGTATCAGCTCTC.1	Fibroblast-like: (related to cardiac skeleton connective tissue)
CACATAGAGCCACCTG.1	Cardiac neural crest cells & Schwann progenitor cells
CACATAGCACCGAATT.1	Immune cells
CACATAGGTGCGATAG.1	Smooth muscle cells / fibroblast-like)
CACATAGTCGCGTTTC.1	Erythrocytes
CACATAGTCTATCCCG.1	Erythrocytes
CACATTTCACGAAACG.1	Immune cells
CACATTTCAGCTGGCT.1	Fibroblast-like: (related to larger vascular development)
CACATTTCAGGCGATA.1	Fibroblast-like: (related to cardiac skeleton connective tissue)
CACATTTCATGTTCCC.1	Erythrocytes
CACATTTGTATATGAG.1	Erythrocytes
CACATTTGTCCAACTA.1	Capillary endothelium
CACATTTTCACGAAGG.1	Capillary endothelium
CACCACTGTCTTCTCG.1	Capillary endothelium
CACCACTTCGCCTGAG.1	Atrial cardiomyocytes
CACCAGGAGCGGCTTC.1	Smooth muscle cells / fibroblast-like)
CACCAGGCATATGCTG.1	Capillary endothelium
CACCAGGGTTCAACCA.1	Smooth muscle cells / fibroblast-like)
CACCTTGCAATTGCTG.1	Epicardium-derived cells
CACCTTGCATATACCG.1	Ventricular cardiomyocytes
CACCTTGGTAGAGGAA.1	Ventricular cardiomyocytes
CACCTTGGTCTTGCGG.1	Fibroblast-like: (related to cardiac skeleton connective tissue)
CACTCCAAGCGTTGCC.1	Epicardial cells
CACTCCACACATGTGT.1	Fibroblast-like: (related to cardiac skeleton connective tissue)
CACTCCACAGTCTTCC.1	Fibroblast-like: (related to cardiac skeleton connective tissue)
CACTCCATCCGAACGC.1	Myoz2-enriched cardiomyocytes
CAGAATCGTGGACGAT.1	Fibroblast-like: (related to cardiac skeleton connective tissue)
CAGAATCGTGTGCGTC.1	Cardiac neural crest cells & Schwann progenitor cells
CAGAATCGTTCAGGCC.1	Fibroblast-like: (related to cardiac skeleton connective tissue)
CAGAATCTCTGTCTCG.1	Myoz2-enriched cardiomyocytes
CAGAGAGCAATGACCT.1	Atrial cardiomyocytes
CAGAGAGGTGCAGTAG.1	Epicardium-derived cells
CAGAGAGTCTGGTATG.1	Smooth muscle cells / fibroblast-like)
CAGATCATCCGAGCCA.1	Atrial cardiomyocytes
CAGATCATCTTGAGAC.1	Fibroblast-like: (related to cardiac skeleton connective tissue)
CAGCAGCAGCTGTCTA.1	Ventricular cardiomyocytes
CAGCAGCAGGACAGCT.1	Myoz2-enriched cardiomyocytes
CAGCAGCAGGGTATCG.1	Fibroblast-like: (related to cardiac skeleton connective tissue)
CAGCAGCGTCGAAAGC.1	Myoz2-enriched cardiomyocytes
CAGCATAAGACGACGT.1	Epicardial cells
CAGCATACAGTACACT.1	Epicardium-derived cells
CAGCATAGTACCATCA.1	Epicardium-derived cells
CAGCATAGTTACGTCA.1	Erythrocytes
CAGCCGAAGTGAATTG.1	Smooth muscle cells / fibroblast-like)
CAGCCGACATGCTAGT.1	Fibroblast-like: (related to cardiac skeleton connective tissue)
CAGCGACTCGGACAAG.1	Epicardium-derived cells
CAGCTAAGTATAGTAG.1	Epicardial cells
CAGCTGGGTGTGAATA.1	Erythrocytes
CAGCTGGTCAGTTGAC.1	Fibroblast-like: (related to cardiac skeleton connective tissue)
CAGCTGGTCGATCCCT.1	Epicardium-derived cells
CAGGTGCAGATCGGGT.1	Erythrocytes
CAGGTGCCAAGGGTCA.1	Fibroblast-like: (related to smaller vascular development)
CAGGTGCCACCGAATT.1	Endothelium / pericytes / adventitia
CAGGTGCGTGAGTATA.1	Smooth muscle cells / fibroblast-like)
CAGGTGCTCACCTCGT.1	Fibroblast-like: (related to cardiac skeleton connective tissue)
CAGGTGCTCGCTTGTC.1	Fibroblast-like: (related to cardiac skeleton connective tissue)
CAGGTGCTCGTGGTCG.1	Smooth muscle cells / fibroblast-like)
CAGTAACCAGCTCCGA.1	Fibroblast-like: (related to cardiac skeleton connective tissue)
CAGTAACGTTAGATGA.1	Smooth muscle cells / fibroblast-like)
CAGTCCTCAGGAATGC.1	Smooth muscle cells / fibroblast-like)
CAGTCCTTCCACGTGG.1	Fibroblast-like: (related to cardiac skeleton connective tissue)
CATATGGGTATAGTAG.1	Epicardial cells
CATATGGGTGTGAAAT.1	Capillary endothelium
CATATGGTCACCCTCA.1	Epicardium-derived cells
CATATTCAGACAAAGG.1	Epicardial cells
CATATTCAGGTGCACA.1	Endothelium / pericytes / adventitia
CATATTCCACAGAGGT.1	Capillary endothelium
CATATTCGTTGGAGGT.1	Erythrocytes
CATCAAGAGCTTCGCG.1	Atrial cardiomyocytes
CATCAAGCAAGCGCTC.1	Fibroblast-like: (related to smaller vascular development)
CATCAAGCACCAGGCT.1	Capillary endothelium
CATCAAGCACCATCCT.1	Capillary endothelium
CATCAAGCAGGAACGT.1	Fibroblast-like: (related to cardiac skeleton connective tissue)
CATCAAGGTAGCGCAA.1	Fibroblast-like: (related to cardiac skeleton connective tissue)
CATCAGAGTCAAACTC.1	Fibroblast-like: (related to cardiac skeleton connective tissue)
CATCAGAGTCGCTTTC.1	Smooth muscle cells / fibroblast-like)
CATCCACGTGAGGGAG.1	Fibroblast-like: (related to smaller vascular development)
CATCGAAAGAAAGTGG.1	Capillary endothelium
CATCGAAAGGATGGAA.1	Smooth muscle cells / fibroblast-like)
CATCGAAAGTGAAGTT.1	Immune cells
CATCGAACACGAAACG.1	Erythrocytes
CATCGAATCCAATGGT.1	Fibroblast-like: (related to cardiac skeleton connective tissue)
CATCGAATCCTAGTGA.1	Endothelium / pericytes / adventitia
CATCGGGAGAAGGTGA.1	Capillary endothelium
CATCGGGAGACGCAAC.1	Atrial cardiomyocytes
CATCGGGGTGCGATAG.1	Myoz2-enriched cardiomyocytes
CATCGGGGTTGATTCG.1	Epicardium-derived cells
CATCGGGTCCTATTCA.1	Ventricular cardiomyocytes
CATCGGGTCGCCAAAT.1	Epicardium-derived cells
CATCGGGTCTAACGGT.1	Fibroblast-like: (related to larger vascular development)
CATGACAGTGACCAAG.1	Fibroblast-like: (related to cardiac skeleton connective tissue)
CATGCCTAGCAATATG.1	Capillary endothelium
CATGCCTCACCGTTGG.1	Capillary endothelium
CATGCCTCATTCTTAC.1	Fibroblast-like: (related to smaller vascular development)
CATGCCTTCATTTGGG.1	Capillary endothelium
CATGCCTTCTCCTATA.1	Ventricular cardiomyocytes
CATGGCGAGATCTGAA.1	Fibroblast-like: (related to cardiac skeleton connective tissue)
CATGGCGAGGGATCTG.1	Fibroblast-like: (related to smaller vascular development)
CATGGCGAGTGTTGAA.1	Erythrocytes
CATGGCGCAGTCTTCC.1	Epicardium-derived cells
CATGGCGCATCCTTGC.1	Epicardial cells
CATGGCGGTCCAGTTA.1	Smooth muscle cells / fibroblast-like)
CATGGCGTCGTCTGAA.1	Fibroblast-like: (related to cardiac skeleton connective tissue)
CATTATCGTAAACACA.1	Cardiac neural crest cells & Schwann progenitor cells
CATTATCGTTGCGTTA.1	Fibroblast-like: (related to cardiac skeleton connective tissue)
CATTATCTCAACGGCC.1	Atrial cardiomyocytes
CATTATCTCAATCACG.1	Erythrocytes
CATTATCTCCAGATCA.1	Epicardial cells
CATTCGCCAGGATTGG.1	Capillary endothelium
CATTCGCGTACCTACA.1	Smooth muscle cells / fibroblast-like)
CATTCGCGTTTAGGAA.1	Fibroblast-like: (related to cardiac skeleton connective tissue)
CCAATCCGTAAGGATT.1	Capillary endothelium
CCAATCCGTGACTCAT.1	Capillary endothelium
CCAATCCGTTTGACTG.1	Capillary endothelium
CCAATCCTCTTCAACT.1	Epicardial cells
CCACCTACAGCTGTAT.1	Cardiac neural crest cells & Schwann progenitor cells
CCACCTACAGTGACAG.1	Fibroblast-like: (related to cardiac skeleton connective tissue)
CCACCTAGTATGGTTC.1	Atrial cardiomyocytes
CCACGGAAGATATGCA.1	Epicardial cells
CCACGGAGTAGCGTCC.1	Capillary endothelium
CCACGGAGTTGCGCAC.1	Capillary endothelium
CCACGGATCCACGACG.1	Capillary endothelium
CCACTACCACATTCGA.1	Endothelium / pericytes / adventitia
CCACTACCAGGACCCT.1	Fibroblast-like: (related to cardiac skeleton connective tissue)
CCACTACGTCCGTCAG.1	Erythrocytes
CCAGCGACAAACGTGG.1	Smooth muscle cells / fibroblast-like)
CCAGCGACATGTAAGA.1	Epicardium-derived cells
CCAGCGAGTACTCAAC.1	Capillary endothelium
CCAGCGATCAGAGACG.1	Capillary endothelium
CCAGCGATCTCTGTCG.1	Smooth muscle cells / fibroblast-like)
CCATGTCCAGCTGCTG.1	Smooth muscle cells / fibroblast-like)
CCATGTCGTAAGAGAG.1	Epicardial cells
CCATGTCGTCTTGTCC.1	Endothelium / pericytes / adventitia
CCATGTCTCATGTAGC.1	Capillary endothelium
CCATTCGAGCGTTGCC.1	Fibroblast-like: (related to cardiac skeleton connective tissue)
CCATTCGCAACACCTA.1	Endothelium / pericytes / adventitia
CCATTCGCACTGTTAG.1	Smooth muscle cells / fibroblast-like)
CCATTCGGTATATGGA.1	Fibroblast-like: (related to cardiac skeleton connective tissue)
CCATTCGTCGCATGAT.1	Epicardium-derived cells
CCCAATCAGAAGGGTA.1	Ventricular cardiomyocytes
CCCAATCAGCCTTGAT.1	Erythrocytes
CCCAATCAGTTTGCGT.1	Fibroblast-like: (related to smaller vascular development)
CCCAGTTCACAACGTT.1	Fibroblast-like: (related to cardiac skeleton connective tissue)
CCCAGTTCACTTACGA.1	Epicardium-derived cells
CCCAGTTGTCTTCTCG.1	Smooth muscle cells / fibroblast-like)
CCCATACAGATGCCAG.1	Endothelium / pericytes / adventitia
CCCATACCAATCAGAA.1	Fibroblast-like: (related to cardiac skeleton connective tissue)
CCCATACCAGCTGTAT.1	Ventricular cardiomyocytes
CCCATACCATTGGCGC.1	Epicardial cells
CCCATACGTAGGAGTC.1	Fibroblast-like: (related to smaller vascular development)
CCCATACTCTCGAGTA.1	Epicardium-derived cells
CCCTCCTAGTAACCCT.1	Smooth muscle cells / fibroblast-like)
CCCTCCTCACCGATAT.1	Fibroblast-like: (related to smaller vascular development)
CCCTCCTCACGAAAGC.1	Epicardium-derived cells
CCCTCCTGTGCAGGTA.1	Fibroblast-like: (related to cardiac skeleton connective tissue)
CCCTCCTGTGGGTATG.1	Capillary endothelium
CCCTCCTGTTATCGGT.1	Fibroblast-like: (related to cardiac skeleton connective tissue)
CCCTCCTGTTCAGACT.1	Fibroblast-like: (related to cardiac skeleton connective tissue)
CCCTCCTTCAACACAC.1	Endothelium / pericytes / adventitia
CCGGGATAGACAGACC.1	Fibroblast-like: (related to cardiac skeleton connective tissue)
CCGGGATCAAACCTAC.1	Immune cells
CCGGGATCAGTCAGAG.1	Capillary endothelium
CCGGGATGTGTGAAAT.1	Fibroblast-like: (related to cardiac skeleton connective tissue)
CCGGTAGAGAGCTGCA.1	Endothelium / pericytes / adventitia
CCGGTAGAGCTCCTCT.1	Fibroblast-like: (related to cardiac skeleton connective tissue)
CCGGTAGCAGGCTCAC.1	Epicardium-derived cells
CCGGTAGCATGTCTCC.1	Fibroblast-like: (related to smaller vascular development)
CCGGTAGGTATGGTTC.1	Fibroblast-like: (related to cardiac skeleton connective tissue)
CCGGTAGGTCGACTAT.1	Immune cells
CCGGTAGGTGTGTGCC.1	Capillary endothelium
CCGGTAGTCCAAAGTC.1	Epicardium-derived cells
CCGTACTAGTCGCCGT.1	Erythrocytes
CCGTACTCAGGACGTA.1	Smooth muscle cells / fibroblast-like)
CCGTACTTCACCACCT.1	Fibroblast-like: (related to cardiac skeleton connective tissue)
CCGTGGACAAACTGTC.1	Fibroblast-like: (related to cardiac skeleton connective tissue)
CCGTGGACATGTTCCC.1	Myoz2-enriched cardiomyocytes
CCGTGGATCGCGATCG.1	Fibroblast-like: (related to cardiac skeleton connective tissue)
CCGTTCACACCGAATT.1	Immune cells
CCGTTCAGTCTTTCAT.1	Atrial cardiomyocytes
CCTAAAGCACACCGCA.1	Fibroblast-like: (related to cardiac skeleton connective tissue)
CCTAAAGCACGAGAGT.1	Fibroblast-like: (related to cardiac skeleton connective tissue)
CCTAAAGCAGTGGGAT.1	Smooth muscle cells / fibroblast-like)
CCTAAAGGTCGCTTCT.1	Fibroblast-like: (related to smaller vascular development)
CCTAAAGGTCTGCCAG.1	Epicardium-derived cells
CCTAAAGTCAGCTCTC.1	Fibroblast-like: (related to smaller vascular development)
CCTACACAGATCCCGC.1	Myoz2-enriched cardiomyocytes
CCTACACAGGGCACTA.1	Smooth muscle cells / fibroblast-like)
CCTACACGTAGCTCCG.1	Fibroblast-like: (related to cardiac skeleton connective tissue)
CCTACACGTATAGTAG.1	Epicardium-derived cells
CCTACACGTCCTGCTT.1	Fibroblast-like: (related to cardiac skeleton connective tissue)
CCTACACTCGAACTGT.1	Atrial cardiomyocytes
CCTACCAGTCAAGCGA.1	Immune cells
CCTACCAGTGCGATAG.1	Epicardium-derived cells
CCTACCATCTGACCTC.1	Epicardium-derived cells
CCTAGCTAGATGTAAC.1	Fibroblast-like: (related to cardiac skeleton connective tissue)
CCTAGCTAGGAGTAGA.1	Immune cells
CCTAGCTCACGACGAA.1	Fibroblast-like: (related to cardiac skeleton connective tissue)
CCTATTAAGTACGTTC.1	Fibroblast-like: (related to cardiac skeleton connective tissue)
CCTATTACATGAGCGA.1	Fibroblast-like: (related to larger vascular development)
CCTATTAGTGCATCTA.1	Fibroblast-like: (related to cardiac skeleton connective tissue)
CCTATTATCGCCATAA.1	Fibroblast-like: (related to cardiac skeleton connective tissue)
CCTATTATCTGCGACG.1	Fibroblast-like: (related to cardiac skeleton connective tissue)
CCTCAGTAGAAGGCCT.1	Erythrocytes
CCTCAGTAGAGACTAT.1	Epicardial cells
CCTCAGTAGCCGGTAA.1	Smooth muscle cells / fibroblast-like)
CCTCAGTCAGTTTACG.1	Smooth muscle cells / fibroblast-like)
CCTCAGTGTCTGCCAG.1	Erythrocytes
CCTCAGTGTTGATTCG.1	Smooth muscle cells / fibroblast-like)
CCTCAGTTCTGTTTGT.1	Erythrocytes
CCTCTGACACTACAGT.1	Epicardium-derived cells
CCTCTGACAGCTTCGG.1	Smooth muscle cells / fibroblast-like)
CCTTACGAGTCCAGGA.1	Epicardium-derived cells
CCTTACGCAAGTTAAG.1	Capillary endothelium
CCTTACGCACCAGGTC.1	Smooth muscle cells / fibroblast-like)
CCTTACGCAGCCTTGG.1	Capillary endothelium
CCTTACGGTCATGCAT.1	Epicardium-derived cells
CCTTACGGTCGCATCG.1	Endothelium / pericytes / adventitia
CCTTACGGTGCGGTAA.1	Capillary endothelium
CCTTACGTCCATGAAC.1	Epicardium-derived cells
CCTTCCCAGGTGCTTT.1	Fibroblast-like: (related to cardiac skeleton connective tissue)
CCTTCCCCAATAGCAA.1	Epicardial cells
CCTTCCCCACCCATTC.1	Cardiac neural crest cells & Schwann progenitor cells
CCTTCCCGTGGGTCAA.1	Immune cells
CCTTCCCGTTACGACT.1	Fibroblast-like: (related to cardiac skeleton connective tissue)
CCTTCCCTCAAAGTAG.1	Atrial cardiomyocytes
CCTTCCCTCAGCTCTC.1	Epicardial cells
CCTTCGAAGGCTCTTA.1	Fibroblast-like: (related to cardiac skeleton connective tissue)
CCTTCGACAATGTAAG.1	Immune cells
CCTTCGAGTGTCTGAT.1	Ventricular cardiomyocytes
CCTTCGAGTTAAGGGC.1	Atrial cardiomyocytes
CCTTCGATCCGCGTTT.1	Fibroblast-like: (related to cardiac skeleton connective tissue)
CCTTCGATCGTACGGC.1	Epicardium-derived cells
CCTTCGATCGTCCGTT.1	Smooth muscle cells / fibroblast-like)
CCTTTCTTCACCTTAT.1	Immune cells
CCTTTCTTCCACGTGG.1	Epicardium-derived cells
CCTTTCTTCTGCCAGG.1	Atrial cardiomyocytes
CGAACATCAAACGCGA.1	Erythrocytes
CGAACATGTGGTACAG.1	Erythrocytes
CGAATGTAGCAATCTC.1	Epicardium-derived cells
CGAATGTAGTTAACGA.1	Fibroblast-like: (related to larger vascular development)
CGAATGTCAGTTAACC.1	Smooth muscle cells / fibroblast-like)
CGACCTTCATCCCACT.1	Epicardium-derived cells
CGACCTTTCTCTAGGA.1	Fibroblast-like: (related to smaller vascular development)
CGACTTCAGCCTTGAT.1	Capillary endothelium
CGACTTCCATGCAACT.1	Capillary endothelium
CGACTTCGTAGCTCCG.1	Erythrocytes
CGACTTCGTGAGGCTA.1	Epicardial cells
CGAGAAGGTACAGTGG.1	Smooth muscle cells / fibroblast-like)
CGAGAAGGTTATCCGA.1	Fibroblast-like: (related to cardiac skeleton connective tissue)
CGAGAAGTCAGTCAGT.1	Ventricular cardiomyocytes
CGAGAAGTCATAAAGG.1	Smooth muscle cells / fibroblast-like)
CGAGAAGTCCCATTAT.1	Smooth muscle cells / fibroblast-like)
CGAGAAGTCCTCAACC.1	Fibroblast-like: (related to cardiac skeleton connective tissue)
CGAGCACCACGGATAG.1	Fibroblast-like: (related to cardiac skeleton connective tissue)
CGAGCACCAGCATGAG.1	Capillary endothelium
CGAGCACCAGCTGCTG.1	Erythrocytes
CGAGCACCATTATCTC.1	Immune cells
CGAGCACTCGACCAGC.1	Capillary endothelium
CGAGCCACACCGCTAG.1	Capillary endothelium
CGAGCCAGTGACGCCT.1	Capillary endothelium
CGAGCCAGTGCTTCTC.1	Fibroblast-like: (related to cardiac skeleton connective tissue)
CGAGCCAGTTCACCTC.1	Smooth muscle cells / fibroblast-like)
CGAGCCATCTAGAGTC.1	Fibroblast-like: (related to cardiac skeleton connective tissue)
CGAGCCATCTCGTATT.1	Ventricular cardiomyocytes
CGATCGGAGCTAAACA.1	Erythrocytes
CGATGGCAGACACGAC.1	Smooth muscle cells / fibroblast-like)
CGATGGCAGACTTTCG.1	Fibroblast-like: (related to cardiac skeleton connective tissue)
CGATGGCGTCTCGTTC.1	Epicardium-derived cells
CGATGGCTCAAACGGG.1	Fibroblast-like: (related to cardiac skeleton connective tissue)
CGATGGCTCATTCACT.1	Smooth muscle cells / fibroblast-like)
CGATGGCTCCAGGGCT.1	Capillary endothelium
CGATGGCTCGCGTAGC.1	Smooth muscle cells / fibroblast-like)
CGATGTAAGCCGATTT.1	Epicardium-derived cells
CGATGTACAACACGCC.1	Erythrocytes
CGATGTACACAGAGGT.1	Ventricular cardiomyocytes
CGATGTACACGTCAGC.1	Erythrocytes
CGATGTATCTAACCGA.1	Capillary endothelium
CGATGTATCTCTTGAT.1	Fibroblast-like: (related to cardiac skeleton connective tissue)
CGATTGACACCGGAAA.1	Immune cells
CGATTGACAGCGTCCA.1	Immune cells
CGATTGACAGGCTCAC.1	Fibroblast-like: (related to cardiac skeleton connective tissue)
CGATTGAGTAGCCTAT.1	Epicardium-derived cells
CGATTGATCAACGGGA.1	Smooth muscle cells / fibroblast-like)
CGATTGATCCATGAGT.1	Ventricular cardiomyocytes
CGATTGATCGGTGTCG.1	Capillary endothelium
CGCCAAGAGGTGGGTT.1	Fibroblast-like: (related to cardiac skeleton connective tissue)
CGCCAAGCAAGACACG.1	Ventricular cardiomyocytes
CGCCAAGCACGTTGGC.1	Fibroblast-like: (related to smaller vascular development)
CGCCAAGGTCGGCACT.1	Erythrocytes
CGCGGTACACATTCGA.1	Fibroblast-like: (related to cardiac skeleton connective tissue)
CGCGGTACAGGCTCAC.1	Atrial cardiomyocytes
CGCGGTACATTCTCAT.1	Erythrocytes
CGCGGTAGTGACGGTA.1	Capillary endothelium
CGCGGTATCCTGCTTG.1	Fibroblast-like: (related to cardiac skeleton connective tissue)
CGCGGTATCTGGCGTG.1	Fibroblast-like: (related to larger vascular development)
CGCGTTTGTGCAACGA.1	Immune cells
CGCGTTTGTGTGAAAT.1	Smooth muscle cells / fibroblast-like)
CGCGTTTTCATGCAAC.1	Smooth muscle cells / fibroblast-like)
CGCGTTTTCGGCGGTT.1	Capillary endothelium
CGCTATCGTGCGCTTG.1	Smooth muscle cells / fibroblast-like)
CGCTATCGTGGCCCTA.1	Smooth muscle cells / fibroblast-like)
CGCTGGACATCTACGA.1	Immune cells
CGCTGGACATGAGCGA.1	Erythrocytes
CGCTGGAGTCACCTAA.1	Smooth muscle cells / fibroblast-like)
CGCTTCACATATGGTC.1	Epicardial cells
CGCTTCAGTCAACATC.1	Fibroblast-like: (related to cardiac skeleton connective tissue)
CGCTTCAGTGGTCCGT.1	Atrial cardiomyocytes
CGCTTCATCACAATGC.1	Smooth muscle cells / fibroblast-like)
CGCTTCATCACCACCT.1	Fibroblast-like: (related to cardiac skeleton connective tissue)
CGCTTCATCTAACTTC.1	Smooth muscle cells / fibroblast-like)
CGGACACCAGTATGCT.1	Fibroblast-like: (related to cardiac skeleton connective tissue)
CGGACACCATAGGATA.1	Epicardial cells
CGGACACGTTCATGGT.1	Fibroblast-like: (related to cardiac skeleton connective tissue)
CGGACACGTTCGTCTC.1	Epicardium-derived cells
CGGACACGTTGAGTTC.1	Capillary endothelium
CGGACACGTTGATTCG.1	Capillary endothelium
CGGACACTCACCCTCA.1	Smooth muscle cells / fibroblast-like)
CGGACGTGTGATAAGT.1	Fibroblast-like: (related to cardiac skeleton connective tissue)
CGGACGTGTTCCAACA.1	Fibroblast-like: (related to larger vascular development)
CGGACTGAGGGTGTGT.1	Cardiac neural crest cells & Schwann progenitor cells
CGGACTGCAACTTGAC.1	Erythrocytes
CGGACTGGTCCCGACA.1	Immune cells
CGGACTGTCCTCATTA.1	Fibroblast-like: (related to cardiac skeleton connective tissue)
CGGACTGTCCTTAATC.1	Fibroblast-like: (related to cardiac skeleton connective tissue)
CGGACTGTCTCGTTTA.1	Capillary endothelium
CGGAGCTTCCCGACTT.1	Fibroblast-like: (related to cardiac skeleton connective tissue)
CGGAGTCAGAGGTTGC.1	Fibroblast-like: (related to cardiac skeleton connective tissue)
CGGAGTCGTCCGAATT.1	Immune cells
CGGCTAGAGATAGTCA.1	Capillary endothelium
CGGCTAGAGTGTGAAT.1	Ventricular cardiomyocytes
CGGCTAGCATACGCCG.1	Epicardial cells
CGGCTAGTCCGCGGTA.1	Erythrocytes
CGGCTAGTCGGAATCT.1	Capillary endothelium
CGGGTCAAGTGGGTTG.1	Epicardial cells
CGGGTCACAAGGACTG.1	Smooth muscle cells / fibroblast-like)
CGGGTCACACCTTGTC.1	Epicardial cells
CGGTTAACAAGAGTCG.1	Endothelium / pericytes / adventitia
CGGTTAACAGCCTATA.1	Fibroblast-like: (related to cardiac skeleton connective tissue)
CGGTTAACAGTACACT.1	Capillary endothelium
CGGTTAATCTCCGGTT.1	Erythrocytes
CGTAGCGAGCAGGCTA.1	Fibroblast-like: (related to cardiac skeleton connective tissue)
CGTAGCGAGTACGACG.1	Smooth muscle cells / fibroblast-like)
CGTAGCGCATCTGGTA.1	Immune cells
CGTAGCGCATGCCTAA.1	Myoz2-enriched cardiomyocytes
CGTAGCGGTAGAGTGC.1	Fibroblast-like: (related to cardiac skeleton connective tissue)
CGTAGCGGTTAAAGAC.1	Fibroblast-like: (related to cardiac skeleton connective tissue)
CGTAGCGGTTCACGGC.1	Epicardium-derived cells
CGTAGGCGTACCGAGA.1	Erythrocytes
CGTAGGCTCAGATAAG.1	Fibroblast-like: (related to cardiac skeleton connective tissue)
CGTAGGCTCTTGACGA.1	Capillary endothelium
CGTCACTAGGCAAAGA.1	Ventricular cardiomyocytes
CGTCACTCAAGACACG.1	Erythrocytes
CGTCACTGTTACGCGC.1	Capillary endothelium
CGTCACTTCTAACCGA.1	Fibroblast-like: (related to smaller vascular development)
CGTCAGGCAAGCCATT.1	Capillary endothelium
CGTCAGGCAATAGAGT.1	Capillary endothelium
CGTCAGGCATGGGACA.1	Ventricular cardiomyocytes
CGTCAGGGTATGAAAC.1	Epicardium-derived cells
CGTCAGGGTGGTAACG.1	Fibroblast-like: (related to cardiac skeleton connective tissue)
CGTCAGGTCATCGCTC.1	Capillary endothelium
CGTCAGGTCATGTCCC.1	Immune cells
CGTCAGGTCGCAGGCT.1	Cardiac neural crest cells & Schwann progenitor cells
CGTCCATAGGTTCCTA.1	Epicardium-derived cells
CGTCCATGTAAGTTCC.1	Epicardium-derived cells
CGTCCATGTAGTGAAT.1	Epicardium-derived cells
CGTCCATGTGATAAAC.1	Capillary endothelium
CGTCCATGTGTGTGCC.1	Atrial cardiomyocytes
CGTCTACCATGACGGA.1	Epicardial cells
CGTCTACGTATCTGCA.1	Ventricular cardiomyocytes
CGTCTACGTGATAAAC.1	Fibroblast-like: (related to cardiac skeleton connective tissue)
CGTCTACTCCGGCACA.1	Atrial cardiomyocytes
CGTCTACTCCGTTGCT.1	Fibroblast-like: (related to smaller vascular development)
CGTGAGCCAAGTTCTG.1	Fibroblast-like: (related to cardiac skeleton connective tissue)
CGTGAGCGTGCTAGCC.1	Fibroblast-like: (related to smaller vascular development)
CGTGAGCTCACATGCA.1	Fibroblast-like: (related to smaller vascular development)
CGTGTAAAGCGCCTCA.1	Atrial cardiomyocytes
CGTGTAAAGGGTGTGT.1	Fibroblast-like: (related to cardiac skeleton connective tissue)
CGTGTAACATGCCACG.1	Atrial cardiomyocytes
CGTGTAAGTAAATGTG.1	Atrial cardiomyocytes
CGTGTAAGTATCAGTC.1	Capillary endothelium
CGTGTAAGTCGCATCG.1	Fibroblast-like: (related to cardiac skeleton connective tissue)
CGTGTAATCATCGCTC.1	Erythrocytes
CGTGTCTAGCGTCAAG.1	Atrial cardiomyocytes
CGTGTCTTCATGCAAC.1	Smooth muscle cells / fibroblast-like)
CGTTAGACACATTCGA.1	Capillary endothelium
CGTTAGACATAGTAAG.1	Smooth muscle cells / fibroblast-like)
CGTTCTGCACGGACAA.1	Atrial cardiomyocytes
CGTTCTGCACTTACGA.1	Atrial cardiomyocytes
CGTTCTGTCTGGTTCC.1	Cardiac neural crest cells & Schwann progenitor cells
CGTTGGGTCTACCAGA.1	Cardiac neural crest cells & Schwann progenitor cells
CGTTGGGTCTTAGCCC.1	Capillary endothelium
CTAACTTGTCAGTGGA.1	Fibroblast-like: (related to cardiac skeleton connective tissue)
CTAACTTGTGCAGTAG.1	Capillary endothelium
CTAAGACCATACGCTA.1	Epicardium-derived cells
CTAATGGCACATCCGG.1	Myoz2-enriched cardiomyocytes
CTACACCAGAGGTACC.1	Epicardial cells
CTACACCAGCGCCTTG.1	Smooth muscle cells / fibroblast-like)
CTACACCAGGGTTTCT.1	Fibroblast-like: (related to cardiac skeleton connective tissue)
CTACATTGTTTGGGCC.1	Fibroblast-like: (related to cardiac skeleton connective tissue)
CTACATTTCTCGTATT.1	Capillary endothelium
CTACCCAAGAGCTGCA.1	Smooth muscle cells / fibroblast-like)
CTACCCACACGAAAGC.1	Smooth muscle cells / fibroblast-like)
CTACCCAGTAGCGATG.1	Fibroblast-like: (related to larger vascular development)
CTACCCATCGCCTGAG.1	Fibroblast-like: (related to cardiac skeleton connective tissue)
CTACCCATCGTGTAGT.1	Capillary endothelium
CTACGTCAGGCAGGTT.1	Fibroblast-like: (related to cardiac skeleton connective tissue)
CTACGTCAGGCATTGG.1	Epicardium-derived cells
CTACGTCGTATATGAG.1	Fibroblast-like: (related to cardiac skeleton connective tissue)
CTACGTCGTCCGAATT.1	Erythrocytes
CTAGAGTAGTACTTGC.1	Epicardium-derived cells
CTAGAGTCAGATCCAT.1	Fibroblast-like: (related to cardiac skeleton connective tissue)
CTAGAGTCATTAGGCT.1	Fibroblast-like: (related to cardiac skeleton connective tissue)
CTAGAGTGTCCGAAGA.1	Smooth muscle cells / fibroblast-like)
CTAGAGTGTGTTCTTT.1	Erythrocytes
CTAGAGTTCCACGCAG.1	Atrial cardiomyocytes
CTAGCCTCACCATCCT.1	Epicardium-derived cells
CTAGCCTCATATACGC.1	Smooth muscle cells / fibroblast-like)
CTAGCCTTCTATCCTA.1	Fibroblast-like: (related to cardiac skeleton connective tissue)
CTAGTGACATATGGTC.1	Capillary endothelium
CTAGTGAGTAAGAGAG.1	Capillary endothelium
CTAGTGAGTTAGTGGG.1	Immune cells
CTAGTGATCAGTGTTG.1	Fibroblast-like: (related to cardiac skeleton connective tissue)
CTCACACAGTAGCCGA.1	Smooth muscle cells / fibroblast-like)
CTCACACGTTGCTCCT.1	Epicardial cells
CTCAGAAAGACTGGGT.1	Smooth muscle cells / fibroblast-like)
CTCAGAAAGTCACGCC.1	Epicardial cells
CTCAGAAAGTTGAGAT.1	Epicardium-derived cells
CTCAGAACAAATACAG.1	Smooth muscle cells / fibroblast-like)
CTCAGAACAACTTGAC.1	Myoz2-enriched cardiomyocytes
CTCAGAACAGTGGGAT.1	Fibroblast-like: (related to cardiac skeleton connective tissue)
CTCAGAAGTATGAAAC.1	Ventricular cardiomyocytes
CTCATTAAGACCACGA.1	Fibroblast-like: (related to cardiac skeleton connective tissue)
CTCATTAAGACCTTTG.1	Atrial cardiomyocytes
CTCATTAAGAGTGACC.1	Smooth muscle cells / fibroblast-like)
CTCATTAAGTGTCCAT.1	Epicardial cells
CTCATTAGTTCCCGAG.1	Fibroblast-like: (related to cardiac skeleton connective tissue)
CTCATTAGTTCGCGAC.1	Smooth muscle cells / fibroblast-like)
CTCATTATCTTCCTTC.1	Fibroblast-like: (related to cardiac skeleton connective tissue)
CTCCTAGCACGCTTTC.1	Immune cells
CTCCTAGCATAGAAAC.1	Erythrocytes
CTCGAAATCCAGAAGG.1	Fibroblast-like: (related to cardiac skeleton connective tissue)
CTCGAAATCCATTCTA.1	Fibroblast-like: (related to smaller vascular development)
CTCGAGGAGGCTCATT.1	Fibroblast-like: (related to cardiac skeleton connective tissue)
CTCGAGGCAAACCTAC.1	Fibroblast-like: (related to cardiac skeleton connective tissue)
CTCGGAGAGGAACTGC.1	Atrial cardiomyocytes
CTCGGAGCACAAGCCC.1	Fibroblast-like: (related to cardiac skeleton connective tissue)
CTCGGAGCACCAGGTC.1	Capillary endothelium
CTCGGAGCACTGAAGG.1	Capillary endothelium
CTCGGAGGTCGACTGC.1	Smooth muscle cells / fibroblast-like)
CTCGGGACAGATCCAT.1	Smooth muscle cells / fibroblast-like)
CTCGGGACAGCAGTTT.1	Immune cells
CTCGGGAGTAAGTGGC.1	Erythrocytes
CTCGGGAGTCATCCCT.1	Erythrocytes
CTCGGGAGTGCACTTA.1	Fibroblast-like: (related to cardiac skeleton connective tissue)
CTCGGGATCCCGACTT.1	Fibroblast-like: (related to cardiac skeleton connective tissue)
CTCGTACCAATCCGAT.1	Endothelium / pericytes / adventitia
CTCGTCAAGGCAATTA.1	Atrial cardiomyocytes
CTCGTCACATTCCTCG.1	Fibroblast-like: (related to cardiac skeleton connective tissue)
CTCGTCATCGGAAACG.1	Fibroblast-like: (related to smaller vascular development)
CTCTAATCATCCGGGT.1	Epicardium-derived cells
CTCTAATTCTCCCTGA.1	Fibroblast-like: (related to cardiac skeleton connective tissue)
CTCTACGAGGTGTTAA.1	Fibroblast-like: (related to cardiac skeleton connective tissue)
CTCTACGCAACTGCGC.1	Fibroblast-like: (related to cardiac skeleton connective tissue)
CTCTACGCATATACCG.1	Smooth muscle cells / fibroblast-like)
CTCTACGGTTGTTTGG.1	Epicardial cells
CTCTGGTGTAGCGCAA.1	Epicardial cells
CTCTGGTTCTCAACTT.1	Epicardium-derived cells
CTGAAACAGTGAACAT.1	Erythrocytes
CTGAAACCACAGCCCA.1	Fibroblast-like: (related to cardiac skeleton connective tissue)
CTGAAACTCTGCGACG.1	Erythrocytes
CTGAAGTCAGCTGTTA.1	Capillary endothelium
CTGAAGTCATCGGAAG.1	Smooth muscle cells / fibroblast-like)
CTGAAGTTCCCTTGCA.1	Smooth muscle cells / fibroblast-like)
CTGAAGTTCCTAGTGA.1	Smooth muscle cells / fibroblast-like)
CTGAAGTTCTGGAGCC.1	Epicardium-derived cells
CTGATAGAGTGAACAT.1	Smooth muscle cells / fibroblast-like)
CTGATAGCACTTACGA.1	Capillary endothelium
CTGATCCAGCCCAGCT.1	Epicardium-derived cells
CTGATCCAGTCGATAA.1	Fibroblast-like: (related to cardiac skeleton connective tissue)
CTGATCCCAAACGTGG.1	Epicardium-derived cells
CTGCCTACAACCGCCA.1	Fibroblast-like: (related to smaller vascular development)
CTGCCTACAAGCCGTC.1	Smooth muscle cells / fibroblast-like)
CTGCGGAAGGAATCGC.1	Fibroblast-like: (related to cardiac skeleton connective tissue)
CTGCGGACAATGGAAT.1	Cardiac neural crest cells & Schwann progenitor cells
CTGCGGATCGAACGGA.1	Epicardial cells
CTGCTGTAGGCAATTA.1	Smooth muscle cells / fibroblast-like)
CTGCTGTCAGCGATCC.1	Fibroblast-like: (related to cardiac skeleton connective tissue)
CTGCTGTCAGTGAGTG.1	Ventricular cardiomyocytes
CTGCTGTCATGCATGT.1	Epicardium-derived cells
CTGCTGTGTATCACCA.1	Smooth muscle cells / fibroblast-like)
CTGCTGTTCTCATTCA.1	Fibroblast-like: (related to cardiac skeleton connective tissue)
CTGGTCTAGTGAAGAG.1	Smooth muscle cells / fibroblast-like)
CTGGTCTGTGGCAAAC.1	Fibroblast-like: (related to cardiac skeleton connective tissue)
CTGGTCTGTTATCGGT.1	Capillary endothelium
CTGGTCTTCTGTACGA.1	Epicardium-derived cells
CTGTTTAAGTATCTCG.1	Fibroblast-like: (related to cardiac skeleton connective tissue)
CTGTTTAGTAAGCACG.1	Capillary endothelium
CTGTTTAGTAAGTAGT.1	Atrial cardiomyocytes
CTGTTTAGTTCAGCGC.1	Smooth muscle cells / fibroblast-like)
CTGTTTATCGTTTAGG.1	Erythrocytes
CTTAACTCAAGTTCTG.1	Smooth muscle cells / fibroblast-like)
CTTAACTGTACAGTGG.1	Smooth muscle cells / fibroblast-like)
CTTAACTGTAGCGTCC.1	Myoz2-enriched cardiomyocytes
CTTAACTGTCTTGATG.1	Fibroblast-like: (related to cardiac skeleton connective tissue)
CTTAACTTCATGTGGT.1	Erythrocytes
CTTACCGCAAGCCGCT.1	Capillary endothelium
CTTCTCTAGATGCCTT.1	Fibroblast-like: (related to smaller vascular development)
CTTCTCTCATTACGAC.1	Fibroblast-like: (related to cardiac skeleton connective tissue)
CTTCTCTCATTCTTAC.1	Smooth muscle cells / fibroblast-like)
CTTCTCTTCAATACCG.1	Smooth muscle cells / fibroblast-like)
CTTCTCTTCCAGAAGG.1	Immune cells
CTTGGCTAGTCTCGGC.1	Fibroblast-like: (related to smaller vascular development)
CTTGGCTCATCACGAT.1	Atrial cardiomyocytes
CTTGGCTTCCCTTGCA.1	Capillary endothelium
CTTGGCTTCTAGCACA.1	Capillary endothelium
CTTTGCGAGCGTAATA.1	Fibroblast-like: (related to larger vascular development)
CTTTGCGTCATAAAGG.1	Smooth muscle cells / fibroblast-like)
CTTTGCGTCCCTCTTT.1	Epicardium-derived cells
CTTTGCGTCTATCCCG.1	Atrial cardiomyocytes
GAAACTCAGGTGTGGT.1	Smooth muscle cells / fibroblast-like)
GAAATGACACTTACGA.1	Endothelium / pericytes / adventitia
GAAATGACAGCTGCTG.1	Fibroblast-like: (related to cardiac skeleton connective tissue)
GAAATGAGTCCGAAGA.1	Epicardium-derived cells
GAACATCAGATAGCAT.1	Endothelium / pericytes / adventitia
GAACATCAGTCGTACT.1	Fibroblast-like: (related to cardiac skeleton connective tissue)
GAACATCCAAGGTGTG.1	Capillary endothelium
GAACATCCACGGCGTT.1	Fibroblast-like: (related to cardiac skeleton connective tissue)
GAACATCCAGAGTGTG.1	Fibroblast-like: (related to larger vascular development)
GAACATCTCAGGCAAG.1	Smooth muscle cells / fibroblast-like)
GAACCTATCCGCAGTG.1	Smooth muscle cells / fibroblast-like)
GAACCTATCGTATCAG.1	Smooth muscle cells / fibroblast-like)
GAACCTATCTTTAGTC.1	Erythrocytes
GAACGGAAGACAAAGG.1	Capillary endothelium
GAACGGACATACAGCT.1	Smooth muscle cells / fibroblast-like)
GAACGGAGTAATCACC.1	Capillary endothelium
GAACGGATCACAACGT.1	Fibroblast-like: (related to larger vascular development)
GAAGCAGAGCCACCTG.1	Fibroblast-like: (related to cardiac skeleton connective tissue)
GAATAAGAGATATACG.1	Epicardium-derived cells
GAATAAGAGGATGTAT.1	Capillary endothelium
GAATAAGAGGGTTCCC.1	Erythrocytes
GAATAAGAGTGCGTGA.1	Erythrocytes
GAATAAGCAATGGATA.1	Capillary endothelium
GAATAAGCATGGTCAT.1	Fibroblast-like: (related to smaller vascular development)
GAATAAGGTAAGTAGT.1	Cardiac neural crest cells & Schwann progenitor cells
GAATAAGGTAGTACCT.1	Fibroblast-like: (related to smaller vascular development)
GAATAAGGTCAGTGGA.1	Fibroblast-like: (related to cardiac skeleton connective tissue)
GAATAAGGTTCAGCGC.1	Fibroblast-like: (related to cardiac skeleton connective tissue)
GAATAAGTCCAGTATG.1	Fibroblast-like: (related to cardiac skeleton connective tissue)
GAATGAAAGCTATGCT.1	Smooth muscle cells / fibroblast-like)
GAATGAAAGTTAGCGG.1	Immune cells
GAATGAACAAATTGCC.1	Capillary endothelium
GAATGAAGTCCGAATT.1	Fibroblast-like: (related to cardiac skeleton connective tissue)
GACACGCGTCTAGAGG.1	Capillary endothelium
GACACGCGTGTGGCTC.1	Fibroblast-like: (related to smaller vascular development)
GACACGCGTTAAAGTG.1	Capillary endothelium
GACACGCTCCCTCTTT.1	Capillary endothelium
GACACGCTCTGCCAGG.1	Fibroblast-like: (related to cardiac skeleton connective tissue)
GACAGAGAGCAGGTCA.1	Epicardium-derived cells
GACAGAGAGTGTTTGC.1	Epicardium-derived cells
GACAGAGAGTTCGATC.1	Atrial cardiomyocytes
GACAGAGCAAGGACTG.1	Endothelium / pericytes / adventitia
GACAGAGGTAAAGTCA.1	Atrial cardiomyocytes
GACAGAGGTCAGAATA.1	Fibroblast-like: (related to cardiac skeleton connective tissue)
GACAGAGTCCTCAACC.1	Smooth muscle cells / fibroblast-like)
GACAGAGTCTTACCTA.1	Smooth muscle cells / fibroblast-like)
GACCAATAGCGTAATA.1	Epicardium-derived cells
GACCAATTCATGCAAC.1	Fibroblast-like: (related to cardiac skeleton connective tissue)
GACCTGGAGACAAAGG.1	Epicardium-derived cells
GACCTGGCACTTAAGC.1	Atrial cardiomyocytes
GACCTGGTCCGGCACA.1	Capillary endothelium
GACGCGTAGCAATATG.1	Capillary endothelium
GACGCGTCAAACTGCT.1	Fibroblast-like: (related to cardiac skeleton connective tissue)
GACGCGTCACTTACGA.1	Fibroblast-like: (related to larger vascular development)
GACGCGTCATAGACTC.1	Epicardial cells
GACGCGTCATTAGGCT.1	Epicardial cells
GACGCGTGTAAGGGAA.1	Fibroblast-like: (related to cardiac skeleton connective tissue)
GACGCGTGTACCGCTG.1	Capillary endothelium
GACGCGTGTACGAAAT.1	Epicardial cells
GACGCGTTCAGGTTCA.1	Capillary endothelium
GACGGCTAGAGTACCG.1	Fibroblast-like: (related to cardiac skeleton connective tissue)
GACGGCTAGCGATGAC.1	Smooth muscle cells / fibroblast-like)
GACGGCTCACTTCGAA.1	Smooth muscle cells / fibroblast-like)
GACGGCTTCCGTAGGC.1	Epicardium-derived cells
GACGTGCCAGTAAGCG.1	Fibroblast-like: (related to cardiac skeleton connective tissue)
GACGTGCTCCTTTCTC.1	Fibroblast-like: (related to smaller vascular development)
GACGTGCTCTGCAAGT.1	Fibroblast-like: (related to cardiac skeleton connective tissue)
GACGTTAAGAATTGTG.1	Ventricular cardiomyocytes
GACGTTACACATTTCT.1	Myoz2-enriched cardiomyocytes
GACGTTAGTAAGTTCC.1	Fibroblast-like: (related to cardiac skeleton connective tissue)
GACGTTATCCAGAGGA.1	Immune cells
GACGTTATCGGATGGA.1	Smooth muscle cells / fibroblast-like)
GACGTTATCGTGGTCG.1	Endothelium / pericytes / adventitia
GACGTTATCTCAAGTG.1	Fibroblast-like: (related to cardiac skeleton connective tissue)
GACTAACAGAACAACT.1	Epicardial cells
GACTAACCACACATGT.1	Erythrocytes
GACTACAAGCCGCCTA.1	Epicardium-derived cells
GACTACACAGCTCGAC.1	Epicardial cells
GACTACAGTCTCAACA.1	Fibroblast-like: (related to smaller vascular development)
GACTACAGTTAAGTAG.1	Epicardium-derived cells
GACTGCGGTGAGTGAC.1	Smooth muscle cells / fibroblast-like)
GACTGCGTCCTGCAGG.1	Epicardium-derived cells
GAGCAGAAGCTCCTCT.1	Fibroblast-like: (related to smaller vascular development)
GAGCAGACAATCTACG.1	Ventricular cardiomyocytes
GAGCAGATCAACACAC.1	Endothelium / pericytes / adventitia
GAGGTGAAGATGTAAC.1	Smooth muscle cells / fibroblast-like)
GAGGTGACACCACCAG.1	Fibroblast-like: (related to cardiac skeleton connective tissue)
GAGGTGAGTATATGAG.1	Fibroblast-like: (related to larger vascular development)
GAGGTGATCAACCATG.1	Smooth muscle cells / fibroblast-like)
GAGGTGATCACAGTAC.1	Capillary endothelium
GAGTCCGAGTTCGCAT.1	Fibroblast-like: (related to cardiac skeleton connective tissue)
GAGTCCGGTTCCACAA.1	Smooth muscle cells / fibroblast-like)
GAGTCCGTCAACCATG.1	Fibroblast-like: (related to smaller vascular development)
GATCAGTCAGTAGAGC.1	Fibroblast-like: (related to cardiac skeleton connective tissue)
GATCAGTGTCACCCAG.1	Epicardial cells
GATCAGTTCAACACTG.1	Fibroblast-like: (related to smaller vascular development)
GATCGATCAAGGTTTC.1	Ventricular cardiomyocytes
GATCGATCAGCCACCA.1	Epicardial cells
GATCGATCAGGACCCT.1	Capillary endothelium
GATCGATGTCGATTGT.1	Immune cells
GATCGATGTGAAATCA.1	Myoz2-enriched cardiomyocytes
GATCGATTCGAACTGT.1	Ventricular cardiomyocytes
GATCGATTCTGCTGCT.1	Smooth muscle cells / fibroblast-like)
GATCGCGTCACGCATA.1	Atrial cardiomyocytes
GATCGCGTCGGTTAAC.1	Capillary endothelium
GATCGTAAGATCTGCT.1	Smooth muscle cells / fibroblast-like)
GATCGTAAGCCCTAAT.1	Fibroblast-like: (related to cardiac skeleton connective tissue)
GATCTAGAGACGCTTT.1	Atrial cardiomyocytes
GATCTAGAGATAGGAG.1	Cardiac neural crest cells & Schwann progenitor cells
GATCTAGAGGTCATCT.1	Immune cells
GATCTAGCAATCAGAA.1	Epicardium-derived cells
GATCTAGGTTCAGCGC.1	Fibroblast-like: (related to cardiac skeleton connective tissue)
GATGAAACAGCAGTTT.1	Fibroblast-like: (related to cardiac skeleton connective tissue)
GATGAAAGTAGCCTCG.1	Epicardium-derived cells
GATGAAATCCGCGTTT.1	Immune cells
GATGAGGCAATGGTCT.1	Atrial cardiomyocytes
GATGAGGCAGATTGCT.1	Fibroblast-like: (related to cardiac skeleton connective tissue)
GATGAGGGTGTTCGAT.1	Erythrocytes
GATGCTAGTAATCACC.1	Fibroblast-like: (related to cardiac skeleton connective tissue)
GATGCTATCTAAGCCA.1	Fibroblast-like: (related to cardiac skeleton connective tissue)
GATGCTATCTGTCTCG.1	Fibroblast-like: (related to larger vascular development)
GATTCAGAGCAGGCTA.1	Myoz2-enriched cardiomyocytes
GATTCAGAGTGAAGTT.1	Fibroblast-like: (related to cardiac skeleton connective tissue)
GATTCAGGTAAATGTG.1	Capillary endothelium
GCAAACTAGATATACG.1	Erythrocytes
GCAAACTAGTCGTACT.1	Smooth muscle cells / fibroblast-like)
GCAAACTTCTGAGTGT.1	Fibroblast-like: (related to cardiac skeleton connective tissue)
GCAATCAAGGTGCAAC.1	Fibroblast-like: (related to smaller vascular development)
GCAATCAGTCAACTGT.1	Capillary endothelium
GCACATACAGGCGATA.1	Smooth muscle cells / fibroblast-like)
GCACATAGTTTAGCTG.1	Epicardium-derived cells
GCACATATCAGCATGT.1	Capillary endothelium
GCACTCTAGCAGCCTC.1	Smooth muscle cells / fibroblast-like)
GCACTCTAGCGCCTTG.1	Capillary endothelium
GCACTCTCAGACGCAA.1	Atrial cardiomyocytes
GCACTCTCAGGTCGTC.1	Ventricular cardiomyocytes
GCAGCCACATTTCAGG.1	Myoz2-enriched cardiomyocytes
GCAGCCAGTCCTCCAT.1	Fibroblast-like: (related to cardiac skeleton connective tissue)
GCAGCCATCAACACCA.1	Fibroblast-like: (related to cardiac skeleton connective tissue)
GCAGCCATCATCGGAT.1	Atrial cardiomyocytes
GCAGCCATCGCTGATA.1	Fibroblast-like: (related to cardiac skeleton connective tissue)
GCAGCCATCGTTTGCC.1	Fibroblast-like: (related to cardiac skeleton connective tissue)
GCAGTTAAGTGCCAGA.1	Capillary endothelium
GCAGTTACATATACGC.1	Epicardium-derived cells
GCAGTTAGTAAGAGAG.1	Atrial cardiomyocytes
GCAGTTAGTAGCCTAT.1	Endothelium / pericytes / adventitia
GCAGTTAGTTGTTTGG.1	Smooth muscle cells / fibroblast-like)
GCATACACAAGCTGAG.1	Fibroblast-like: (related to cardiac skeleton connective tissue)
GCATACACATCATCCC.1	Capillary endothelium
GCATACATCTGGTATG.1	Fibroblast-like: (related to smaller vascular development)
GCATGATCACAGTCGC.1	Fibroblast-like: (related to smaller vascular development)
GCATGATCATGGTTGT.1	Epicardium-derived cells
GCATGATGTAAACGCG.1	Cardiac neural crest cells & Schwann progenitor cells
GCATGATTCGACGGAA.1	Fibroblast-like: (related to cardiac skeleton connective tissue)
GCATGCGAGGCCCTTG.1	Fibroblast-like: (related to cardiac skeleton connective tissue)
GCATGCGCAATTGCTG.1	Erythrocytes
GCATGCGGTTCACCTC.1	Myoz2-enriched cardiomyocytes
GCATGTAAGAGAACAG.1	Endothelium / pericytes / adventitia
GCATGTACACCTTGTC.1	Cardiac neural crest cells & Schwann progenitor cells
GCATGTACATGCAATC.1	Fibroblast-like: (related to cardiac skeleton connective tissue)
GCATGTAGTCAGAATA.1	Atrial cardiomyocytes
GCATGTAGTGTCTGAT.1	Capillary endothelium
GCATGTATCAAGCCTA.1	Capillary endothelium
GCCAAATGTGAAAGAG.1	Epicardium-derived cells
GCCTCTAAGCCTTGAT.1	Fibroblast-like: (related to smaller vascular development)
GCCTCTAGTGCGATAG.1	Fibroblast-like: (related to cardiac skeleton connective tissue)
GCCTCTATCAACGGGA.1	Capillary endothelium
GCGACCAAGTACGTAA.1	Epicardium-derived cells
GCGACCAGTTTGTGTG.1	Epicardium-derived cells
GCGAGAAAGATATACG.1	Fibroblast-like: (related to cardiac skeleton connective tissue)
GCGAGAACACCAGGTC.1	Ventricular cardiomyocytes
GCGAGAATCAGAAATG.1	Capillary endothelium
GCGCAACAGATGGCGT.1	Fibroblast-like: (related to larger vascular development)
GCGCAACAGCCTCGTG.1	Smooth muscle cells / fibroblast-like)
GCGCAACCATATGCTG.1	Smooth muscle cells / fibroblast-like)
GCGCAACTCGAGGTAG.1	Erythrocytes
GCGCAGTAGACCACGA.1	Immune cells
GCGCAGTCACATGGGA.1	Cardiac neural crest cells & Schwann progenitor cells
GCGCAGTCAGGTGGAT.1	Atrial cardiomyocytes
GCGCAGTCATGCGCAC.1	Epicardial cells
GCGCGATAGGTGCACA.1	Capillary endothelium
GCGCGATAGTCAAGGC.1	Capillary endothelium
GCGCGATCACGGTAAG.1	Fibroblast-like: (related to cardiac skeleton connective tissue)
GCGCGATTCAGTTCGA.1	Erythrocytes
GCGCGATTCATCATTC.1	Fibroblast-like: (related to cardiac skeleton connective tissue)
GCGCGATTCTCCAGGG.1	Fibroblast-like: (related to cardiac skeleton connective tissue)
GCGCGATTCTTATCTG.1	Ventricular cardiomyocytes
GCGGGTTAGATGAGAG.1	Fibroblast-like: (related to cardiac skeleton connective tissue)
GCGGGTTAGCAGCGTA.1	Atrial cardiomyocytes
GCGGGTTCACGCATCG.1	Capillary endothelium
GCGGGTTGTCCGAAGA.1	Atrial cardiomyocytes
GCTCCTAGTGCAGACA.1	Epicardium-derived cells
GCTGCAGAGCTGATAA.1	Atrial cardiomyocytes
GCTGCAGCAGCGTTCG.1	Smooth muscle cells / fibroblast-like)
GCTGCAGCAGCTCGAC.1	Fibroblast-like: (related to cardiac skeleton connective tissue)
GCTGCAGGTTACCAGT.1	Fibroblast-like: (related to smaller vascular development)
GCTGCAGTCCGCAAGC.1	Epicardial cells
GCTGCGACACTTAACG.1	Fibroblast-like: (related to cardiac skeleton connective tissue)
GCTGCGATCTTGTTTG.1	Smooth muscle cells / fibroblast-like)
GCTGCTTAGGAGTAGA.1	Epicardium-derived cells
GCTGCTTGTACTCAAC.1	Cardiac neural crest cells & Schwann progenitor cells
GCTGCTTGTATAAACG.1	Epicardium-derived cells
GCTGCTTTCAACGGGA.1	Fibroblast-like: (related to cardiac skeleton connective tissue)
GCTGCTTTCTGGAGCC.1	Smooth muscle cells / fibroblast-like)
GCTGGGTGTCGTTGTA.1	Fibroblast-like: (related to cardiac skeleton connective tissue)
GCTGGGTTCAATAAGG.1	Fibroblast-like: (related to smaller vascular development)
GCTGGGTTCATGTGGT.1	Epicardium-derived cells
GCTGGGTTCCTACAGA.1	Epicardium-derived cells
GCTGGGTTCGTCCAGG.1	Capillary endothelium
GCTTCCAAGGGCTTGA.1	Fibroblast-like: (related to cardiac skeleton connective tissue)
GCTTCCAAGTGTCTCA.1	Ventricular cardiomyocytes
GCTTCCACAAGGTTCT.1	Fibroblast-like: (related to cardiac skeleton connective tissue)
GCTTCCACAAGTAATG.1	Smooth muscle cells / fibroblast-like)
GCTTCCACACAACGTT.1	Atrial cardiomyocytes
GCTTCCACATTCCTCG.1	Epicardium-derived cells
GCTTCCAGTTCCTCCA.1	Atrial cardiomyocytes
GCTTCCAGTTTACTCT.1	Fibroblast-like: (related to cardiac skeleton connective tissue)
GCTTCCATCGTACCGG.1	Fibroblast-like: (related to cardiac skeleton connective tissue)
GCTTCCATCGTCGTTC.1	Cardiac neural crest cells & Schwann progenitor cells
GCTTGAAAGAGAGCTC.1	Epicardium-derived cells
GCTTGAACATGACATC.1	Fibroblast-like: (related to cardiac skeleton connective tissue)
GCTTGAATCGCTGATA.1	Fibroblast-like: (related to cardiac skeleton connective tissue)
GGAAAGCCAGTAGAGC.1	Immune cells
GGAAAGCCATGTCTCC.1	Ventricular cardiomyocytes
GGAAAGCGTACATCCA.1	Endothelium / pericytes / adventitia
GGAAAGCGTGCAGGTA.1	Myoz2-enriched cardiomyocytes
GGAAAGCTCCGCTGTT.1	Fibroblast-like: (related to cardiac skeleton connective tissue)
GGAACTTGTTGGGACA.1	Smooth muscle cells / fibroblast-like)
GGAACTTGTTTACTCT.1	Ventricular cardiomyocytes
GGAATAACACACTGCG.1	Capillary endothelium
GGAATAATCTCTAAGG.1	Erythrocytes
GGACAAGAGCTACCGC.1	Erythrocytes
GGACAAGGTCATCCCT.1	Fibroblast-like: (related to cardiac skeleton connective tissue)
GGACAGACACATGACT.1	Erythrocytes
GGACAGACACTCAGGC.1	Epicardial cells
GGACATTCAAGCCCAC.1	Immune cells
GGACATTGTATAGGGC.1	Fibroblast-like: (related to cardiac skeleton connective tissue)
GGACATTGTCGTCTTC.1	Fibroblast-like: (related to cardiac skeleton connective tissue)
GGACATTGTTCAACCA.1	Fibroblast-like: (related to cardiac skeleton connective tissue)
GGACATTTCAACGAAA.1	Epicardium-derived cells
GGACGTCCAAACGTGG.1	Smooth muscle cells / fibroblast-like)
GGACGTCGTCTGATCA.1	Ventricular cardiomyocytes
GGAGCAAAGAGGTAGA.1	Atrial cardiomyocytes
GGAGCAAAGGACTGGT.1	Smooth muscle cells / fibroblast-like)
GGAGCAACAACACCCG.1	Fibroblast-like: (related to cardiac skeleton connective tissue)
GGAGCAACAAGCGATG.1	Epicardial cells
GGAGCAACATGTCGAT.1	Endothelium / pericytes / adventitia
GGAGCAACATGTTCCC.1	Fibroblast-like: (related to cardiac skeleton connective tissue)
GGAGCAAGTCCGAACC.1	Atrial cardiomyocytes
GGATGTTAGCGCTTAT.1	Atrial cardiomyocytes
GGATGTTAGGGTCGAT.1	Fibroblast-like: (related to cardiac skeleton connective tissue)
GGATGTTAGGTTACCT.1	Atrial cardiomyocytes
GGATGTTCAAATCCGT.1	Capillary endothelium
GGATGTTCATTAGCCA.1	Fibroblast-like: (related to cardiac skeleton connective tissue)
GGATTACAGGGCATGT.1	Atrial cardiomyocytes
GGATTACCAAGCCTAT.1	Capillary endothelium
GGATTACCAGCCTGTG.1	Fibroblast-like: (related to cardiac skeleton connective tissue)
GGATTACCAGTGACAG.1	Capillary endothelium
GGATTACTCAGCTCTC.1	Epicardium-derived cells
GGCAATTAGAGAACAG.1	Fibroblast-like: (related to cardiac skeleton connective tissue)
GGCAATTAGGCGTACA.1	Endothelium / pericytes / adventitia
GGCAATTAGTCTCCTC.1	Capillary endothelium
GGCAATTCATTAACCG.1	Fibroblast-like: (related to cardiac skeleton connective tissue)
GGCAATTGTAAAGTCA.1	Erythrocytes
GGCAATTGTGAAAGAG.1	Endothelium / pericytes / adventitia
GGCAATTTCGCTTAGA.1	Epicardium-derived cells
GGCAATTTCTCTGAGA.1	Smooth muscle cells / fibroblast-like)
GGCCGATAGGCATGTG.1	Smooth muscle cells / fibroblast-like)
GGCCGATCATCAGTAC.1	Erythrocytes
GGCGACTCACTTGGAT.1	Erythrocytes
GGCGACTTCCCGACTT.1	Atrial cardiomyocytes
GGCGTGTCATCGGGTC.1	Capillary endothelium
GGCGTGTTCAGAGCTT.1	Epicardium-derived cells
GGCTCGATCCAAGTAC.1	Cardiac neural crest cells & Schwann progenitor cells
GGCTCGATCCAGTAGT.1	Fibroblast-like: (related to larger vascular development)
GGCTCGATCCGCAGTG.1	Fibroblast-like: (related to cardiac skeleton connective tissue)
GGCTCGATCTATCCTA.1	Epicardium-derived cells
GGCTGGTCAGGAACGT.1	Capillary endothelium
GGCTGGTCATCGGGTC.1	Erythrocytes
GGCTGGTGTAGCCTCG.1	Epicardium-derived cells
GGCTGGTTCCTATTCA.1	Ventricular cardiomyocytes
GGCTGGTTCTACTCAT.1	Smooth muscle cells / fibroblast-like)
GGGAATGAGGCCCTTG.1	Immune cells
GGGAATGAGGTGCACA.1	Fibroblast-like: (related to cardiac skeleton connective tissue)
GGGAATGAGTCATGCT.1	Fibroblast-like: (related to cardiac skeleton connective tissue)
GGGAATGGTGCGATAG.1	Capillary endothelium
GGGAATGGTTCGGCAC.1	Smooth muscle cells / fibroblast-like)
GGGACCTAGCTAGCCC.1	Fibroblast-like: (related to cardiac skeleton connective tissue)
GGGAGATCACCTCGGA.1	Ventricular cardiomyocytes
GGGAGATCAGTTTACG.1	Immune cells
GGGAGATCATCCGCGA.1	Epicardium-derived cells
GGGAGATGTTGTACAC.1	Capillary endothelium
GGGATGAAGACCACGA.1	Immune cells
GGGATGACAGCAGTTT.1	Smooth muscle cells / fibroblast-like)
GGGATGAGTTCGCGAC.1	Fibroblast-like: (related to cardiac skeleton connective tissue)
GGGCACTAGGGAACGG.1	Myoz2-enriched cardiomyocytes
GGGCACTCACTAGTAC.1	Ventricular cardiomyocytes
GGGCACTGTGCACTTA.1	Myoz2-enriched cardiomyocytes
GGGCACTTCACGGTTA.1	Ventricular cardiomyocytes
GGGCATCAGACACGAC.1	Epicardium-derived cells
GGGCATCAGACAGAGA.1	Fibroblast-like: (related to larger vascular development)
GGGCATCCAACCGCCA.1	Atrial cardiomyocytes
GGGCATCGTAAAGTCA.1	Smooth muscle cells / fibroblast-like)
GGGTCTGAGCACCGCT.1	Fibroblast-like: (related to cardiac skeleton connective tissue)
GGGTCTGAGTCTCGGC.1	Smooth muscle cells / fibroblast-like)
GGGTCTGCAAATACAG.1	Cardiac neural crest cells & Schwann progenitor cells
GGGTCTGCATGGTCAT.1	Epicardial cells
GGGTTGCAGACTACAA.1	Fibroblast-like: (related to cardiac skeleton connective tissue)
GGGTTGCGTAGAGCTG.1	Epicardium-derived cells
GGGTTGCGTATCTGCA.1	Fibroblast-like: (related to cardiac skeleton connective tissue)
GGGTTGCTCCCATTAT.1	Immune cells
GGGTTGCTCGAGAGCA.1	Immune cells
GGTATTGAGCTAAACA.1	Erythrocytes
GGTATTGAGGCGATAC.1	Epicardial cells
GGTATTGGTTAGTGGG.1	Endothelium / pericytes / adventitia
GGTGAAGTCTCGTTTA.1	Fibroblast-like: (related to cardiac skeleton connective tissue)
GGTGCGTCACCGGAAA.1	Fibroblast-like: (related to cardiac skeleton connective tissue)
GGTGCGTGTCAGAATA.1	Atrial cardiomyocytes
GGTGCGTTCACATGCA.1	Smooth muscle cells / fibroblast-like)
GGTGCGTTCACGAAGG.1	Ventricular cardiomyocytes
GGTGTTAAGAGAGCTC.1	Ventricular cardiomyocytes
GGTGTTACACCCATGG.1	Erythrocytes
GGTGTTAGTACACCGC.1	Atrial cardiomyocytes
GGTGTTAGTGTTTGTG.1	Capillary endothelium
GTAACGTAGAGCTTCT.1	Fibroblast-like: (related to cardiac skeleton connective tissue)
GTAACGTAGTAGGCCA.1	Fibroblast-like: (related to smaller vascular development)
GTAACGTGTCGACTAT.1	Smooth muscle cells / fibroblast-like)
GTAACTGCAATCCAAC.1	Smooth muscle cells / fibroblast-like)
GTAACTGGTTAGAACA.1	Endothelium / pericytes / adventitia
GTAACTGTCAAGATCC.1	Epicardial cells
GTACGTAAGATAGCAT.1	Capillary endothelium
GTACGTAAGATCCCGC.1	Epicardium-derived cells
GTACGTAAGTAAGTAC.1	Smooth muscle cells / fibroblast-like)
GTACGTACATATGAGA.1	Fibroblast-like: (related to cardiac skeleton connective tissue)
GTACGTAGTAATTGGA.1	Epicardium-derived cells
GTACGTATCACCATAG.1	Capillary endothelium
GTACTCCAGCTGTCTA.1	Smooth muscle cells / fibroblast-like)
GTACTCCGTATAATGG.1	Erythrocytes
GTACTCCTCAAAGACA.1	Erythrocytes
GTACTTTAGGCCCTCA.1	Immune cells
GTACTTTCACATTTCT.1	Smooth muscle cells / fibroblast-like)
GTACTTTCAGCGTTCG.1	Myoz2-enriched cardiomyocytes
GTACTTTCATCCAACA.1	Epicardium-derived cells
GTACTTTTCGAGCCCA.1	Ventricular cardiomyocytes
GTAGGCCCACAGAGGT.1	Smooth muscle cells / fibroblast-like)
GTAGGCCGTAAGCACG.1	Atrial cardiomyocytes
GTAGGCCTCAACGGGA.1	Cardiac neural crest cells & Schwann progenitor cells
GTAGTCAAGCCCAGCT.1	Capillary endothelium
GTAGTCAAGGCTATCT.1	Epicardial cells
GTAGTCAAGTGGAGTC.1	Capillary endothelium
GTAGTCACACGTCTCT.1	Capillary endothelium
GTAGTCACATGCTGGC.1	Smooth muscle cells / fibroblast-like)
GTAGTCACATTCACTT.1	Fibroblast-like: (related to smaller vascular development)
GTAGTCATCCTAGAAC.1	Epicardium-derived cells
GTATCTTAGCAGCGTA.1	Capillary endothelium
GTATCTTAGCCTATGT.1	Smooth muscle cells / fibroblast-like)
GTATCTTGTCTCACCT.1	Epicardium-derived cells
GTATTCTAGAAGGACA.1	Epicardium-derived cells
GTATTCTCAAGCGCTC.1	Fibroblast-like: (related to smaller vascular development)
GTATTCTTCCCTAACC.1	Erythrocytes
GTATTCTTCTGTCCGT.1	Fibroblast-like: (related to cardiac skeleton connective tissue)
GTCAAGTAGGACCACA.1	Smooth muscle cells / fibroblast-like)
GTCAAGTAGGAGTCTG.1	Cardiac neural crest cells & Schwann progenitor cells
GTCAAGTAGTCGTTTG.1	Epicardium-derived cells
GTCAAGTTCCGCGTTT.1	Immune cells
GTCACAAAGAATGTTG.1	Epicardial cells
GTCACAAAGCCATCGC.1	Atrial cardiomyocytes
GTCACAACAATCGGTT.1	Smooth muscle cells / fibroblast-like)
GTCACAATCCTGTACC.1	Atrial cardiomyocytes
GTCACGGAGCGAGAAA.1	Atrial cardiomyocytes
GTCACGGCAGCTCGAC.1	Capillary endothelium
GTCACGGCAGCTGTGC.1	Cardiac neural crest cells & Schwann progenitor cells
GTCACGGCAGGATTGG.1	Capillary endothelium
GTCACGGCATGCATGT.1	Fibroblast-like: (related to cardiac skeleton connective tissue)
GTCACGGCATTCTCAT.1	Erythrocytes
GTCACGGGTGCAACTT.1	Smooth muscle cells / fibroblast-like)
GTCACGGTCACGCATA.1	Fibroblast-like: (related to larger vascular development)
GTCACGGTCTCTGTCG.1	Capillary endothelium
GTCATTTAGAGTGACC.1	Smooth muscle cells / fibroblast-like)
GTCATTTAGGAACTGC.1	Fibroblast-like: (related to cardiac skeleton connective tissue)
GTCATTTCACTCAGGC.1	Smooth muscle cells / fibroblast-like)
GTCATTTGTATAGGGC.1	Epicardial cells
GTCATTTTCGTGGGAA.1	Capillary endothelium
GTCCTCAAGGGATACC.1	Smooth muscle cells / fibroblast-like)
GTCCTCAGTGGTACAG.1	Erythrocytes
GTCCTCATCTTGAGAC.1	Capillary endothelium
GTCGGGTCATCGACGC.1	Immune cells
GTCGGGTGTACACCGC.1	Immune cells
GTCGGGTGTCTACCTC.1	Fibroblast-like: (related to cardiac skeleton connective tissue)
GTCGGGTGTTGTCGCG.1	Erythrocytes
GTCGGGTTCTCGCATC.1	Erythrocytes
GTCGTAAAGTTACGGG.1	Epicardium-derived cells
GTCGTAAAGTTTCCTT.1	Smooth muscle cells / fibroblast-like)
GTCGTAACAGACGCTC.1	Fibroblast-like: (related to cardiac skeleton connective tissue)
GTCGTAAGTAGCGTAG.1	Atrial cardiomyocytes
GTCGTAAGTCTTGATG.1	Capillary endothelium
GTCTCGTAGCGAGAAA.1	Capillary endothelium
GTCTCGTAGTCTCGGC.1	Fibroblast-like: (related to cardiac skeleton connective tissue)
GTCTCGTAGTTAAGTG.1	Capillary endothelium
GTCTCGTGTATATGAG.1	Capillary endothelium
GTCTCGTGTGTGCCTG.1	Fibroblast-like: (related to cardiac skeleton connective tissue)
GTCTCGTTCACCGTAA.1	Epicardial cells
GTCTCGTTCTGGTTCC.1	Smooth muscle cells / fibroblast-like)
GTCTCGTTCTTAGAGC.1	Atrial cardiomyocytes
GTCTTCGAGAGGGCTT.1	Immune cells
GTCTTCGGTAGCTAAA.1	Immune cells
GTGAAGGGTAAACACA.1	Erythrocytes
GTGAAGGGTTCGCGAC.1	Erythrocytes
GTGCAGCCAATGGACG.1	Fibroblast-like: (related to cardiac skeleton connective tissue)
GTGCAGCTCATGTGGT.1	Smooth muscle cells / fibroblast-like)
GTGCAGCTCGATAGAA.1	Smooth muscle cells / fibroblast-like)
GTGCATAAGACTTTCG.1	Immune cells
GTGCATAAGCGTCAAG.1	Smooth muscle cells / fibroblast-like)
GTGCATAAGGCACATG.1	Fibroblast-like: (related to smaller vascular development)
GTGCATAGTCTGCAAT.1	Smooth muscle cells / fibroblast-like)
GTGCGGTAGATCTGAA.1	Smooth muscle cells / fibroblast-like)
GTGCGGTCAAATACAG.1	Endothelium / pericytes / adventitia
GTGCGGTCACTGCCAG.1	Smooth muscle cells / fibroblast-like)
GTGCGGTCAGTATAAG.1	Smooth muscle cells / fibroblast-like)
GTGCGGTCATTGAGCT.1	Ventricular cardiomyocytes
GTGCTTCCAGGGTACA.1	Myoz2-enriched cardiomyocytes
GTGCTTCCAGTGAGTG.1	Fibroblast-like: (related to cardiac skeleton connective tissue)
GTGGGTCAGAACTCGG.1	Capillary endothelium
GTGGGTCGTACATGTC.1	Epicardium-derived cells
GTGGGTCGTCCCTACT.1	Fibroblast-like: (related to cardiac skeleton connective tissue)
GTGGGTCTCGGTGTCG.1	Atrial cardiomyocytes
GTGTGCGAGACCTAGG.1	Fibroblast-like: (related to smaller vascular development)
GTGTGCGCACGGTAGA.1	Smooth muscle cells / fibroblast-like)
GTGTGCGGTCAATGTC.1	Fibroblast-like: (related to cardiac skeleton connective tissue)
GTGTTAGAGATCCGAG.1	Fibroblast-like: (related to cardiac skeleton connective tissue)
GTGTTAGAGGAGCGAG.1	Atrial cardiomyocytes
GTGTTAGCAGCTCGAC.1	Fibroblast-like: (related to cardiac skeleton connective tissue)
GTGTTAGTCGCCCTTA.1	Fibroblast-like: (related to cardiac skeleton connective tissue)
GTGTTAGTCTAACGGT.1	Immune cells
GTTAAGCAGTCATCCA.1	Fibroblast-like: (related to larger vascular development)
GTTAAGCAGTGTTGAA.1	Capillary endothelium
GTTAAGCCACAGAGGT.1	Smooth muscle cells / fibroblast-like)
GTTAAGCGTGCGATAG.1	Fibroblast-like: (related to cardiac skeleton connective tissue)
GTTAAGCTCAAACAAG.1	Fibroblast-like: (related to cardiac skeleton connective tissue)
GTTAAGCTCATAGCAC.1	Cardiac neural crest cells & Schwann progenitor cells
GTTAAGCTCGGTTCGG.1	Atrial cardiomyocytes
GTTACAGAGCAGCGTA.1	Smooth muscle cells / fibroblast-like)
GTTACAGAGGAATGGA.1	Myoz2-enriched cardiomyocytes
GTTACAGCATGGTCAT.1	Fibroblast-like: (related to cardiac skeleton connective tissue)
GTTACAGGTAGCGTAG.1	Fibroblast-like: (related to cardiac skeleton connective tissue)
GTTACAGGTGGACGAT.1	Epicardial cells
GTTCATTAGGGTATCG.1	Fibroblast-like: (related to cardiac skeleton connective tissue)
GTTCATTGTGGCGAAT.1	Myoz2-enriched cardiomyocytes
GTTCATTGTTGAGTTC.1	Fibroblast-like: (related to cardiac skeleton connective tissue)
GTTCGGGAGAGACTTA.1	Epicardium-derived cells
GTTCTCGAGGAGTACC.1	Atrial cardiomyocytes
GTTCTCGCATCACCCT.1	Fibroblast-like: (related to cardiac skeleton connective tissue)
GTTCTCGGTATCACCA.1	Fibroblast-like: (related to cardiac skeleton connective tissue)
GTTCTCGGTCATCGGC.1	Epicardium-derived cells
GTTCTCGTCCACGCAG.1	Fibroblast-like: (related to cardiac skeleton connective tissue)
GTTTCTAAGTTTCCTT.1	Capillary endothelium
GTTTCTACAAACGTGG.1	Capillary endothelium
GTTTCTACATCCAACA.1	Smooth muscle cells / fibroblast-like)
GTTTCTATCAGTCCCT.1	Epicardium-derived cells
GTTTCTATCCTAGTGA.1	Fibroblast-like: (related to cardiac skeleton connective tissue)
TAAACCGCACGGCCAT.1	Capillary endothelium
TAAACCGCATCGGACC.1	Capillary endothelium
TAAACCGGTGGGTATG.1	Atrial cardiomyocytes
TAAGAGAAGAGTACCG.1	Cardiac neural crest cells & Schwann progenitor cells
TAAGAGAAGTCCGTAT.1	Atrial cardiomyocytes
TAAGTGCTCCAGTATG.1	Epicardial cells
TAAGTGCTCCTATGTT.1	Capillary endothelium
TAAGTGCTCTTCGAGA.1	Fibroblast-like: (related to cardiac skeleton connective tissue)
TACACGAAGTACGTTC.1	Epicardial cells
TACACGACAGCTCGCA.1	Atrial cardiomyocytes
TACACGATCTTAGAGC.1	Fibroblast-like: (related to larger vascular development)
TACAGTGAGGGTTTCT.1	Erythrocytes
TACAGTGCACACAGAG.1	Fibroblast-like: (related to smaller vascular development)
TACAGTGGTTCCGGCA.1	Epicardial cells
TACCTATAGCGTTCCG.1	Epicardium-derived cells
TACCTATCAAAGGTGC.1	Smooth muscle cells / fibroblast-like)
TACCTATCAGCTGCTG.1	Smooth muscle cells / fibroblast-like)
TACCTTAAGACGCAAC.1	Fibroblast-like: (related to cardiac skeleton connective tissue)
TACCTTACAGTTAACC.1	Epicardium-derived cells
TACCTTATCCTAAGTG.1	Capillary endothelium
TACCTTATCGGTCCGA.1	Epicardium-derived cells
TACCTTATCGTTACGA.1	Fibroblast-like: (related to cardiac skeleton connective tissue)
TACCTTATCTGCGTAA.1	Erythrocytes
TACGGATAGTGACATA.1	Atrial cardiomyocytes
TACGGATCACATTAGC.1	Smooth muscle cells / fibroblast-like)
TACGGATTCTCCGGTT.1	Ventricular cardiomyocytes
TACGGGCAGAATTGTG.1	Fibroblast-like: (related to cardiac skeleton connective tissue)
TACGGGCAGCGTTCCG.1	Smooth muscle cells / fibroblast-like)
TACGGGCCATTGCGGC.1	Epicardium-derived cells
TACGGGCGTCCAAGTT.1	Smooth muscle cells / fibroblast-like)
TACGGGCTCAACACGT.1	Epicardium-derived cells
TACGGTAAGAGTCGGT.1	Fibroblast-like: (related to larger vascular development)
TACGGTAAGCCCAGCT.1	Immune cells
TACGGTAAGCTAGTGG.1	Capillary endothelium
TACGGTAAGGTGTTAA.1	Capillary endothelium
TACGGTAGTTGTGGCC.1	Capillary endothelium
TACGGTATCCAGTATG.1	Smooth muscle cells / fibroblast-like)
TACTCATAGCTTCGCG.1	Myoz2-enriched cardiomyocytes
TACTCATCAGATGAGC.1	Smooth muscle cells / fibroblast-like)
TACTCATGTCAGAAGC.1	Epicardium-derived cells
TACTCATTCATCGCTC.1	Fibroblast-like: (related to cardiac skeleton connective tissue)
TACTCGCCAGGGTACA.1	Fibroblast-like: (related to cardiac skeleton connective tissue)
TACTTACAGAGTGACC.1	Capillary endothelium
TACTTACGTAACGTTC.1	Epicardium-derived cells
TACTTACGTAGGGACT.1	Atrial cardiomyocytes
TACTTACGTCTCTTTA.1	Fibroblast-like: (related to cardiac skeleton connective tissue)
TACTTACTCGGAGCAA.1	Erythrocytes
TACTTGTAGATATGCA.1	Erythrocytes
TACTTGTAGCCCGAAA.1	Fibroblast-like: (related to cardiac skeleton connective tissue)
TACTTGTCACTTAAGC.1	Fibroblast-like: (related to smaller vascular development)
TACTTGTGTGCTGTAT.1	Erythrocytes
TACTTGTGTGGTTTCA.1	Epicardium-derived cells
TACTTGTTCAAGGCTT.1	Fibroblast-like: (related to cardiac skeleton connective tissue)
TAGACCAAGAGAGCTC.1	Fibroblast-like: (related to smaller vascular development)
TAGACCAAGATGTAAC.1	Capillary endothelium
TAGACCATCGCATGGC.1	Fibroblast-like: (related to cardiac skeleton connective tissue)
TAGAGCTGTAAGGGAA.1	Smooth muscle cells / fibroblast-like)
TAGAGCTTCAATACCG.1	Epicardial cells
TAGAGCTTCCGCATAA.1	Epicardium-derived cells
TAGAGCTTCTCTAAGG.1	Smooth muscle cells / fibroblast-like)
TAGCCGGAGAAGGTTT.1	Fibroblast-like: (related to cardiac skeleton connective tissue)
TAGCCGGAGGGTCGAT.1	Smooth muscle cells / fibroblast-like)
TAGCCGGAGTGACTCT.1	Capillary endothelium
TAGCCGGCAAAGCGGT.1	Fibroblast-like: (related to larger vascular development)
TAGCCGGCAATCCGAT.1	Smooth muscle cells / fibroblast-like)
TAGCCGGCAGGTCCAC.1	Epicardial cells
TAGCCGGCATTGGCGC.1	Fibroblast-like: (related to cardiac skeleton connective tissue)
TAGCCGGGTCTGCGGT.1	Fibroblast-like: (related to smaller vascular development)
TAGCCGGGTTAAAGTG.1	Atrial cardiomyocytes
TAGCCGGTCACCTTAT.1	Erythrocytes
TAGGCATAGCTAACAA.1	Capillary endothelium
TAGGCATCATCGATTG.1	Fibroblast-like: (related to cardiac skeleton connective tissue)
TAGTGGTAGAGTCGGT.1	Epicardium-derived cells
TAGTGGTAGCGTTCCG.1	Fibroblast-like: (related to cardiac skeleton connective tissue)
TAGTGGTAGGACAGAA.1	Capillary endothelium
TAGTGGTAGTCCATAC.1	Epicardial cells
TAGTGGTCATCGTCGG.1	Capillary endothelium
TAGTGGTCATTCCTGC.1	Atrial cardiomyocytes
TAGTGGTTCCTAGGGC.1	Ventricular cardiomyocytes
TAGTTGGAGTACCGGA.1	Fibroblast-like: (related to cardiac skeleton connective tissue)
TAGTTGGGTAGGCTGA.1	Fibroblast-like: (related to cardiac skeleton connective tissue)
TAGTTGGGTCTGCAAT.1	Immune cells
TATCAGGAGACGCACA.1	Fibroblast-like: (related to cardiac skeleton connective tissue)
TATCAGGTCCGCGGTA.1	Atrial cardiomyocytes
TATCAGGTCGAATGCT.1	Epicardium-derived cells
TATCAGGTCGTTTGCC.1	Ventricular cardiomyocytes
TATCTCACATACTACG.1	Epicardium-derived cells
TATCTCACATGTTGAC.1	Endothelium / pericytes / adventitia
TATCTCATCACCATAG.1	Immune cells
TATCTCATCAGGCCCA.1	Epicardium-derived cells
TATCTCATCTCGATGA.1	Fibroblast-like: (related to cardiac skeleton connective tissue)
TATGCCCAGGCGACAT.1	Atrial cardiomyocytes
TATGCCCAGGGAAACA.1	Fibroblast-like: (related to cardiac skeleton connective tissue)
TATGCCCAGGGTCGAT.1	Cardiac neural crest cells & Schwann progenitor cells
TATGCCCGTTGTCGCG.1	Atrial cardiomyocytes
TATGCCCGTTTACTCT.1	Fibroblast-like: (related to smaller vascular development)
TATTACCAGTGCGTGA.1	Epicardium-derived cells
TATTACCCAACCGCCA.1	Endothelium / pericytes / adventitia
TATTACCCAAGGACTG.1	Epicardium-derived cells
TATTACCCAGCCTGTG.1	Capillary endothelium
TCAACGAAGACTGGGT.1	Epicardium-derived cells
TCAACGAAGCTGTTCA.1	Capillary endothelium
TCAACGACAGGATTGG.1	Myoz2-enriched cardiomyocytes
TCAACGAGTATCAGTC.1	Epicardium-derived cells
TCAACGAGTGCTGTAT.1	Atrial cardiomyocytes
TCAACGATCCTGCAGG.1	Endothelium / pericytes / adventitia
TCAATCTAGAACAATC.1	Smooth muscle cells / fibroblast-like)
TCAATCTGTGCATCTA.1	Fibroblast-like: (related to cardiac skeleton connective tissue)
TCAATCTTCGACCAGC.1	Immune cells
TCAATCTTCGTCCGTT.1	Immune cells
TCAATCTTCTGGTTCC.1	Erythrocytes
TCACAAGAGACAGACC.1	Fibroblast-like: (related to cardiac skeleton connective tissue)
TCACAAGAGACCACGA.1	Fibroblast-like: (related to cardiac skeleton connective tissue)
TCACAAGAGCGATCCC.1	Capillary endothelium
TCACAAGCATACCATG.1	Smooth muscle cells / fibroblast-like)
TCACAAGGTAAGTGGC.1	Atrial cardiomyocytes
TCACAAGGTTGGTAAA.1	Cardiac neural crest cells & Schwann progenitor cells
TCACAAGTCGCATGGC.1	Fibroblast-like: (related to cardiac skeleton connective tissue)
TCACGAAAGTATTGGA.1	Fibroblast-like: (related to cardiac skeleton connective tissue)
TCACGAACACTATCTT.1	Smooth muscle cells / fibroblast-like)
TCACGAAGTAAGTGGC.1	Erythrocytes
TCACGAATCAACGGCC.1	Capillary endothelium
TCAGATGAGGTAAACT.1	Epicardium-derived cells
TCAGATGCATAACCTG.1	Immune cells
TCAGATGGTACATCCA.1	Erythrocytes
TCAGATGGTCAAGCGA.1	Fibroblast-like: (related to cardiac skeleton connective tissue)
TCAGCAACATTCCTCG.1	Epicardial cells
TCAGCAAGTAGCACGA.1	Immune cells
TCAGCAAGTCATATGC.1	Fibroblast-like: (related to cardiac skeleton connective tissue)
TCAGCAATCAAAGACA.1	Fibroblast-like: (related to cardiac skeleton connective tissue)
TCAGCAATCATCGCTC.1	Immune cells
TCAGCTCCAAGTAGTA.1	Fibroblast-like: (related to cardiac skeleton connective tissue)
TCAGCTCCACTAGTAC.1	Fibroblast-like: (related to larger vascular development)
TCAGCTCCACTGTGTA.1	Epicardium-derived cells
TCAGCTCCACTGTTAG.1	Fibroblast-like: (related to cardiac skeleton connective tissue)
TCAGCTCGTCTTCAAG.1	Fibroblast-like: (related to cardiac skeleton connective tissue)
TCAGCTCTCACCAGGC.1	Erythrocytes
TCAGCTCTCACGATGT.1	Fibroblast-like: (related to cardiac skeleton connective tissue)
TCAGCTCTCGACCAGC.1	Fibroblast-like: (related to cardiac skeleton connective tissue)
TCAGGATTCCCGGATG.1	Erythrocytes
TCAGGTAAGGGATACC.1	Endothelium / pericytes / adventitia
TCAGGTAAGGGCTTCC.1	Ventricular cardiomyocytes
TCAGGTACAAGAGGCT.1	Fibroblast-like: (related to cardiac skeleton connective tissue)
TCAGGTAGTGTAAGTA.1	Atrial cardiomyocytes
TCATTACCAAGCCGCT.1	Fibroblast-like: (related to cardiac skeleton connective tissue)
TCATTACCAGCTGTAT.1	Smooth muscle cells / fibroblast-like)
TCATTACCAGGGCATA.1	Capillary endothelium
TCATTACTCAAGGTAA.1	Immune cells
TCATTACTCAGTTTGG.1	Atrial cardiomyocytes
TCATTACTCTTGGGTA.1	Ventricular cardiomyocytes
TCATTTGAGTTCGCGC.1	Ventricular cardiomyocytes
TCATTTGAGTTGTAGA.1	Epicardial cells
TCATTTGGTTACCAGT.1	Endothelium / pericytes / adventitia
TCATTTGGTTGAGGTG.1	Epicardium-derived cells
TCATTTGGTTGTCGCG.1	Epicardial cells
TCCACACAGCGTTCCG.1	Cardiac neural crest cells & Schwann progenitor cells
TCCACACCATCACGAT.1	Smooth muscle cells / fibroblast-like)
TCCACACTCTTACCGC.1	Epicardial cells
TCCCGATCAGACGCAA.1	Epicardial cells
TCCCGATCAGTATGCT.1	Capillary endothelium
TCGAGGCAGCCGTCGT.1	Smooth muscle cells / fibroblast-like)
TCGAGGCCAAACAACA.1	Capillary endothelium
TCGAGGCCAAGTTGTC.1	Erythrocytes
TCGAGGCGTAGCGCAA.1	Epicardium-derived cells
TCGAGGCGTGACCAAG.1	Fibroblast-like: (related to cardiac skeleton connective tissue)
TCGAGGCGTGTGAATA.1	Capillary endothelium
TCGAGGCTCCTGTAGA.1	Fibroblast-like: (related to larger vascular development)
TCGAGGCTCGGCTTGG.1	Smooth muscle cells / fibroblast-like)
TCGAGGCTCTAGAGTC.1	Erythrocytes
TCGAGGCTCTTTACAC.1	Endothelium / pericytes / adventitia
TCGCGAGGTAAAGTCA.1	Immune cells
TCGCGAGTCAAACCAC.1	Epicardial cells
TCGCGAGTCATTGCGA.1	Atrial cardiomyocytes
TCGCGTTCACACCGCA.1	Epicardium-derived cells
TCGCGTTCATTTCAGG.1	Ventricular cardiomyocytes
TCGCGTTGTTACAGAA.1	Epicardial cells
TCGCGTTGTTTCCACC.1	Fibroblast-like: (related to cardiac skeleton connective tissue)
TCGCGTTTCCTATTCA.1	Fibroblast-like: (related to cardiac skeleton connective tissue)
TCGCGTTTCGGCATCG.1	Atrial cardiomyocytes
TCGCGTTTCTTTAGTC.1	Myoz2-enriched cardiomyocytes
TCGGGACCAACAACCT.1	Smooth muscle cells / fibroblast-like)
TCGGGACGTTGAACTC.1	Fibroblast-like: (related to cardiac skeleton connective tissue)
TCGGGACTCCGCAGTG.1	Smooth muscle cells / fibroblast-like)
TCGGTAAAGAATCTCC.1	Immune cells
TCGGTAAAGTGTACTC.1	Atrial cardiomyocytes
TCGGTAAGTAGCCTAT.1	Capillary endothelium
TCGGTAAGTCTCACCT.1	Immune cells
TCGGTAAGTGCGATAG.1	Fibroblast-like: (related to smaller vascular development)
TCGGTAAGTTAAGATG.1	Cardiac neural crest cells & Schwann progenitor cells
TCGTACCAGGGTATCG.1	Myoz2-enriched cardiomyocytes
TCGTACCGTGGGTCAA.1	Smooth muscle cells / fibroblast-like)
TCGTACCGTTTGACAC.1	Fibroblast-like: (related to cardiac skeleton connective tissue)
TCGTAGAAGATCCCGC.1	Smooth muscle cells / fibroblast-like)
TCGTAGAAGCAATATG.1	Cardiac neural crest cells & Schwann progenitor cells
TCGTAGACAAGTCTGT.1	Epicardium-derived cells
TCGTAGACATCGTCGG.1	Fibroblast-like: (related to cardiac skeleton connective tissue)
TCGTAGAGTATAATGG.1	Fibroblast-like: (related to cardiac skeleton connective tissue)
TCGTAGAGTTCAGCGC.1	Epicardium-derived cells
TCGTAGAGTTCAGGCC.1	Epicardium-derived cells
TCTATTGAGGAGCGAG.1	Epicardial cells
TCTATTGAGGCTCTTA.1	Smooth muscle cells / fibroblast-like)
TCTATTGCAGTGGAGT.1	Fibroblast-like: (related to cardiac skeleton connective tissue)
TCTATTGCATCGATGT.1	Fibroblast-like: (related to cardiac skeleton connective tissue)
TCTATTGCATGAGCGA.1	Epicardial cells
TCTATTGGTTACGCGC.1	Smooth muscle cells / fibroblast-like)
TCTATTGTCCTTCAAT.1	Fibroblast-like: (related to smaller vascular development)
TCTATTGTCTGATTCT.1	Capillary endothelium
TCTCATACAATGGATA.1	Ventricular cardiomyocytes
TCTCATACATATGAGA.1	Atrial cardiomyocytes
TCTCATAGTATGAATG.1	Smooth muscle cells / fibroblast-like)
TCTCATAGTATGGTTC.1	Fibroblast-like: (related to cardiac skeleton connective tissue)
TCTCATAGTCTCATCC.1	Myoz2-enriched cardiomyocytes
TCTCATAGTGAGGCTA.1	Erythrocytes
TCTCTAAGTGCAACTT.1	Capillary endothelium
TCTCTAATCAAGATCC.1	Atrial cardiomyocytes
TCTGAGAAGTCGCCGT.1	Epicardium-derived cells
TCTGAGACAAGTTGTC.1	Cardiac neural crest cells & Schwann progenitor cells
TCTGAGACATACAGCT.1	Fibroblast-like: (related to cardiac skeleton connective tissue)
TCTGAGAGTCCGTGAC.1	Epicardium-derived cells
TCTGAGATCACTTCAT.1	Erythrocytes
TCTGAGATCTGGCGTG.1	Capillary endothelium
TCTGGAAAGAATTCCC.1	Epicardium-derived cells
TCTGGAAAGACAATAC.1	Fibroblast-like: (related to smaller vascular development)
TCTGGAACATCCCATC.1	Epicardium-derived cells
TCTGGAACATCCGCGA.1	Fibroblast-like: (related to cardiac skeleton connective tissue)
TCTTCGGCATCAGTCA.1	Epicardial cells
TCTTCGGTCCGCATAA.1	Smooth muscle cells / fibroblast-like)
TCTTTCCCAGCTCGCA.1	Capillary endothelium
TCTTTCCTCATACGGT.1	Capillary endothelium
TGAAAGAAGTAGTGCG.1	Epicardium-derived cells
TGAAAGACAATGGACG.1	Fibroblast-like: (related to smaller vascular development)
TGAAAGAGTAGCGTGA.1	Capillary endothelium
TGAAAGATCAACGCTA.1	Erythrocytes
TGAAAGATCGTACCGG.1	Ventricular cardiomyocytes
TGACAACGTGATGATA.1	Capillary endothelium
TGACAACTCAATACCG.1	Smooth muscle cells / fibroblast-like)
TGACGGCAGACAAAGG.1	Capillary endothelium
TGACGGCAGACACGAC.1	Cardiac neural crest cells & Schwann progenitor cells
TGACGGCAGAGCTGCA.1	Fibroblast-like: (related to cardiac skeleton connective tissue)
TGACGGCCAAACGCGA.1	Erythrocytes
TGACGGCCACTCAGGC.1	Epicardial cells
TGACGGCGTCTAGCCG.1	Fibroblast-like: (related to cardiac skeleton connective tissue)
TGACGGCGTGTTCTTT.1	Fibroblast-like: (related to cardiac skeleton connective tissue)
TGACGGCTCTTGCAAG.1	Ventricular cardiomyocytes
TGACTAGAGTGCCATT.1	Fibroblast-like: (related to cardiac skeleton connective tissue)
TGACTAGAGTGGGCTA.1	Atrial cardiomyocytes
TGACTAGCATCTCGCT.1	Atrial cardiomyocytes
TGACTTTAGACGCACA.1	Erythrocytes
TGACTTTAGCTCCTCT.1	Epicardium-derived cells
TGACTTTGTAAATACG.1	Smooth muscle cells / fibroblast-like)
TGACTTTTCGGCTTGG.1	Atrial cardiomyocytes
TGAGAGGAGAGCTTCT.1	Fibroblast-like: (related to cardiac skeleton connective tissue)
TGAGAGGAGGGAACGG.1	Capillary endothelium
TGAGAGGCACAGCCCA.1	Epicardium-derived cells
TGAGAGGCACAGGTTT.1	Capillary endothelium
TGAGAGGCATCCAACA.1	Capillary endothelium
TGAGAGGGTTTGACTG.1	Smooth muscle cells / fibroblast-like)
TGAGAGGTCGCAAGCC.1	Fibroblast-like: (related to cardiac skeleton connective tissue)
TGAGCATAGACGCACA.1	Immune cells
TGAGCATCACATTTCT.1	Myoz2-enriched cardiomyocytes
TGAGCATCATTTGCCC.1	Erythrocytes
TGAGCATGTAGCAAAT.1	Epicardium-derived cells
TGAGCATGTCTAGCGC.1	Epicardium-derived cells
TGAGCATGTCTCCATC.1	Erythrocytes
TGAGCATGTTCAGTAC.1	Fibroblast-like: (related to cardiac skeleton connective tissue)
TGAGCCGAGGCAGTCA.1	Epicardium-derived cells
TGAGCCGAGGTAAACT.1	Smooth muscle cells / fibroblast-like)
TGAGCCGAGTGTTGAA.1	Epicardium-derived cells
TGAGCCGTCAGTTTGG.1	Fibroblast-like: (related to cardiac skeleton connective tissue)
TGAGCCGTCGGAGGTA.1	Erythrocytes
TGAGGGACAAGCCTAT.1	Epicardium-derived cells
TGAGGGACACCAGGCT.1	Capillary endothelium
TGAGGGAGTGTGCCTG.1	Fibroblast-like: (related to cardiac skeleton connective tissue)
TGATTTCAGGGTGTTG.1	Atrial cardiomyocytes
TGATTTCGTAGATTAG.1	Cardiac neural crest cells & Schwann progenitor cells
TGATTTCGTGATGCCC.1	Myoz2-enriched cardiomyocytes
TGCACCTCACTATCTT.1	Erythrocytes
TGCACCTCACTTAACG.1	Capillary endothelium
TGCCAAAGTAAGAGGA.1	Myoz2-enriched cardiomyocytes
TGCCAAAGTCTGCGGT.1	Fibroblast-like: (related to cardiac skeleton connective tissue)
TGCCAAAGTTAAAGTG.1	Smooth muscle cells / fibroblast-like)
TGCCCATCACGGATAG.1	Fibroblast-like: (related to cardiac skeleton connective tissue)
TGCCCATCATCCTAGA.1	Capillary endothelium
TGCCCATTCCAAGTAC.1	Ventricular cardiomyocytes
TGCCCTAAGAAACCGC.1	Atrial cardiomyocytes
TGCCCTAAGAGATGAG.1	Erythrocytes
TGCCCTACACGGCGTT.1	Fibroblast-like: (related to cardiac skeleton connective tissue)
TGCCCTAGTATAAACG.1	Fibroblast-like: (related to cardiac skeleton connective tissue)
TGCCCTATCAGTTGAC.1	Erythrocytes
TGCGCAGGTTAGAACA.1	Capillary endothelium
TGCGGGTAGATGTCGG.1	Fibroblast-like: (related to cardiac skeleton connective tissue)
TGCGGGTAGTAGGTGC.1	Epicardial cells
TGCGGGTCAAGGTTCT.1	Ventricular cardiomyocytes
TGCGGGTTCAGATAAG.1	Epicardial cells
TGCGTGGAGCCCTAAT.1	Fibroblast-like: (related to cardiac skeleton connective tissue)
TGCGTGGAGTGGGCTA.1	Capillary endothelium
TGCGTGGCAGCTCCGA.1	Erythrocytes
TGCGTGGCATAGAAAC.1	Smooth muscle cells / fibroblast-like)
TGCGTGGTCCACGACG.1	Erythrocytes
TGCTACCCATCAGTAC.1	Epicardium-derived cells
TGCTACCGTCAGGACA.1	Atrial cardiomyocytes
TGCTACCTCGGTCCGA.1	Smooth muscle cells / fibroblast-like)
TGCTACCTCGTAGGAG.1	Atrial cardiomyocytes
TGCTGCTAGGCAATTA.1	Epicardium-derived cells
TGCTGCTAGGCAGGTT.1	Fibroblast-like: (related to cardiac skeleton connective tissue)
TGCTGCTTCAGCTCTC.1	Erythrocytes
TGCTGCTTCATCGGAT.1	Myoz2-enriched cardiomyocytes
TGCTGCTTCCTGCCAT.1	Immune cells
TGGACGCCAGTAAGCG.1	Ventricular cardiomyocytes
TGGACGCGTGCTGTAT.1	Atrial cardiomyocytes
TGGACGCTCATAGCAC.1	Myoz2-enriched cardiomyocytes
TGGACGCTCGTAGGAG.1	Epicardial cells
TGGCCAGAGAATTGTG.1	Erythrocytes
TGGCCAGAGGTGTTAA.1	Fibroblast-like: (related to cardiac skeleton connective tissue)
TGGCCAGCAAGGCTCC.1	Atrial cardiomyocytes
TGGCCAGTCGTCTGCT.1	Erythrocytes
TGGCGCAAGGCTCATT.1	Fibroblast-like: (related to larger vascular development)
TGGCGCACACAGACAG.1	Fibroblast-like: (related to cardiac skeleton connective tissue)
TGGCGCACACGTCTCT.1	Fibroblast-like: (related to larger vascular development)
TGGCGCAGTCGTGGCT.1	Erythrocytes
TGGCGCAGTCTGCGGT.1	Smooth muscle cells / fibroblast-like)
TGGCTGGGTTCCGGCA.1	Epicardial cells
TGGCTGGTCAGATAAG.1	Smooth muscle cells / fibroblast-like)
TGGCTGGTCTCACATT.1	Fibroblast-like: (related to smaller vascular development)
TGGGAAGAGTCCAGGA.1	Fibroblast-like: (related to cardiac skeleton connective tissue)
TGGGAAGAGTGTACCT.1	Fibroblast-like: (related to cardiac skeleton connective tissue)
TGGGAAGGTCCCGACA.1	Atrial cardiomyocytes
TGGGAAGGTTATCGGT.1	Fibroblast-like: (related to cardiac skeleton connective tissue)
TGGGAAGTCTTCTGGC.1	Ventricular cardiomyocytes
TGGGCGTAGTCTCGGC.1	Fibroblast-like: (related to cardiac skeleton connective tissue)
TGGGCGTCAGCTGTTA.1	Fibroblast-like: (related to cardiac skeleton connective tissue)
TGGGCGTCAGGGAGAG.1	Smooth muscle cells / fibroblast-like)
TGGGCGTGTAGAGGAA.1	Capillary endothelium
TGGGCGTGTGATAAAC.1	Atrial cardiomyocytes
TGGGCGTGTGTGACCC.1	Epicardium-derived cells
TGGTTAGAGAGTGACC.1	Smooth muscle cells / fibroblast-like)
TGGTTAGCACGACTCG.1	Fibroblast-like: (related to cardiac skeleton connective tissue)
TGGTTAGGTAAGGATT.1	Fibroblast-like: (related to cardiac skeleton connective tissue)
TGGTTAGGTACCGTAT.1	Fibroblast-like: (related to cardiac skeleton connective tissue)
TGGTTAGTCCTTGCCA.1	Smooth muscle cells / fibroblast-like)
TGGTTCCAGGATATAC.1	Immune cells
TGGTTCCCAACAACCT.1	Smooth muscle cells / fibroblast-like)
TGGTTCCCATATACGC.1	Fibroblast-like: (related to smaller vascular development)
TGGTTCCCATCCCATC.1	Smooth muscle cells / fibroblast-like)
TGGTTCCGTAAAGTCA.1	Capillary endothelium
TGGTTCCTCAAGAAGT.1	Epicardial cells
TGGTTCCTCAAGGCTT.1	Smooth muscle cells / fibroblast-like)
TGGTTCCTCGCCTGAG.1	Fibroblast-like: (related to cardiac skeleton connective tissue)
TGTATTCCAAACGTGG.1	Epicardium-derived cells
TGTATTCCACAGTCGC.1	Fibroblast-like: (related to cardiac skeleton connective tissue)
TGTATTCGTATAGTAG.1	Fibroblast-like: (related to smaller vascular development)
TGTATTCGTTAGAACA.1	Epicardial cells
TGTATTCTCGATCCCT.1	Fibroblast-like: (related to larger vascular development)
TGTCCCAAGCCGCCTA.1	Capillary endothelium
TGTCCCAGTCCAGTGC.1	Epicardium-derived cells
TGTCCCAGTCCTCCAT.1	Epicardial cells
TGTGGTACAATGGACG.1	Epicardium-derived cells
TGTGGTACAGTATAAG.1	Fibroblast-like: (related to cardiac skeleton connective tissue)
TGTGTTTAGCCTCGTG.1	Atrial cardiomyocytes
TGTGTTTAGTAGTGCG.1	Erythrocytes
TGTGTTTCAGTCCTTC.1	Ventricular cardiomyocytes
TGTGTTTGTGTAACGG.1	Fibroblast-like: (related to larger vascular development)
TGTGTTTTCAGCAACT.1	Endothelium / pericytes / adventitia
TGTGTTTTCATGTCCC.1	Atrial cardiomyocytes
TGTGTTTTCCCTCTTT.1	Cardiac neural crest cells & Schwann progenitor cells
TGTGTTTTCCTCAATT.1	Epicardium-derived cells
TGTTCCGAGCGTCAAG.1	Epicardium-derived cells
TGTTCCGAGCTAGCCC.1	Fibroblast-like: (related to smaller vascular development)
TGTTCCGCAGACAGGT.1	Smooth muscle cells / fibroblast-like)
TTAACTCAGGACGAAA.1	Fibroblast-like: (related to cardiac skeleton connective tissue)
TTAACTCAGTCTCAAC.1	Immune cells
TTAACTCAGTGAAGAG.1	Smooth muscle cells / fibroblast-like)
TTAACTCCATCCGTGG.1	Atrial cardiomyocytes
TTAACTCGTCAGTGGA.1	Atrial cardiomyocytes
TTAACTCGTGACTACT.1	Fibroblast-like: (related to cardiac skeleton connective tissue)
TTAGGACAGTGTGAAT.1	Smooth muscle cells / fibroblast-like)
TTAGGCAAGCTTATCG.1	Fibroblast-like: (related to cardiac skeleton connective tissue)
TTAGGCAAGTGGGCTA.1	Endothelium / pericytes / adventitia
TTAGGCAAGTGTTTGC.1	Fibroblast-like: (related to smaller vascular development)
TTAGGCACAAGTCATC.1	Endothelium / pericytes / adventitia
TTAGGCATCCCATTTA.1	Fibroblast-like: (related to cardiac skeleton connective tissue)
TTAGGCATCCTATGTT.1	Atrial cardiomyocytes
TTAGGCATCCTCAATT.1	Epicardium-derived cells
TTAGTTCGTATGCTTG.1	Capillary endothelium
TTAGTTCTCCACGAAT.1	Capillary endothelium
TTATGCTAGATGTGTA.1	Fibroblast-like: (related to cardiac skeleton connective tissue)
TTATGCTAGGGTCGAT.1	Fibroblast-like: (related to cardiac skeleton connective tissue)
TTATGCTAGTCTCCTC.1	Atrial cardiomyocytes
TTATGCTGTGTCGCTG.1	Epicardium-derived cells
TTCCCAGTCGCGTTTC.1	Capillary endothelium
TTCGAAGAGACTTGAA.1	Smooth muscle cells / fibroblast-like)
TTCGAAGAGTCATGCT.1	Atrial cardiomyocytes
TTCGAAGCAAACCTAC.1	Smooth muscle cells / fibroblast-like)
TTCGAAGGTATAAACG.1	Ventricular cardiomyocytes
TTCGAAGGTTGGAGGT.1	Fibroblast-like: (related to cardiac skeleton connective tissue)
TTCGGTCAGAAACCTA.1	Erythrocytes
TTCGGTCCAGCCTTTC.1	Fibroblast-like: (related to cardiac skeleton connective tissue)
TTCGGTCCATCTCCCA.1	Fibroblast-like: (related to cardiac skeleton connective tissue)
TTCGGTCGTAAGTAGT.1	Capillary endothelium
TTCGGTCTCAAACGGG.1	Atrial cardiomyocytes
TTCGGTCTCAGCTTAG.1	Erythrocytes
TTCGGTCTCGCTTGTC.1	Capillary endothelium
TTCGGTCTCTGGTATG.1	Endothelium / pericytes / adventitia
TTCTACACAGTCGTGC.1	Smooth muscle cells / fibroblast-like)
TTCTCAAAGCTAGTCT.1	Fibroblast-like: (related to smaller vascular development)
TTCTCAAAGTGGCACA.1	Capillary endothelium
TTCTCAAGTAAGTAGT.1	Erythrocytes
TTCTCAATCCATGAAC.1	Myoz2-enriched cardiomyocytes
TTCTCAATCCGCATAA.1	Atrial cardiomyocytes
TTCTCAATCTCCAACC.1	Epicardial cells
TTCTCCTCAATGAATG.1	Fibroblast-like: (related to cardiac skeleton connective tissue)
TTCTTAGTCGCGTAGC.1	Capillary endothelium
TTCTTAGTCTAGAGTC.1	Immune cells
TTCTTAGTCTGGCGTG.1	Epicardium-derived cells
TTGAACGAGAAGGTTT.1	Capillary endothelium
TTGAACGAGCGTTGCC.1	Fibroblast-like: (related to cardiac skeleton connective tissue)
TTGAACGAGGGATGGG.1	Erythrocytes
TTGAACGCAGACGCTC.1	Capillary endothelium
TTGAACGTCAGCGACC.1	Smooth muscle cells / fibroblast-like)
TTGAACGTCGACCAGC.1	Erythrocytes
TTGAACGTCGCCATAA.1	Cardiac neural crest cells & Schwann progenitor cells
TTGAACGTCGGCTACG.1	Myoz2-enriched cardiomyocytes
TTGAACGTCTCTTATG.1	Smooth muscle cells / fibroblast-like)
TTGACTTAGGCAAAGA.1	Fibroblast-like: (related to cardiac skeleton connective tissue)
TTGACTTCAATCTACG.1	Erythrocytes
TTGACTTCATCCGCGA.1	Smooth muscle cells / fibroblast-like)
TTGACTTGTGAGGCTA.1	Epicardium-derived cells
TTGACTTTCAGATAAG.1	Smooth muscle cells / fibroblast-like)
TTGCCGTTCCTAAGTG.1	Immune cells
TTGCGTCAGTGTCTCA.1	Capillary endothelium
TTGCGTCCAGGTCCAC.1	Erythrocytes
TTGCGTCCATCACAAC.1	Capillary endothelium
TTGCGTCGTGCTGTAT.1	Fibroblast-like: (related to cardiac skeleton connective tissue)
TTGGAACAGCTGGAAC.1	Epicardium-derived cells
TTGGAACAGTATCGAA.1	Fibroblast-like: (related to cardiac skeleton connective tissue)
TTGGAACGTAACGACG.1	Fibroblast-like: (related to smaller vascular development)
TTGGAACGTGTTCTTT.1	Ventricular cardiomyocytes
TTGGAACTCTTCTGGC.1	Cardiac neural crest cells & Schwann progenitor cells
TTGGCAAAGGGCTTGA.1	Fibroblast-like: (related to cardiac skeleton connective tissue)
TTGGCAACACGAAAGC.1	Capillary endothelium
TTGGCAAGTAGGCTGA.1	Fibroblast-like: (related to smaller vascular development)
TTGGCAAGTGCATCTA.1	Epicardium-derived cells
TTGGCAAGTGTGAATA.1	Fibroblast-like: (related to cardiac skeleton connective tissue)
TTGGCAATCACATACG.1	Fibroblast-like: (related to smaller vascular development)
TTGGCAATCCTCCTAG.1	Capillary endothelium
TTGTAGGCATCAGTCA.1	Epicardium-derived cells
TTGTAGGGTAAGGATT.1	Smooth muscle cells / fibroblast-like)
TTGTAGGGTCTGCGGT.1	Ventricular cardiomyocytes
TTGTAGGTCAACACTG.1	Fibroblast-like: (related to cardiac skeleton connective tissue)
TTGTAGGTCAGCAACT.1	Ventricular cardiomyocytes
TTGTAGGTCCAGAGGA.1	Immune cells
TTGTAGGTCGTCTGAA.1	Endothelium / pericytes / adventitia
TTGTAGGTCTGGTTCC.1	Fibroblast-like: (related to cardiac skeleton connective tissue)
TTTACTGCATCCCACT.1	Fibroblast-like: (related to smaller vascular development)
TTTACTGCATTCTTAC.1	Myoz2-enriched cardiomyocytes
TTTACTGGTCCGCTGA.1	Capillary endothelium
TTTACTGGTTCTGAAC.1	Erythrocytes
TTTATGCAGGTGGGTT.1	Erythrocytes
TTTATGCCATTTCAGG.1	Erythrocytes
TTTCCTCGTGATGTGG.1	Fibroblast-like: (related to smaller vascular development)
TTTGCGCAGTAGTGCG.1	Erythrocytes
TTTGCGCGTGGACGAT.1	Fibroblast-like: (related to cardiac skeleton connective tissue)
TTTGGTTAGACTACAA.1	Fibroblast-like: (related to cardiac skeleton connective tissue)
TTTGGTTAGAGGTAGA.1	Epicardium-derived cells
TTTGGTTCACATTCGA.1	Fibroblast-like: (related to cardiac skeleton connective tissue)
TTTGTCAAGGTGATAT.1	Atrial cardiomyocytes
TTTGTCAAGTGACTCT.1	Capillary endothelium
TTTGTCATCCAGTATG.1	Capillary endothelium
TTTGTCATCTATCGCC.1	Smooth muscle cells / fibroblast-like)
AAACCTGAGAATTCCC.2	Capillary endothelium
AAACCTGGTTCGGGCT.2	Ventricular cardiomyocytes
AAACCTGTCTCTGAGA.2	Myoz2-enriched cardiomyocytes
AAACGGGCAATCGAAA.2	Epicardium-derived cells
AAACGGGGTCGAATCT.2	Ventricular cardiomyocytes
AAACGGGGTCGCGTGT.2	Capillary endothelium
AAACGGGTCGCACTCT.2	Atrial cardiomyocytes
AAACGGGTCGCAGGCT.2	Ventricular cardiomyocytes
AAAGATGAGACTAGAT.2	Myoz2-enriched cardiomyocytes
AAAGCAAAGATCGGGT.2	Capillary endothelium
AAAGCAAAGCTAACAA.2	Ventricular cardiomyocytes
AAAGCAACATCAGTCA.2	Ventricular cardiomyocytes
AAAGCAAGTTACAGAA.2	Epicardium-derived cells
AAAGCAATCAGTTAGC.2	Erythrocytes
AAAGCAATCTTGTCAT.2	Capillary endothelium
AAAGTAGAGACCTTTG.2	Ventricular cardiomyocytes
AAAGTAGAGATATGCA.2	Capillary endothelium
AAAGTAGAGGAGTACC.2	Fibroblast-like: (related to smaller vascular development)
AAAGTAGGTGTGAATA.2	Fibroblast-like: (related to smaller vascular development)
AAAGTAGGTTGTCTTT.2	Ventricular cardiomyocytes
AAAGTAGTCATAACCG.2	Fibroblast-like: (related to larger vascular development)
AAAGTAGTCCACTCCA.2	Epicardium-derived cells
AAAGTAGTCTCGAGTA.2	Fibroblast-like: (related to larger vascular development)
AAATGCCCACATTAGC.2	Ventricular cardiomyocytes
AAATGCCCATGCAACT.2	Ventricular cardiomyocytes
AAATGCCCATGCTGGC.2	Ventricular cardiomyocytes
AAATGCCGTTCAGCGC.2	Fibroblast-like: (related to larger vascular development)
AAATGCCTCTATCGCC.2	Capillary endothelium
AACACGTCAATCACAC.2	Ventricular cardiomyocytes
AACACGTCACACAGAG.2	Capillary endothelium
AACACGTTCATAAAGG.2	Capillary endothelium
AACCATGAGACAGACC.2	Capillary endothelium
AACCATGCACGAAAGC.2	Fibroblast-like: (related to smaller vascular development)
AACCATGGTTCTCATT.2	Fibroblast-like: (related to smaller vascular development)
AACCATGTCGGAAACG.2	Ventricular cardiomyocytes
AACCATGTCTAACTTC.2	Capillary endothelium
AACCGCGAGCTAAGAT.2	Erythrocytes
AACCGCGCAAGTTAAG.2	Capillary endothelium
AACCGCGGTTTAGCTG.2	Myoz2-enriched cardiomyocytes
AACCGCGTCTTTACAC.2	Fibroblast-like: (related to larger vascular development)
AACGTTGAGGAGTTGC.2	Capillary endothelium
AACGTTGAGGGTGTGT.2	Capillary endothelium
AACGTTGTCACCTTAT.2	Ventricular cardiomyocytes
AACTCAGAGGCCATAG.2	Ventricular cardiomyocytes
AACTCAGCACTAGTAC.2	Capillary endothelium
AACTCAGTCCAAAGTC.2	Fibroblast-like: (related to cardiac skeleton connective tissue)
AACTCAGTCGCGGATC.2	Fibroblast-like: (related to smaller vascular development)
AACTCAGTCTTTCCTC.2	Erythrocytes
AACTCCCAGGCAATTA.2	Capillary endothelium
AACTCCCCAGGTGGAT.2	Capillary endothelium
AACTCCCGTCGCCATG.2	Erythrocytes
AACTCCCGTCTGATCA.2	Endothelium / pericytes / adventitia
AACTCCCGTTCACCTC.2	Cardiac neural crest cells & Schwann progenitor cells
AACTCCCGTTCCACGG.2	Ventricular cardiomyocytes
AACTCTTAGTGGACGT.2	Capillary endothelium
AACTCTTGTAAGTGGC.2	Capillary endothelium
AACTCTTGTACCGTAT.2	Ventricular cardiomyocytes
AACTCTTTCCGCATAA.2	Capillary endothelium
AACTGGTCAGTATCTG.2	Capillary endothelium
AACTGGTGTAAGGGCT.2	Ventricular cardiomyocytes
AACTGGTGTACAGACG.2	Erythrocytes
AACTGGTGTCTCCCTA.2	Fibroblast-like: (related to larger vascular development)
AACTGGTGTTGCGCAC.2	Cardiac neural crest cells & Schwann progenitor cells
AACTTTCAGCCACGCT.2	Epicardial cells
AACTTTCGTAGCGCAA.2	Erythrocytes
AAGACCTAGCTATGCT.2	Capillary endothelium
AAGACCTAGTGGGCTA.2	Fibroblast-like: (related to larger vascular development)
AAGACCTCACCGATAT.2	Capillary endothelium
AAGACCTGTGTTGAGG.2	Ventricular cardiomyocytes
AAGACCTTCCTGTAGA.2	Ventricular cardiomyocytes
AAGCCGCCAAGGTGTG.2	Ventricular cardiomyocytes
AAGCCGCGTGCCTGGT.2	Ventricular cardiomyocytes
AAGCCGCTCGCGTAGC.2	Epicardium-derived cells
AAGGAGCAGAAGGTGA.2	Atrial cardiomyocytes
AAGGAGCAGCGCCTCA.2	Capillary endothelium
AAGGAGCCAGGATCGA.2	Erythrocytes
AAGGAGCGTTCGGGCT.2	Erythrocytes
AAGGAGCTCACGCATA.2	Ventricular cardiomyocytes
AAGGAGCTCCTGTACC.2	Ventricular cardiomyocytes
AAGGTTCCAATGGAAT.2	Epicardium-derived cells
AAGGTTCCAGAGCCAA.2	Erythrocytes
AAGGTTCCAGCCTGTG.2	Capillary endothelium
AAGGTTCGTGATAAAC.2	Epicardium-derived cells
AAGGTTCGTGCTTCTC.2	Capillary endothelium
AAGGTTCGTTACGACT.2	Ventricular cardiomyocytes
AAGGTTCGTTATGCGT.2	Fibroblast-like: (related to larger vascular development)
AAGTCTGGTCACCCAG.2	Fibroblast-like: (related to larger vascular development)
AAGTCTGGTCGTCTTC.2	Ventricular cardiomyocytes
[truncated: 1,778 more rows]
