# Supplementary material for: Computational profiling of hiPSC-derived heart organoids reveals chamber defects associated with NKX2-5 deficiency
Source: Commun Biol. 2022 Apr 29;5:399. doi: 10.1038/s42003-022-03346-4 (PMC9054831; doi:10.1038/s42003-022-03346-4)
Supplement: Supplementary file 10 — supplementary data8 [file 42003_2022_3346_MOESM10_ESM.txt]

barcode	cell_type
AAACCTGAGAATTGTG-1	f
AAACCTGCAACTTGAC-1	peri
AAACCTGCAGGATCGA-1	cm
AAACCTGCAGGCTCAC-1	f
AAACCTGCATGCATGT-1	peri
AAACCTGCATTGGGCC-1	f
AAACCTGGTCGCTTCT-1	peri
AAACCTGGTTGCCTCT-1	f
AAACCTGGTTTGTTTC-1	cm
AAACCTGTCGGTTAAC-1	f
AAACCTGTCTATCGCC-1	f
AAACGGGAGGACTGGT-1	im
AAACGGGAGTGCCATT-1	cm
AAACGGGCAAGCGTAG-1	f
AAACGGGCATTATCTC-1	f
AAACGGGCATTGAGCT-1	f
AAACGGGCATTTGCTT-1	cm
AAACGGGGTCGAGTTT-1	cm
AAACGGGGTGTTTGTG-1	peri
AAACGGGTCCACGAAT-1	f
AAACGGGTCCAGTAGT-1	peri
AAAGATGAGATCGATA-1	peri
AAAGATGCAAGAAAGG-1	f
AAAGATGCACACATGT-1	f
AAAGATGCAGTGACAG-1	eryth
AAAGATGGTCAGATAA-1	f
AAAGATGGTCCGAAGA-1	f
AAAGATGGTCTCCATC-1	ns
AAAGATGGTTAGTGGG-1	f
AAAGATGTCAAAGTAG-1	peri
AAAGCAAAGCAGATCG-1	f
AAAGCAAAGCTGATAA-1	f
AAAGCAAAGTTTGCGT-1	f
AAAGCAACAAATACAG-1	cm
AAAGCAACAGCATACT-1	f
AAAGCAACAGGGTACA-1	peri
AAAGCAAGTATCAGTC-1	cm
AAAGCAAGTCCATCCT-1	peri
AAAGCAAGTGCAGACA-1	cm
AAAGCAATCAGCACAT-1	f
AAAGCAATCAGCTGGC-1	f
AAAGCAATCCGTTGTC-1	peri
AAAGCAATCGAGAGCA-1	cm
AAAGCAATCGCGTTTC-1	f
AAAGCAATCTGGCGAC-1	cm
AAAGCAATCTGTTTGT-1	f
AAAGCAATCTTACCTA-1	peri
AAAGTAGAGAAGATTC-1	cm
AAAGTAGAGCTTTGGT-1	cm
AAAGTAGAGTGTGGCA-1	f
AAAGTAGAGTTTAGGA-1	peri
AAAGTAGCAAGGTTTC-1	f
AAAGTAGCAATGGATA-1	f
AAAGTAGCACCCATGG-1	cm
AAAGTAGCACGGTAAG-1	f
AAAGTAGGTACACCGC-1	eryth
AAAGTAGGTAGCGATG-1	f
AAAGTAGGTGTTCGAT-1	cm
AAAGTAGGTTACCAGT-1	f
AAAGTAGTCCGCATAA-1	f
AAAGTAGTCCTGCTTG-1	cm
AAAGTAGTCTTCTGGC-1	f
AAATGCCAGAGTAAGG-1	f
AAATGCCAGGCAATTA-1	cm
AAATGCCAGTACATGA-1	cm
AAATGCCAGTACGACG-1	cm
AAATGCCAGTCAAGCG-1	f
AAATGCCCACCTCGGA-1	cm
AAATGCCCACTAAGTC-1	f
AAATGCCCATCACGAT-1	f
AAATGCCGTATAGTAG-1	peri
AAATGCCGTCTTCGTC-1	f
AAATGCCGTGTTGGGA-1	f
AAATGCCGTTGATTCG-1	peri
AAATGCCGTTTCGCTC-1	cm
AAATGCCTCAACGAAA-1	peri
AACACGTAGATCGATA-1	f
AACACGTAGCGTTCCG-1	f
AACACGTCACGCGAAA-1	f
AACACGTCAGCATGAG-1	peri
AACACGTCAGCTCGCA-1	f
AACACGTCAGTAGAGC-1	im
AACACGTGTCCCGACA-1	f
AACACGTGTGCTCTTC-1	f
AACACGTGTTCACGGC-1	im
AACACGTGTTCAGGCC-1	f
AACACGTGTTTGGGCC-1	f
AACACGTTCAGTGCAT-1	peri
AACACGTTCTTGGGTA-1	f
AACCATGAGAAAGTGG-1	f
AACCATGAGGCTCTTA-1	f
AACCATGAGTGAAGTT-1	f
AACCATGAGTGACTCT-1	cm
AACCATGAGTGGTAGC-1	im
AACCATGCAAGCGTAG-1	f
AACCATGGTAGCGCAA-1	f
AACCATGGTAGCGTGA-1	cm
AACCATGGTCGCTTTC-1	f
AACCATGGTCTAAAGA-1	f
AACCATGGTGAGTATA-1	cm
AACCATGTCCGAACGC-1	f
AACCATGTCTGGTTCC-1	f
AACCATGTCTGTCTCG-1	f
AACCGCGAGCTAAGAT-1	f
AACCGCGAGGACAGCT-1	peri
AACCGCGCAAATACAG-1	f
AACCGCGCAATCACAC-1	peri
AACCGCGCACCAGCAC-1	peri
AACCGCGGTACGACCC-1	f
AACCGCGTCAATCACG-1	f
AACCGCGTCCGATATG-1	f
AACCGCGTCCTCAATT-1	cm
AACCGCGTCGAGCCCA-1	f
AACCGCGTCGATAGAA-1	peri
AACGTTGAGAGTAAGG-1	f
AACGTTGAGCTAACTC-1	cm
AACGTTGCAAGGACAC-1	f
AACGTTGCATCGGTTA-1	f
AACGTTGGTAACGTTC-1	f
AACGTTGGTCCGTGAC-1	f
AACGTTGGTGCTGTAT-1	f
AACGTTGTCAGGTAAA-1	f
AACTCAGAGCTAGTTC-1	cm
AACTCAGAGGCTAGGT-1	f
AACTCAGCAAAGTGCG-1	f
AACTCAGGTGGCTCCA-1	f
AACTCAGGTGTGGCTC-1	cm
AACTCAGTCAAAGACA-1	f
AACTCAGTCCTAGGGC-1	f
AACTCAGTCTACTATC-1	cm
AACTCCCAGCCACTAT-1	f
AACTCCCAGGGCTTGA-1	peri
AACTCCCCATAGACTC-1	im
AACTCCCCATCCCACT-1	peri
AACTCCCGTACATGTC-1	f
AACTCCCGTAGAGGAA-1	f
AACTCCCGTCCGACGT-1	f
AACTCCCTCCAGAAGG-1	f
AACTCCCTCCCTTGTG-1	f
AACTCCCTCGGTCTAA-1	im
AACTCTTAGAGGTTGC-1	cm
AACTCTTAGGCAGTCA-1	cm
AACTCTTCAACTGGCC-1	f
AACTCTTCACTATCTT-1	f
AACTCTTCATCGATGT-1	cm
AACTCTTGTAACGTTC-1	cm
AACTCTTGTAAGTTCC-1	cm
AACTCTTGTAGTACCT-1	f
AACTCTTTCTTGACGA-1	cm
AACTGGTAGATACACA-1	f
AACTGGTAGTTCGCAT-1	f
AACTGGTCAAACCTAC-1	f
AACTGGTCACAGACTT-1	f
AACTGGTCACTTCGAA-1	f
AACTGGTCAGGGATTG-1	f
AACTGGTGTAGCACGA-1	cm
AACTGGTGTGTCGCTG-1	f
AACTGGTGTTACGGAG-1	cm
AACTGGTGTTTAGCTG-1	f
AACTGGTTCAACACAC-1	f
AACTGGTTCATCTGCC-1	cm
AACTGGTTCCCGGATG-1	f
AACTGGTTCCCTAACC-1	cm
AACTTTCAGAAGGTTT-1	cm
AACTTTCAGATCCCAT-1	cm
AACTTTCGTACATGTC-1	cm
AACTTTCGTCAAAGCG-1	f
AACTTTCGTCTTCGTC-1	f
AACTTTCGTTTACTCT-1	f
AACTTTCTCAAGAAGT-1	cm
AACTTTCTCCCAAGAT-1	cm
AACTTTCTCGGCTACG-1	f
AACTTTCTCTTCATGT-1	cm
AAGACCTCAAGCTGAG-1	f
AAGACCTCACCGTTGG-1	cm
AAGACCTGTTCTGAAC-1	f
AAGACCTTCAATCACG-1	peri
AAGACCTTCCACTCCA-1	f
AAGACCTTCCGAATGT-1	cm
AAGCCGCAGAATAGGG-1	f
AAGCCGCAGATAGTCA-1	f
AAGCCGCAGATGGCGT-1	f
AAGCCGCAGTGAACGC-1	f
AAGCCGCCAAAGTGCG-1	f
AAGCCGCCACGGTAAG-1	f
AAGCCGCCACTGCCAG-1	f
AAGCCGCCAGCCTTTC-1	f
AAGCCGCCAGGAACGT-1	f
AAGCCGCGTGCAACGA-1	cm
AAGCCGCGTGCCTGCA-1	f
AAGCCGCGTTCTGTTT-1	eryth
AAGCCGCGTTTAAGCC-1	f
AAGCCGCTCCTAAGTG-1	peri
AAGCCGCTCGCCTGTT-1	f
AAGCCGCTCGGAGCAA-1	f
AAGGAGCAGTGAAGTT-1	cm
AAGGAGCCAATCAGAA-1	f
AAGGAGCCACAGGTTT-1	eryth
AAGGAGCCAGCCTGTG-1	cm
AAGGAGCCATGACATC-1	f
AAGGAGCCATTCGACA-1	cm
AAGGAGCGTTCGCGAC-1	f
AAGGAGCTCCCGACTT-1	ec
AAGGAGCTCGCATGGC-1	cm
AAGGAGCTCTCAACTT-1	f
AAGGCAGAGGCTCATT-1	cm
AAGGCAGAGTCATCCA-1	f
AAGGCAGAGTGCGTGA-1	f
AAGGCAGCATTACCTT-1	cm
AAGGCAGCATTCCTCG-1	f
AAGGCAGCATTTGCTT-1	f
AAGGCAGGTAAGAGAG-1	f
AAGGCAGGTACAGACG-1	peri
AAGGCAGGTCTCTTTA-1	cm
AAGGCAGGTTATGTGC-1	peri
AAGGCAGTCAAACCAC-1	f
AAGGCAGTCACATGCA-1	f
AAGGCAGTCATCTGCC-1	peri
AAGGTTCAGAGCAATT-1	cm
AAGGTTCAGAGTCGGT-1	f
AAGGTTCAGATATACG-1	f
AAGGTTCAGCTAAGAT-1	f
AAGGTTCAGGATATAC-1	cm
AAGGTTCCAGCCTATA-1	cm
AAGGTTCCATCCGTGG-1	f
AAGGTTCCATGGATGG-1	cm
AAGGTTCCATGGGACA-1	f
AAGGTTCGTGTGCCTG-1	f
AAGGTTCTCACCCTCA-1	f
AAGGTTCTCGGCTTGG-1	f
AAGTCTGAGAAGGACA-1	f
AAGTCTGCAATCCAAC-1	f
AAGTCTGCAGACGTAG-1	f
AAGTCTGCATCGACGC-1	f
AAGTCTGGTGCGAAAC-1	eryth
AAGTCTGGTTATTCTC-1	f
AAGTCTGTCACATACG-1	f
AATCCAGAGGATTCGG-1	f
AATCCAGAGGCATGTG-1	f
AATCCAGAGGCCGAAT-1	f
AATCCAGCAATACGCT-1	cm
AATCCAGCAATCCGAT-1	ec
AATCCAGCACACGCTG-1	f
AATCCAGTCCACGTGG-1	f
AATCCAGTCGGCGCAT-1	f
AATCCAGTCTCTTGAT-1	f
AATCGGTAGATGCCTT-1	f
AATCGGTAGCTCCTCT-1	f
AATCGGTCAAATACAG-1	f
AATCGGTCAAGTCTAC-1	cm
AATCGGTCAAGTTGTC-1	peri
AATCGGTGTAAACCTC-1	eryth
AATCGGTGTGGTCTCG-1	cm
AATCGGTTCATTTGGG-1	peri
AATCGGTTCTCAAGTG-1	f
AATCGGTTCTTGCATT-1	f
ACACCAAAGACGCTTT-1	im
ACACCAAAGCAGCGTA-1	f
ACACCAAAGGAATTAC-1	f
ACACCAAAGTGTCCAT-1	f
ACACCAACAAGCGTAG-1	f
ACACCAACAATAGCAA-1	f
ACACCAACAATCGAAA-1	f
ACACCAACACGGCCAT-1	cm
ACACCAACAGCATACT-1	f
ACACCAACAGTATGCT-1	f
ACACCAACAGTTTACG-1	cm
ACACCAAGTCCTCTTG-1	f
ACACCAAGTGCTCTTC-1	f
ACACCAAGTTATGCGT-1	cm
ACACCAATCACAACGT-1	cm
ACACCAATCAGCGATT-1	eryth
ACACCAATCGGCTACG-1	cm
ACACCAATCGGTGTTA-1	f
ACACCCTAGAAACCAT-1	cm
ACACCCTAGAAGCCCA-1	f
ACACCCTCAGTCACTA-1	peri
ACACCCTGTAAATACG-1	peri
ACACCCTGTACCATCA-1	f
ACACCCTGTAGCGTGA-1	f
ACACCCTGTTGTACAC-1	f
ACACCCTTCCCTAATT-1	f
ACACCCTTCGGAATCT-1	f
ACACCGGAGCTAGTTC-1	peri
ACACCGGAGGGTATCG-1	f
ACACCGGAGGTGCTTT-1	f
ACACCGGAGTATGACA-1	peri
ACACCGGCAGACGTAG-1	f
ACACCGGCAGGTCCAC-1	cm
ACACCGGTCATAAAGG-1	f
ACACCGGTCCGAATGT-1	f
ACACTGAAGGCAGGTT-1	cm
ACACTGACACAGGAGT-1	f
ACACTGACACTCTGTC-1	f
ACACTGACAGATTGCT-1	f
ACACTGACATATACCG-1	f
ACACTGAGTAAATACG-1	f
ACACTGATCAGCAACT-1	peri
ACACTGATCCTAGTGA-1	ec
ACACTGATCGGAGCAA-1	f
ACACTGATCGGAGGTA-1	ec
ACAGCCGAGATGTCGG-1	eryth
ACAGCCGAGCCAGAAC-1	im
ACAGCCGAGCTCCTTC-1	cm
ACAGCCGAGGGCTTCC-1	f
ACAGCCGAGGGTGTTG-1	f
ACAGCCGAGTCTCAAC-1	f
ACAGCCGCAGACAAAT-1	cm
ACAGCCGCATGGTCAT-1	f
ACAGCCGGTAAGCACG-1	f
ACAGCCGTCAAAGACA-1	cm
ACAGCCGTCACAAACC-1	im
ACAGCCGTCCACGCAG-1	peri
ACAGCCGTCTACTTAC-1	cm
ACAGCCGTCTGATACG-1	peri
ACAGCCGTCTGGTATG-1	f
ACAGCTAAGTGCGTGA-1	f
ACAGCTACAACTTGAC-1	f
ACAGCTACAAGGTGTG-1	cm
ACAGCTACAATGTTGC-1	cm
ACAGCTACATGCTGGC-1	cm
ACAGCTACATGTCTCC-1	f
ACAGCTACATTAGGCT-1	cm
ACAGCTAGTAAAGTCA-1	peri
ACAGCTAGTAGCTGCC-1	f
ACAGCTAGTAGTAGTA-1	f
ACAGCTAGTCACTTCC-1	peri
ACAGCTAGTCTGCCAG-1	f
ACAGCTAGTGGTCTCG-1	f
ACAGCTATCACAATGC-1	cm
ACAGCTATCTTCAACT-1	peri
ACAGCTATCTTGTACT-1	f
ACATACGCAAGCCGTC-1	f
ACATACGCAAGCTGTT-1	f
ACATACGCACAAGCCC-1	f
ACATACGCACAGCGTC-1	f
ACATACGCACCATGTA-1	cm
ACATACGCAGATTGCT-1	f
ACATACGCATAACCTG-1	f
ACATACGCATACCATG-1	cm
ACATACGGTACCGTTA-1	f
ACATACGGTGTCCTCT-1	peri
ACATACGGTTTACTCT-1	ec
ACATACGTCAAACGGG-1	peri
ACATACGTCAATCACG-1	f
ACATACGTCCAGTATG-1	cm
ACATCAGAGGCATTGG-1	f
ACATCAGAGTACCGGA-1	f
ACATCAGGTAACGCGA-1	cm
ACATCAGGTGGGTATG-1	f
ACATCAGGTGTCCTCT-1	cm
ACATCAGTCCTCATTA-1	cm
ACATCAGTCGCCTGAG-1	f
ACATCAGTCGGTGTTA-1	peri
ACATCAGTCTACCAGA-1	f
ACATGGTAGCCCTAAT-1	f
ACATGGTAGCGCCTCA-1	f
ACATGGTAGGCCCTCA-1	cm
ACATGGTAGTTAGCGG-1	f
ACATGGTCAAGAGGCT-1	f
ACATGGTCACAGATTC-1	f
ACATGGTGTTCGGCAC-1	f
ACATGGTTCAGGCCCA-1	f
ACATGGTTCAGTTGAC-1	f
ACATGGTTCATTTGGG-1	cm
ACCAGTAAGCCAACAG-1	f
ACCAGTACAGTCACTA-1	f
ACCAGTACATTGTGCA-1	cm
ACCAGTATCAAACCGT-1	cm
ACCAGTATCCATGAAC-1	f
ACCAGTATCCCATTAT-1	f
ACCAGTATCCCTCAGT-1	f
ACCAGTATCTACTTAC-1	f
ACCCACTAGAAGGTGA-1	f
ACCCACTAGAGTTGGC-1	f
ACCCACTAGTGGGTTG-1	f
ACCCACTCACATCCAA-1	f
ACCCACTCACGGTTTA-1	cm
ACCCACTCAGCAGTTT-1	f
ACCCACTTCACATAGC-1	cm
ACCCACTTCGCGCCAA-1	f
ACCGTAAAGCAGATCG-1	f
ACCGTAAAGGTGTGGT-1	f
ACCGTAAAGTAATCCC-1	f
ACCGTAAAGTGTACTC-1	f
ACCGTAACAAACAACA-1	peri
ACCGTAACAGCTGTAT-1	peri
ACCGTAAGTTCAGACT-1	f
ACCGTAAGTTCCACGG-1	f
ACCGTAATCATGTCCC-1	f
ACCGTAATCTGGCGAC-1	f
ACCGTAATCTGGTTCC-1	f
ACCGTAATCTTAGCCC-1	f
ACCTTTAAGACAGGCT-1	peri
ACCTTTAAGACTTGAA-1	peri
ACCTTTAAGAGCCTAG-1	f
ACCTTTAAGATGCCTT-1	f
ACCTTTACAGCGTTCG-1	f
ACCTTTAGTAGCGCTC-1	f
ACCTTTAGTAGGAGTC-1	f
ACCTTTAGTGGTAACG-1	cm
ACCTTTAGTTGGGACA-1	f
ACCTTTATCAGAGCTT-1	f
ACCTTTATCGTTTGCC-1	eryth
ACGAGCCAGAGCTATA-1	f
ACGAGCCAGCCACGTC-1	cm
ACGAGCCAGCCGTCGT-1	cm
ACGAGCCAGGCCATAG-1	cm
ACGAGCCCAATCTGCA-1	f
ACGAGCCCATTATCTC-1	cm
ACGAGCCTCACTTACT-1	peri
ACGAGCCTCCACGACG-1	peri
ACGAGCCTCCGAACGC-1	f
ACGAGCCTCTTGGGTA-1	f
ACGAGGAAGAACTGTA-1	peri
ACGAGGAAGTACACCT-1	f
ACGAGGACAACTGCGC-1	f
ACGAGGACAACTGCTA-1	f
ACGAGGACAGCGTAAG-1	cm
ACGAGGACATACTCTT-1	f
ACGAGGACATGATCCA-1	f
ACGAGGAGTATAATGG-1	f
ACGAGGAGTGGCTCCA-1	ec
ACGAGGATCAGAAATG-1	cm
ACGAGGATCCAAGTAC-1	f
ACGAGGATCCTAGTGA-1	f
ACGAGGATCTACTCAT-1	im
ACGAGGATCTCGTTTA-1	f
ACGAGGATCTGCGTAA-1	f
ACGATACAGACCTTTG-1	f
ACGATACAGCTGCGAA-1	f
ACGATACAGGATGGTC-1	peri
ACGATACCAAGCCGCT-1	f
ACGATACCATGTAGTC-1	f
ACGATACCATGTTCCC-1	f
ACGATACCATTGTGCA-1	f
ACGATACGTCCGTTAA-1	f
ACGATACGTTGGAGGT-1	f
ACGATACTCCCTAACC-1	f
ACGATGTAGGTGCACA-1	peri
ACGATGTCAATACGCT-1	f
ACGATGTCAATCGAAA-1	ec
ACGATGTCACCAACCG-1	f
ACGATGTCACGGTAAG-1	f
ACGATGTCAGCTGTAT-1	f
ACGATGTTCACAAACC-1	f
ACGATGTTCCAGATCA-1	f
ACGCAGCAGAATGTTG-1	peri
ACGCAGCAGACGCACA-1	f
ACGCAGCAGCTAGTCT-1	f
ACGCAGCCAATAGCGG-1	im
ACGCAGCCAGGGAGAG-1	f
ACGCAGCGTCCATCCT-1	f
ACGCAGCGTCGCTTCT-1	cm
ACGCAGCGTCTAAAGA-1	cm
ACGCAGCTCATAGCAC-1	f
ACGCAGCTCATTATCC-1	f
ACGCAGCTCATTTGGG-1	f
ACGCAGCTCCGAACGC-1	f
ACGCCAGAGTACCGGA-1	f
ACGCCAGCACGTAAGG-1	f
ACGCCAGCATGACATC-1	f
ACGCCAGCATGCAACT-1	f
ACGCCAGGTACCGAGA-1	f
ACGCCAGGTACTCGCG-1	f
ACGCCAGGTGCAACTT-1	f
ACGCCAGGTGCCTTGG-1	cm
ACGCCAGGTGTGAATA-1	f
ACGCCAGGTTCCATGA-1	cm
ACGCCAGTCAATCTCT-1	ns
ACGCCGAAGAAAGTGG-1	f
ACGCCGAAGAAGGTGA-1	f
ACGCCGAAGCAGACTG-1	f
ACGCCGAAGGACCACA-1	f
ACGCCGAAGGAGTACC-1	f
ACGCCGACAGCGATCC-1	f
ACGCCGACATATGCTG-1	peri
ACGCCGACATTCCTGC-1	cm
ACGCCGAGTAACGACG-1	f
ACGCCGAGTTTGTTGG-1	f
ACGCCGATCAGTCCCT-1	peri
ACGCCGATCTTCGGTC-1	f
ACGGAGAAGAAGGGTA-1	f
ACGGAGACAAACGCGA-1	cm
ACGGAGACACATTTCT-1	peri
ACGGAGAGTAGAGCTG-1	f
ACGGAGAGTAGTAGTA-1	eryth
ACGGAGAGTTCAGACT-1	f
ACGGAGATCCTACAGA-1	f
ACGGAGATCGCGTTTC-1	f
ACGGAGATCTTACCGC-1	cm
ACGGCCAAGACAATAC-1	peri
ACGGCCAAGCGACGTA-1	f
ACGGCCAAGGTCATCT-1	f
ACGGCCACAGTGAGTG-1	f
ACGGGCTAGAGGGCTT-1	f
ACGGGCTAGATGGCGT-1	cm
ACGGGCTAGTCGTACT-1	f
ACGGGCTCAATGACCT-1	peri
ACGGGCTCAGGTCCAC-1	f
ACGGGCTCAGGTGGAT-1	f
ACGGGCTCAGTGGGAT-1	f
ACGGGCTCATGTTCCC-1	cm
ACGGGCTGTCGCATCG-1	f
ACGGGCTGTCTCTTTA-1	cm
ACGGGCTGTGAGTGAC-1	cm
ACGGGCTTCAGCGATT-1	im
ACGGGCTTCGGAGCAA-1	f
ACGGGCTTCTCAACTT-1	peri
ACGGGCTTCTCTGCTG-1	f
ACGGGTCCAAGGGTCA-1	f
ACGGGTCCATAACCTG-1	cm
ACGGGTCGTAAAGTCA-1	peri
ACGGGTCGTGCACGAA-1	f
ACGGGTCGTGCTGTAT-1	f
ACGGGTCTCTATCCCG-1	cm
ACGGGTCTCTTGTCAT-1	f
ACGTCAAAGACGCTTT-1	f
ACGTCAAAGATGCCTT-1	cm
ACGTCAAAGGAGCGAG-1	f
ACGTCAAAGGTAGCTG-1	f
ACGTCAACAGATTGCT-1	f
ACGTCAACATGCGCAC-1	peri
ACGTCAAGTTCAGACT-1	f
ACGTCAATCATGGTCA-1	f
ACGTCAATCGTGACAT-1	f
ACGTCAATCTACTATC-1	f
ACGTCAATCTTAACCT-1	f
ACTATCTAGATGCGAC-1	cm
ACTATCTAGCAAATCA-1	f
ACTATCTAGCGTAATA-1	f
ACTATCTAGGACTGGT-1	peri
ACTATCTAGTTCGCAT-1	cm
ACTATCTCATCCTTGC-1	f
ACTATCTCATTGCGGC-1	f
ACTATCTGTACAGTTC-1	cm
ACTATCTGTTCAGCGC-1	f
ACTATCTGTTTGTTGG-1	f
ACTATCTTCAACGCTA-1	f
ACTATCTTCGCATGGC-1	f
ACTATCTTCGCCGTGA-1	f
ACTATCTTCTCGTATT-1	f
ACTGAACCAATGGAAT-1	cm
ACTGAACCACCTCGTT-1	f
ACTGAACGTCCGTGAC-1	f
ACTGAACGTGTGCCTG-1	ec
ACTGAACTCACCTTAT-1	f
ACTGAACTCTTAACCT-1	f
ACTGAGTAGCCCAGCT-1	f
ACTGAGTAGTGTGGCA-1	eryth
ACTGAGTGTAATCGTC-1	f
ACTGAGTTCAGCTTAG-1	f
ACTGAGTTCGCGTTTC-1	f
ACTGAGTTCTCAAGTG-1	f
ACTGATGAGAATTGTG-1	im
ACTGATGAGAGACTTA-1	f
ACTGATGAGAGCTATA-1	f
ACTGATGAGCGCTCCA-1	peri
ACTGATGAGGTGATTA-1	cm
ACTGATGCACATAACC-1	f
ACTGATGCAGCCACCA-1	cm
ACTGATGCATACAGCT-1	f
ACTGATGGTCGGGTCT-1	f
ACTGATGGTGTTCGAT-1	cm
ACTGATGGTTGGTGGA-1	ns
ACTGATGTCGCTGATA-1	f
ACTGATGTCTACGAGT-1	cm
ACTGATGTCTTCCTTC-1	cm
ACTGCTCAGCCGTCGT-1	f
ACTGCTCAGGCCCGTT-1	peri
ACTGCTCAGGCTAGGT-1	f
ACTGCTCAGTACTTGC-1	cm
ACTGCTCCACATGTGT-1	f
ACTGCTCCACGCTTTC-1	cm
ACTGCTCCAGGAACGT-1	f
ACTGCTCGTAAGTGGC-1	f
ACTGCTCGTACGCTGC-1	f
ACTGCTCGTGTTCTTT-1	f
ACTGCTCGTTCCCGAG-1	f
ACTGCTCGTTCTGTTT-1	f
ACTGCTCTCCTCCTAG-1	f
ACTGTCCAGACAAAGG-1	f
ACTGTCCAGGTCGGAT-1	eryth
ACTGTCCCAAACTGTC-1	peri
ACTGTCCCATCTACGA-1	f
ACTGTCCCATGAGCGA-1	peri
ACTGTCCGTAAATGTG-1	peri
ACTGTCCGTAATAGCA-1	peri
ACTGTCCGTTCCACAA-1	f
ACTGTCCTCATGTCTT-1	peri
ACTGTCCTCTCCAACC-1	f
ACTTACTAGATCCCAT-1	f
ACTTACTAGCCTTGAT-1	f
ACTTACTAGTGACTCT-1	f
ACTTACTCATGAACCT-1	f
ACTTACTCATTCGACA-1	f
ACTTACTGTGGGTCAA-1	f
ACTTACTTCCATGAGT-1	cm
ACTTACTTCGGAGCAA-1	peri
ACTTACTTCGGTGTTA-1	cm
ACTTGTTAGAAACCAT-1	cm
ACTTGTTAGACTAGAT-1	cm
ACTTGTTAGAGTCTGG-1	f
ACTTGTTAGATCCCGC-1	peri
ACTTGTTAGCAACGGT-1	f
ACTTGTTAGCAGGCTA-1	cm
ACTTGTTCAAGCTGAG-1	f
ACTTGTTCAAGGACTG-1	cm
ACTTGTTGTCTCCATC-1	f
ACTTGTTGTTTGTTTC-1	f
ACTTTCAAGAATGTTG-1	cm
ACTTTCAAGACTAGAT-1	f
ACTTTCAAGAGTTGGC-1	f
ACTTTCAAGCGCCTTG-1	f
ACTTTCAAGTGACATA-1	f
ACTTTCACATGCGCAC-1	peri
ACTTTCAGTACGACCC-1	f
ACTTTCAGTTACAGAA-1	cm
ACTTTCAGTTTGACTG-1	cm
ACTTTCATCGGTCTAA-1	f
ACTTTCATCTTAACCT-1	f
AGAATAGAGCACCGCT-1	f
AGAATAGAGCATGGCA-1	eryth
AGAATAGAGGCGACAT-1	f
AGAATAGAGTTAACGA-1	f
AGAATAGCATGGGAAC-1	f
AGAATAGCATTTGCTT-1	f
AGAATAGGTCAAACTC-1	f
AGAATAGGTCGTGGCT-1	f
AGAATAGGTGTCTGAT-1	f
AGAATAGTCAACGGGA-1	cm
AGAATAGTCATGCTCC-1	f
AGAATAGTCCTTGGTC-1	cm
AGACGTTAGCACACAG-1	f
AGACGTTAGCCAACAG-1	peri
AGACGTTAGCGTCTAT-1	f
AGACGTTCAGTACACT-1	im
AGACGTTCAGTGAGTG-1	f
AGACGTTCAGTTAACC-1	im
AGACGTTGTAGGCTGA-1	cm
AGACGTTTCACCCTCA-1	f
AGACGTTTCGGTTAAC-1	f
AGAGCGAAGATCGGGT-1	f
AGAGCGAAGGTTACCT-1	eryth
AGAGCGACAAAGCGGT-1	f
AGAGCGACACTAGTAC-1	im
AGAGCGAGTCTCCACT-1	f
AGAGCGAGTGAGTGAC-1	cm
AGAGCGATCAGTGTTG-1	cm
AGAGCGATCTCAACTT-1	eryth
AGAGCGATCTGGTGTA-1	f
AGAGCTTAGATGGGTC-1	f
AGAGCTTAGCCGTCGT-1	f
AGAGCTTAGCTCAACT-1	f
AGAGCTTCAAAGTCAA-1	im
AGAGCTTCAAGCCTAT-1	cm
AGAGCTTCAAGCGTAG-1	f
AGAGCTTCAGACAGGT-1	f
AGAGCTTGTCACTTCC-1	f
AGAGCTTGTTAGATGA-1	f
AGAGCTTTCTTCGGTC-1	f
AGAGTGGAGCTGCGAA-1	peri
AGAGTGGCAGCCACCA-1	f
AGAGTGGCATAAAGGT-1	f
AGAGTGGGTCAAAGAT-1	f
AGAGTGGGTCCTAGCG-1	im
AGAGTGGGTTAAGATG-1	f
AGAGTGGGTTCGGCAC-1	f
AGAGTGGTCACCGGGT-1	f
AGAGTGGTCGGTTAAC-1	f
AGATCTGAGAAGCCCA-1	f
AGATCTGAGCGTGAGT-1	cm
AGATCTGAGGTAGCCA-1	cm
AGATCTGAGTAGTGCG-1	f
AGATCTGCAATCACAC-1	cm
AGATCTGCACTAGTAC-1	f
AGATCTGCAGATGGGT-1	f
AGATCTGCATCCGCGA-1	f
AGATCTGGTCTAACGT-1	f
AGATCTGTCCAAAGTC-1	cm
AGATCTGTCGCTGATA-1	cm
AGATCTGTCTCTTATG-1	f
AGATCTGTCTGAGTGT-1	eryth
AGATTGCAGCTACCTA-1	cm
AGATTGCAGTCGTACT-1	f
AGATTGCCAGTCGTGC-1	f
AGATTGCTCTGGGCCA-1	f
AGCAGCCAGATATACG-1	cm
AGCAGCCAGCATGGCA-1	cm
AGCAGCCAGTCCCACG-1	cm
AGCAGCCAGTTATCGC-1	im
AGCAGCCCAGTGACAG-1	cm
AGCAGCCCATTGGTAC-1	f
AGCAGCCGTACGAAAT-1	im
AGCAGCCGTTACGGAG-1	cm
AGCAGCCTCAGTCCCT-1	ns
AGCAGCCTCCTCCTAG-1	cm
AGCAGCCTCTGCAAGT-1	f
AGCATACAGGAGTAGA-1	f
AGCATACCAAACGCGA-1	f
AGCATACGTAACGACG-1	f
AGCATACGTATTCGTG-1	f
AGCATACTCCGTTGTC-1	cm
AGCATACTCCTTAATC-1	f
AGCCTAAAGACAGGCT-1	f
AGCCTAAAGCTGCAAG-1	f
AGCCTAAAGTCCAGGA-1	peri
AGCCTAACAGCGAACA-1	f
AGCCTAATCAGCTGGC-1	f
AGCCTAATCGAGGTAG-1	f
AGCCTAATCTGCAGTA-1	f
AGCGGTCAGAGTCTGG-1	ec
AGCGGTCAGGATATAC-1	f
AGCGGTCAGTGAAGAG-1	f
AGCGGTCCAAGTCTGT-1	f
AGCGGTCCAGTAACGG-1	cm
AGCGGTCCATCCTTGC-1	f
AGCGGTCCATGTTGAC-1	f
AGCGGTCGTCATCGGC-1	f
AGCGGTCGTCCAACTA-1	f
AGCGGTCGTGTAATGA-1	f
AGCGGTCTCGGATGTT-1	f
AGCGGTCTCGTCACGG-1	f
AGCGGTCTCTGTGCAA-1	f
AGCGGTCTCTTGGGTA-1	f
AGCGTATAGCCACTAT-1	cm
AGCGTATAGCTAACTC-1	f
AGCGTATAGTGTTGAA-1	f
AGCGTATCACGGCGTT-1	f
AGCGTATCATGCTAGT-1	f
AGCGTATGTCAAAGCG-1	f
AGCGTATGTCGAGTTT-1	cm
AGCGTATTCACCCGAG-1	peri
AGCGTATTCGGTTCGG-1	f
AGCGTCGAGAAACGCC-1	f
AGCGTCGCAAACAACA-1	cm
AGCGTCGCAGGATTGG-1	cm
AGCGTCGGTAAGTTCC-1	cm
AGCGTCGGTATAATGG-1	f
AGCGTCGGTATTACCG-1	f
AGCGTCGGTCCAGTGC-1	peri
AGCGTCGGTCTGGAGA-1	peri
AGCGTCGTCTGCAAGT-1	f
AGCTCCTAGAGTGACC-1	f
AGCTCCTAGGCTAGGT-1	f
AGCTCCTCAAGTACCT-1	f
AGCTCCTCAATAGCAA-1	f
AGCTCCTCAGTAGAGC-1	cm
AGCTCCTGTTGATTCG-1	f
AGCTCCTTCCAAACAC-1	peri
AGCTCCTTCGTATCAG-1	f
AGCTCCTTCTACTCAT-1	f
AGCTCTCCAAGTTCTG-1	f
AGCTCTCCACCAGCAC-1	cm
AGCTCTCCAGCTCGCA-1	cm
AGCTCTCCAGTCAGAG-1	cm
AGCTCTCGTGGTCCGT-1	f
AGCTCTCTCCAGTAGT-1	cm
AGCTCTCTCCAGTATG-1	peri
AGCTTGAAGAATGTGT-1	f
AGCTTGAAGGCGATAC-1	cm
AGCTTGACAATAACGA-1	f
AGCTTGACACGTAAGG-1	cm
AGCTTGACAGTATAAG-1	cm
AGCTTGATCACTATTC-1	f
AGCTTGATCCGCATCT-1	f
AGCTTGATCTTCATGT-1	cm
AGGCCACAGTCAAGGC-1	cm
AGGCCACCAAGTACCT-1	f
AGGCCACCACCTCGGA-1	peri
AGGCCACCAGACGCCT-1	f
AGGCCACGTAGCGCTC-1	ns
AGGCCACGTGAAAGAG-1	cm
AGGCCACGTTTGCATG-1	cm
AGGCCACTCATTTGGG-1	peri
AGGCCACTCTGAAAGA-1	cm
AGGCCACTCTGCAGTA-1	f
AGGCCGTAGTAATCCC-1	cm
AGGCCGTCAAGGACAC-1	f
AGGCCGTCAATGGTCT-1	f
AGGCCGTCACTATCTT-1	f
AGGCCGTCATTTGCTT-1	peri
AGGCCGTGTCATCCCT-1	peri
AGGCCGTGTCGCCATG-1	f
AGGCCGTGTTAGTGGG-1	peri
AGGCCGTTCCGCAAGC-1	cm
AGGCCGTTCGCTTGTC-1	f
AGGCCGTTCTCGCATC-1	f
AGGGAGTAGCCACTAT-1	cm
AGGGAGTAGTGTCCCG-1	f
AGGGAGTCAAATACAG-1	f
AGGGAGTCACGGCCAT-1	f
AGGGAGTCAGTCGTGC-1	f
AGGGAGTGTACCGTTA-1	f
AGGGAGTTCAGTCCCT-1	f
AGGGAGTTCGCCAAAT-1	f
AGGGAGTTCTGTTTGT-1	cm
AGGGATGAGTACCGGA-1	im
AGGGATGCATACGCCG-1	f
AGGGATGCATCACCCT-1	cm
AGGGATGCATGGGACA-1	f
AGGGATGGTACTTAGC-1	f
AGGGATGGTGATGATA-1	f
AGGGATGTCAACACGT-1	cm
AGGGTGAAGCGCCTCA-1	f
AGGGTGAAGCTAACTC-1	im
AGGGTGAAGTAGCCGA-1	f
AGGGTGACACCGTTGG-1	f
AGGGTGACAGGAATGC-1	f
AGGGTGACATTCTCAT-1	cm
AGGGTGACATTGGGCC-1	f
AGGGTGAGTCGAGTTT-1	peri
AGGGTGATCTGCCCTA-1	cm
AGGTCATAGACACTAA-1	f
AGGTCATAGTTCCACA-1	f
AGGTCATCAATAAGCA-1	f
AGGTCATGTAGCTAAA-1	f
AGGTCATGTCACACGC-1	im
AGGTCATTCTCACATT-1	cm
AGGTCCGAGCAATATG-1	cm
AGGTCCGAGCTCAACT-1	cm
AGGTCCGCAAGAGTCG-1	f
AGGTCCGCAATAGAGT-1	f
AGGTCCGCACCTTGTC-1	f
AGGTCCGCATTTGCTT-1	ns
AGGTCCGTCAAGAAGT-1	f
AGGTCCGTCATATCGG-1	f
AGTAGTCAGTGACTCT-1	f
AGTAGTCCAATAAGCA-1	peri
AGTAGTCCACACGCTG-1	f
AGTAGTCCATCACCCT-1	peri
AGTAGTCGTCCCTACT-1	eryth
AGTAGTCGTCCCTTGT-1	cm
AGTAGTCTCACTTCAT-1	f
AGTAGTCTCCTTTACA-1	peri
AGTAGTCTCTCTGAGA-1	f
AGTCTTTAGGATATAC-1	peri
AGTCTTTCAGACACTT-1	f
AGTCTTTCAGGAATCG-1	cm
AGTCTTTCAGGCAGTA-1	f
AGTCTTTCAGTAACGG-1	peri
AGTCTTTCAGTCGATT-1	f
AGTCTTTGTACTTCTT-1	cm
AGTCTTTGTATATGGA-1	f
AGTCTTTGTCAACATC-1	f
AGTCTTTGTTCGGCAC-1	f
AGTCTTTTCAGAGACG-1	peri
AGTGAGGAGAAGGTGA-1	f
AGTGAGGAGACAATAC-1	im
AGTGAGGAGGAGTCTG-1	cm
AGTGAGGAGGATGTAT-1	im
AGTGAGGAGTACGCGA-1	f
AGTGAGGAGTTGTCGT-1	f
AGTGAGGCACGTCTCT-1	f
AGTGAGGCAGAAGCAC-1	f
AGTGAGGGTAAACACA-1	eryth
AGTGAGGGTACCATCA-1	cm
AGTGAGGGTCAGAAGC-1	cm
AGTGAGGGTCAGTGGA-1	f
AGTGAGGGTCCGTTAA-1	f
AGTGAGGTCCACTCCA-1	f
AGTGAGGTCTTTACAC-1	peri
AGTGGGAAGAGTCGGT-1	f
AGTGGGAAGATCGGGT-1	f
AGTGGGACAAACCTAC-1	f
AGTGGGACAAGTCTAC-1	peri
AGTGGGACAGCGTTCG-1	cm
AGTGGGACATACGCCG-1	peri
AGTGGGACATTGCGGC-1	peri
AGTGGGATCAAAGACA-1	cm
AGTGGGATCTCCTATA-1	f
AGTGTCAAGCTCCTCT-1	cm
AGTGTCAAGGCCATAG-1	cm
AGTGTCAAGGCTCTTA-1	eryth
AGTGTCAAGTAGGCCA-1	cm
AGTGTCAAGTAGTGCG-1	f
AGTGTCAAGTATGACA-1	f
AGTGTCACAAGCGATG-1	f
AGTGTCAGTCACCTAA-1	cm
AGTGTCAGTTACGTCA-1	f
AGTGTCATCAATACCG-1	f
AGTGTCATCATCGGAT-1	f
AGTGTCATCATTATCC-1	eryth
AGTTGGTAGACAATAC-1	f
AGTTGGTAGCTAGCCC-1	f
AGTTGGTCACAGATTC-1	cm
AGTTGGTCACTCTGTC-1	cm
AGTTGGTTCAACGGCC-1	eryth
AGTTGGTTCTCTGCTG-1	f
ATAACGCAGAAGAAGC-1	f
ATAACGCAGAGATGAG-1	im
ATAACGCAGGCTACGA-1	cm
ATAACGCAGGGTCGAT-1	im
ATAACGCAGGTGCTAG-1	f
ATAACGCAGTGGAGAA-1	f
ATAACGCCAAGCCATT-1	cm
ATAACGCCAGTAGAGC-1	cm
ATAACGCGTCAACATC-1	f
ATAACGCGTGATGCCC-1	f
ATAACGCGTTCCGGCA-1	cm
ATAACGCTCGCGCCAA-1	f
ATAAGAGAGGTGATTA-1	f
ATAAGAGCAGCTCGAC-1	cm
ATAAGAGGTCAAAGCG-1	peri
ATAAGAGGTTTGACTG-1	f
ATAGACCAGAAGGTTT-1	f
ATAGACCAGCTAACTC-1	cm
ATAGACCAGGTCGGAT-1	f
ATAGACCAGTACGTTC-1	f
ATAGACCAGTTAACGA-1	cm
ATAGACCCAATAAGCA-1	f
ATAGACCCACCACGTG-1	peri
ATAGACCCAGGTCCAC-1	f
ATAGACCCAGGTGCCT-1	cm
ATAGACCGTCAGATAA-1	f
ATAGACCGTTCGCTAA-1	f
ATAGACCTCTGGTTCC-1	cm
ATCACGAAGGGTCTCC-1	cm
ATCACGAAGGGTTCCC-1	f
ATCACGACAAATTGCC-1	f
ATCACGACAGCTCGAC-1	cm
ATCACGACAGGGTACA-1	f
ATCACGACAGTAAGAT-1	f
ATCACGACAGTACACT-1	f
ATCACGAGTAACGACG-1	cm
ATCACGAGTCGCGGTT-1	cm
ATCACGAGTGGTAACG-1	f
ATCACGAGTGTAACGG-1	f
ATCACGATCAAGGTAA-1	f
ATCACGATCGATCCCT-1	cm
ATCACGATCGGAGGTA-1	f
ATCATCTAGTACCGGA-1	f
ATCATCTAGTAGATGT-1	f
ATCATCTAGTGCCAGA-1	f
ATCATCTCAAACTGTC-1	f
ATCATCTCAGTTCCCT-1	cm
ATCATCTGTGTAACGG-1	f
ATCATCTTCATCTGTT-1	f
ATCATCTTCCGCAGTG-1	f
ATCATGGAGATGCCAG-1	peri
ATCATGGAGCGTGAGT-1	cm
ATCATGGAGGCTCTTA-1	cm
ATCATGGAGTAACCCT-1	peri
ATCATGGCAAGTTAAG-1	cm
ATCATGGCAAGTTGTC-1	f
ATCATGGGTCGCATAT-1	f
ATCATGGGTGGCCCTA-1	f
ATCATGGTCGACAGCC-1	f
ATCATGGTCGTGGTCG-1	f
ATCCACCAGCATCATC-1	cm
ATCCACCAGGCATGTG-1	f
ATCCACCAGGCGCTCT-1	f
ATCCACCAGTAGGCCA-1	eryth
ATCCACCCACAGACAG-1	cm
ATCCACCCACCATCCT-1	cm
ATCCACCCATCGACGC-1	f
ATCCACCGTAGCGCTC-1	cm
ATCCACCGTCCATGAT-1	cm
ATCCACCGTCTAGAGG-1	f
ATCCACCGTTAAGGGC-1	peri
ATCCACCTCACAAACC-1	f
ATCCACCTCAGAGCTT-1	eryth
ATCCACCTCGGCCGAT-1	f
ATCCGAAAGACTTTCG-1	f
ATCCGAAAGCCACGCT-1	eryth
ATCCGAAAGCGTAATA-1	ec
ATCCGAACAAATCCGT-1	f
ATCCGAACAGTGGGAT-1	f
ATCCGAAGTCAAAGAT-1	peri
ATCCGAATCCCTCTTT-1	f
ATCCGAATCTACTTAC-1	im
ATCCGAATCTAGCACA-1	im
ATCCGAATCTCCGGTT-1	f
ATCCGAATCTTCCTTC-1	eryth
ATCGAGTAGAGTGAGA-1	peri
ATCGAGTCACTTCTGC-1	f
ATCGAGTCATCTCGCT-1	f
ATCGAGTGTCGCTTCT-1	cm
ATCGAGTGTCTCCACT-1	f
ATCGAGTTCATAAAGG-1	f
ATCGAGTTCCACTGGG-1	f
ATCTACTAGCACCGTC-1	cm
ATCTACTAGGCATTGG-1	peri
ATCTACTAGTTCGCAT-1	eryth
ATCTACTCAAGACACG-1	f
ATCTACTCAGACAAGC-1	f
ATCTACTCAGATCCAT-1	f
ATCTACTGTCCTGCTT-1	f
ATCTACTTCCTGTAGA-1	cm
ATCTACTTCGACGGAA-1	f
ATCTACTTCGCAGGCT-1	f
ATCTACTTCTTGTATC-1	cm
ATCTGCCAGAACAATC-1	cm
ATCTGCCAGGGTGTTG-1	f
ATCTGCCCACCAGCAC-1	f
ATCTGCCGTCTTGTCC-1	f
ATCTGCCGTGACTACT-1	f
ATCTGCCGTTTAGCTG-1	f
ATCTGCCTCGGAGGTA-1	f
ATGAGGGAGACTAAGT-1	f
ATGAGGGAGCAGGTCA-1	cm
ATGAGGGAGGCGTACA-1	cm
ATGAGGGCACAAGCCC-1	im
ATGAGGGCATGAACCT-1	cm
ATGAGGGGTAACGCGA-1	cm
ATGAGGGTCAAACCAC-1	f
ATGAGGGTCGCGTAGC-1	f
ATGAGGGTCTGCTTGC-1	f
ATGCGATAGACAGGCT-1	cm
ATGCGATAGGGCTTCC-1	f
ATGCGATAGGGTGTTG-1	cm
ATGCGATAGGTGCTAG-1	f
ATGCGATCAAGGTGTG-1	f
ATGCGATCACCATGTA-1	peri
ATGCGATCACGGTTTA-1	f
ATGCGATCAGGTGCCT-1	cm
ATGCGATCATGGAATA-1	f
ATGCGATGTCTAGGTT-1	f
ATGCGATTCGAGGTAG-1	cm
ATGCGATTCTTTAGGG-1	cm
ATGGGAGCAACACCCG-1	f
ATGGGAGCACACCGCA-1	f
ATGGGAGGTAAACGCG-1	cm
ATGGGAGGTGGCAAAC-1	f
ATGGGAGGTGTGACCC-1	f
ATGGGAGGTTACAGAA-1	f
ATGGGAGTCACTCCTG-1	f
ATGGGAGTCCGTAGTA-1	f
ATGGGAGTCTGTACGA-1	f
ATGTGTGAGCCCAACC-1	f
ATGTGTGAGCGATAGC-1	ec
ATGTGTGAGCGCTCCA-1	f
ATGTGTGAGGACACCA-1	f
ATGTGTGAGGCAATTA-1	f
ATGTGTGAGTTTGCGT-1	f
ATGTGTGCATTCACTT-1	cm
ATGTGTGCATTGGTAC-1	cm
ATGTGTGCATTTGCTT-1	peri
ATGTGTGGTCTGCGGT-1	peri
ATGTGTGTCCAAATGC-1	cm
ATGTGTGTCCAATGGT-1	f
ATGTGTGTCGGAAACG-1	f
ATTACTCAGCGATAGC-1	f
ATTACTCCAGAGCCAA-1	f
ATTACTCCAGGATTGG-1	f
ATTATCCCAACGCACC-1	cm
ATTATCCCAACTTGAC-1	cm
ATTATCCCAAGAGTCG-1	peri
ATTATCCCATATACGC-1	f
ATTATCCGTAAGGGCT-1	eryth
ATTATCCGTTGCTCCT-1	eryth
ATTATCCTCAGTCAGT-1	peri
ATTATCCTCGCGCCAA-1	f
ATTATCCTCGTTGCCT-1	f
ATTCTACAGGATGGAA-1	cm
ATTCTACAGGCCCTTG-1	f
ATTCTACCAAGCCATT-1	f
ATTCTACCACATTCGA-1	f
ATTCTACCACTATCTT-1	f
ATTCTACCAGAGTGTG-1	f
ATTCTACCAGCCAATT-1	f
ATTCTACGTCAAGCGA-1	f
ATTCTACGTCGGATCC-1	ns
ATTCTACGTCTGGTCG-1	cm
ATTCTACTCACGCGGT-1	f
ATTGGACAGCCACGCT-1	f
ATTGGACAGGCATGTG-1	f
ATTGGACAGTTCGATC-1	f
ATTGGACCAATCGAAA-1	f
ATTGGACCACCGAAAG-1	f
ATTGGACCAGTCAGCC-1	im
ATTGGACCATTCTCAT-1	cm
ATTGGACGTCCGCTGA-1	f
ATTGGACGTGATGTGG-1	f
ATTGGACTCGTTGCCT-1	f
ATTGGACTCTTCCTTC-1	f
ATTGGTGAGGGCTCTC-1	cm
ATTGGTGAGTGATCGG-1	f
ATTGGTGCAAAGTGCG-1	f
ATTGGTGCAGACAGGT-1	f
ATTGGTGCAGCTGGCT-1	f
ATTGGTGCATCCCATC-1	f
ATTGGTGGTAGCCTCG-1	f
ATTGGTGGTCTCTCTG-1	f
ATTGGTGTCAACACGT-1	f
ATTGGTGTCAGGCGAA-1	f
ATTGGTGTCCCAGGTG-1	eryth
ATTGGTGTCCTGCTTG-1	peri
ATTGGTGTCCTTTACA-1	f
ATTTCTGAGAAGGGTA-1	cm
ATTTCTGAGGACATTA-1	peri
ATTTCTGAGGTGTTAA-1	f
ATTTCTGAGTATCGAA-1	f
ATTTCTGCACGAGAGT-1	cm
ATTTCTGCAGCGATCC-1	cm
ATTTCTGCAGGCAGTA-1	cm
ATTTCTGCAGGGAGAG-1	cm
ATTTCTGCATTGGTAC-1	f
ATTTCTGTCAAGGCTT-1	f
CAACCAAAGTGGTAAT-1	cm
CAACCAACATGTAGTC-1	peri
CAACCAAGTAACGCGA-1	ep
CAACCAAGTAGCAAAT-1	f
CAACCAAGTTCGGGCT-1	cm
CAACCAATCAACGGCC-1	cm
CAACCAATCAGAGCTT-1	f
CAACCAATCTCCCTGA-1	f
CAACCTCAGACAGGCT-1	f
CAACCTCAGTACTTGC-1	f
CAACCTCCAGCTGTGC-1	f
CAACCTCCATCGACGC-1	f
CAACCTCGTACCGTTA-1	cm
CAACCTCGTAGATTAG-1	cm
CAACCTCGTGATGTCT-1	cm
CAACCTCGTTCGTTGA-1	f
CAACCTCTCTACGAGT-1	f
CAACCTCTCTACTCAT-1	f
CAACTAGAGGCGCTCT-1	im
CAACTAGAGGTCGGAT-1	f
CAACTAGAGTGACATA-1	f
CAACTAGCAACTGCGC-1	eryth
CAACTAGCAATGGACG-1	f
CAACTAGCACCATGTA-1	f
CAACTAGCAGACGCAA-1	f
CAACTAGGTCCGAATT-1	cm
CAACTAGGTGATGCCC-1	cm
CAACTAGTCCTAGGGC-1	f
CAACTAGTCCTCAATT-1	cm
CAAGAAAAGAGAGCTC-1	f
CAAGAAAAGCTAGCCC-1	f
CAAGAAAAGGTGATTA-1	cm
CAAGAAAAGTTGCAGG-1	peri
CAAGAAACAAACTGCT-1	peri
CAAGAAACAAGGACAC-1	cm
CAAGAAACACGCGAAA-1	f
CAAGAAACAGACGTAG-1	cm
CAAGAAACAGTGGAGT-1	f
CAAGAAAGTGGCTCCA-1	f
CAAGAAAGTTGACGTT-1	peri
CAAGAAATCACCACCT-1	f
CAAGAAATCCTAGAAC-1	f
CAAGAAATCCTTGGTC-1	f
CAAGAAATCTTTAGGG-1	f
CAAGATCAGATCCCAT-1	f
CAAGATCAGGACACCA-1	f
CAAGATCAGTACGCGA-1	f
CAAGATCAGTCTTGCA-1	f
CAAGATCCACATGACT-1	peri
CAAGATCCACCAGGCT-1	peri
CAAGATCCACGGATAG-1	cm
CAAGATCCAGTATCTG-1	f
CAAGATCGTAGAGGAA-1	f
CAAGATCTCCTTAATC-1	f
CAAGGCCAGATATGGT-1	cm
CAAGGCCAGCGGATCA-1	peri
CAAGGCCAGCGTTGCC-1	f
CAAGGCCAGTGGTAGC-1	f
CAAGGCCCAGCTCGCA-1	cm
CAAGGCCGTCCGAACC-1	cm
CAAGGCCGTCCTCTTG-1	f
CAAGGCCGTGCTTCTC-1	f
CAAGGCCTCAGCACAT-1	im
CAAGGCCTCCCTCAGT-1	peri
CAAGGCCTCCGATATG-1	f
CAAGGCCTCTATCGCC-1	peri
CAAGGCCTCTCGCTTG-1	f
CAAGGCCTCTGCAGTA-1	peri
CAAGTTGAGCGACGTA-1	peri
CAAGTTGAGGCCATAG-1	f
CAAGTTGCAACGATCT-1	f
CAAGTTGCACCAGGTC-1	f
CAAGTTGCAGACACTT-1	f
CAAGTTGCAGCTGGCT-1	f
CAAGTTGGTAGCTAAA-1	cm
CAAGTTGGTGTTAAGA-1	ep
CAAGTTGGTTATGTGC-1	cm
CAAGTTGTCCGCAGTG-1	im
CAAGTTGTCGAACGGA-1	cm
CAAGTTGTCTAACTCT-1	eryth
CACAAACAGATCGATA-1	cm
CACAAACAGCCACGCT-1	peri
CACAAACAGTATCTCG-1	peri
CACAAACAGTGCTGCC-1	f
CACAAACCACTGTCGG-1	f
CACAAACGTAGAAGGA-1	f
CACAAACGTATATGGA-1	f
CACAAACGTCGTCTTC-1	f
CACAAACGTGTGACGA-1	f
CACAAACGTGTTGGGA-1	cm
CACAAACGTTTGGGCC-1	f
CACAAACTCCGAACGC-1	cm
CACAAACTCGTAGGTT-1	f
CACAAACTCTGGTGTA-1	f
CACACAAAGAGACTAT-1	peri
CACACAACAACACGCC-1	ec
CACACAACAAGTTGTC-1	f
CACACAACACAGACTT-1	ns
CACACAACATGATCCA-1	f
CACACAATCATGCAAC-1	f
CACACAATCTGTCAAG-1	f
CACACCTAGCTCCCAG-1	f
CACACCTCAAACGCGA-1	f
CACACCTCAATCAGAA-1	f
CACACCTGTAGAAAGG-1	cm
CACACCTGTAGATTAG-1	cm
CACACCTGTCAATGTC-1	f
CACACCTGTCCCTTGT-1	f
CACACCTGTCTGGAGA-1	cm
CACACCTGTGAGCGAT-1	cm
CACACCTGTTCCACTC-1	eryth
CACACCTTCACAATGC-1	cm
CACACCTTCCGCAAGC-1	cm
CACACCTTCGCATGAT-1	f
CACACCTTCTTCAACT-1	f
CACACTCAGAGGGATA-1	peri
CACACTCAGCGCTTAT-1	cm
CACACTCAGCTCCTCT-1	f
CACACTCAGGAGCGAG-1	f
CACACTCAGTACGCGA-1	f
CACACTCAGTGGACGT-1	f
CACACTCAGTTAGCGG-1	f
CACACTCCACCGAATT-1	f
CACACTCCAGTTAACC-1	cm
CACACTCGTAAAGGAG-1	eryth
CACACTCGTAGCGTCC-1	f
CACACTCGTAGCTGCC-1	f
CACACTCGTATGGTTC-1	f
CACACTCGTTACGCGC-1	f
CACACTCGTTCCTCCA-1	peri
CACACTCTCCTTGACC-1	cm
CACACTCTCGTAGGTT-1	f
CACACTCTCGTCCGTT-1	peri
CACACTCTCGTTTATC-1	f
CACAGGCAGAGCTGGT-1	f
CACAGGCAGTATCGAA-1	f
CACAGGCAGTGAATTG-1	f
CACAGGCAGTGTCCCG-1	f
CACAGGCCACAGCGTC-1	f
CACAGGCCACTCTGTC-1	f
CACAGGCGTCTCTCTG-1	peri
CACAGGCGTGAGGGTT-1	f
CACAGGCTCCGCAAGC-1	f
CACAGTAAGGGTCTCC-1	peri
CACAGTAAGTCGATAA-1	cm
CACAGTACAGGATCGA-1	peri
CACAGTAGTCCATGAT-1	f
CACAGTAGTCTGGAGA-1	f
CACAGTATCCTTGCCA-1	f
CACAGTATCTAACTGG-1	f
CACATAGAGCGCTTAT-1	f
CACATAGCACAGAGGT-1	f
CACATAGGTAGCTCCG-1	cm
CACATAGGTTGGACCC-1	f
CACATTTAGTATTGGA-1	f
CACATTTAGTTAGCGG-1	f
CACATTTCAAGACACG-1	im
CACATTTCAGGCAGTA-1	cm
CACATTTCATCGTCGG-1	f
CACATTTGTAAATACG-1	cm
CACATTTGTAGCGCTC-1	f
CACATTTGTCGCCATG-1	cm
CACATTTGTGATGCCC-1	f
CACATTTGTGTGGCTC-1	f
CACATTTGTTGCCTCT-1	f
CACATTTTCATACGGT-1	f
CACATTTTCCTCATTA-1	cm
CACATTTTCGACAGCC-1	f
CACCACTAGAAGCCCA-1	f
CACCACTAGAGTCGGT-1	f
CACCACTCAACTGCGC-1	f
CACCACTCACAGGCCT-1	cm
CACCACTCACGCCAGT-1	cm
CACCACTGTACCGGCT-1	cm
CACCACTGTAGAGGAA-1	f
CACCACTTCGACAGCC-1	f
CACCAGGAGTGACATA-1	f
CACCAGGGTCCAAGTT-1	peri
CACCAGGGTCGCTTCT-1	f
CACCAGGGTGGTCTCG-1	im
CACCAGGGTGTCGCTG-1	eryth
CACCAGGTCACATAGC-1	cm
CACCAGGTCACCTTAT-1	ns
CACCAGGTCAGTCCCT-1	f
CACCTTGAGCTCCTCT-1	f
CACCTTGAGGCCCTCA-1	f
CACCTTGAGTAAGTAC-1	ep
CACCTTGCAGTCAGCC-1	cm
CACCTTGCATGGGAAC-1	f
CACCTTGGTTTGACAC-1	cm
CACCTTGTCAACGGCC-1	f
CACCTTGTCCCTCTTT-1	f
CACCTTGTCCGTTGTC-1	eryth
CACCTTGTCCTGCTTG-1	f
CACCTTGTCTGTCTAT-1	f
CACTCCAAGTGTTGAA-1	f
CACTCCACACTAGTAC-1	f
CACTCCACATTGGCGC-1	cm
CACTCCATCTTGTATC-1	f
CAGAATCAGAATTCCC-1	cm
CAGAATCAGAGACGAA-1	f
CAGAATCAGGCCCTTG-1	f
CAGAATCTCCTAGGGC-1	ep
CAGAGAGAGTATTGGA-1	f
CAGAGAGAGTCGTTTG-1	f
CAGAGAGAGTTAGGTA-1	ec
CAGAGAGAGTTCGCGC-1	cm
CAGAGAGCACAACTGT-1	f
CAGAGAGCATCCCATC-1	f
CAGAGAGGTTATGCGT-1	cm
CAGAGAGTCAGAGGTG-1	cm
CAGAGAGTCATTGCGA-1	im
CAGAGAGTCCTATGTT-1	cm
CAGAGAGTCTCTAGGA-1	f
CAGAGAGTCTGGTTCC-1	peri
CAGATCAAGCCCAACC-1	peri
CAGATCAAGGTAGCCA-1	f
CAGATCAAGTGGTAAT-1	f
CAGATCACACGTCAGC-1	f
CAGATCACACTTCGAA-1	cm
CAGATCACAGCTGCAC-1	im
CAGATCACAGGTCCAC-1	cm
CAGATCACAGTTAACC-1	peri
CAGATCATCATGTCTT-1	f
CAGATCATCCAAGCCG-1	f
CAGATCATCGTCGTTC-1	f
CAGCAGCAGATGAGAG-1	f
CAGCAGCCACGTCTCT-1	f
CAGCAGCGTACTCTCC-1	f
CAGCAGCGTCCTAGCG-1	peri
CAGCAGCGTGTCAATC-1	f
CAGCAGCTCCCTGACT-1	f
CAGCAGCTCGCCCTTA-1	peri
CAGCATAAGATCTGAA-1	cm
CAGCATAAGTCTCCTC-1	peri
CAGCATAAGTTAAGTG-1	eryth
CAGCATACAGCTGGCT-1	f
CAGCATACAGCTGTTA-1	eryth
CAGCATACAGGATTGG-1	f
CAGCATACAGTCAGAG-1	peri
CAGCATAGTCCCTACT-1	f
CAGCATAGTTAAGACA-1	f
CAGCATAGTTAGTGGG-1	im
CAGCATATCGCAGGCT-1	ns
CAGCATATCTTCGGTC-1	peri
CAGCCGAAGCGTTCCG-1	f
CAGCCGAAGTTATCGC-1	peri
CAGCCGACAATACGCT-1	f
CAGCCGACACCAGATT-1	f
CAGCCGAGTAAACGCG-1	f
CAGCCGAGTAACGCGA-1	f
CAGCCGAGTCACCCAG-1	f
CAGCCGAGTCCGTCAG-1	cm
CAGCCGAGTGACCAAG-1	peri
CAGCCGAGTGTGAAAT-1	peri
CAGCCGATCCTATTCA-1	f
CAGCGACAGAAACCGC-1	f
CAGCGACAGCAGATCG-1	f
CAGCGACAGCTGTCTA-1	cm
CAGCGACCAAGTCTGT-1	f
CAGCGACCATGACATC-1	peri
CAGCGACGTAAATACG-1	f
CAGCTAAAGAGGTACC-1	im
CAGCTAACAAGTACCT-1	f
CAGCTAACACATCCAA-1	f
CAGCTAACAGCGTTCG-1	f
CAGCTAACATTGAGCT-1	f
CAGCTAAGTTACGTCA-1	f
CAGCTAATCCAAGCCG-1	f
CAGCTAATCCGCGTTT-1	f
CAGCTAATCTTACCTA-1	ec
CAGCTGGAGCTGCGAA-1	cm
CAGCTGGAGTCAAGCG-1	f
CAGCTGGCAACACCTA-1	f
CAGCTGGGTAAACACA-1	f
CAGCTGGGTAAAGGAG-1	peri
CAGCTGGGTGGTACAG-1	f
CAGCTGGGTGTGGCTC-1	f
CAGCTGGTCGTCCAGG-1	cm
CAGGTGCAGGACCACA-1	f
CAGGTGCAGGCATTGG-1	cm
CAGGTGCAGGGTGTTG-1	f
CAGGTGCCAAACGCGA-1	f
CAGGTGCCACTTAAGC-1	f
CAGGTGCCATGCCTAA-1	f
CAGGTGCCATTCCTGC-1	cm
CAGGTGCGTACCGTTA-1	f
CAGGTGCGTCTCATCC-1	f
CAGTAACAGCATGGCA-1	f
CAGTAACAGCCAGGAT-1	f
CAGTAACCACATGTGT-1	f
CAGTAACCAGCGTCCA-1	f
CAGTAACGTAATTGGA-1	peri
CAGTAACGTCCGAAGA-1	f
CAGTAACGTCTGATTG-1	f
CAGTAACGTCTTGTCC-1	f
CAGTAACTCATCACCC-1	f
CAGTAACTCCAAACAC-1	cm
CAGTAACTCCCTGACT-1	cm
CAGTAACTCGTACCGG-1	f
CAGTCCTAGCCTCGTG-1	f
CAGTCCTAGCTACCTA-1	f
CAGTCCTAGTCCTCCT-1	cm
CAGTCCTCACCAGCAC-1	f
CAGTCCTCACGGTGTC-1	f
CAGTCCTGTAAATGTG-1	f
CAGTCCTGTCACCTAA-1	f
CAGTCCTGTGTCTGAT-1	cm
CAGTCCTTCCAGGGCT-1	cm
CATATGGAGAGGTTAT-1	f
CATATGGAGCAAATCA-1	cm
CATATGGCACCAGTTA-1	peri
CATATGGCACGGTGTC-1	f
CATATGGCAGTCTTCC-1	f
CATATGGGTAAAGTCA-1	f
CATATGGGTATAAACG-1	f
CATATGGTCAGAAATG-1	f
CATATGGTCATCTGCC-1	f
CATATGGTCCATGCTC-1	eryth
CATATGGTCCCAACGG-1	f
CATATGGTCGAATCCA-1	cm
CATATGGTCTACTCAT-1	peri
CATATTCAGACCTTTG-1	f
CATATTCAGCACAGGT-1	eryth
CATATTCAGGAATGGA-1	peri
CATATTCCACATCCAA-1	f
CATATTCCACCGATAT-1	f
CATATTCCACTGAAGG-1	f
CATATTCGTTGAGGTG-1	f
CATATTCTCAGGCGAA-1	cm
CATATTCTCCAATGGT-1	f
CATATTCTCCTGTACC-1	f
CATATTCTCCTTCAAT-1	cm
CATATTCTCGGTCCGA-1	f
CATATTCTCTGTTTGT-1	cm
CATCAAGAGAGATGAG-1	cm
CATCAAGAGCGCTTAT-1	cm
CATCAAGAGTTTGCGT-1	im
CATCAAGCATCCGGGT-1	f
CATCAAGGTACTCGCG-1	f
CATCAAGGTCAATACC-1	f
CATCAAGGTCCCTACT-1	f
CATCAAGGTGACTACT-1	f
CATCAAGGTTAAGTAG-1	cm
CATCAAGGTTTGACTG-1	cm
CATCAAGTCCCATTAT-1	f
CATCAGAAGGAGCGTT-1	f
CATCAGAAGTGAACGC-1	f
CATCAGAAGTGTGGCA-1	f
CATCAGACAATGAAAC-1	f
CATCAGAGTACATGTC-1	cm
CATCAGATCCCGGATG-1	f
CATCAGATCTCATTCA-1	cm
CATCCACAGAATTCCC-1	cm
CATCCACAGATCCGAG-1	f
CATCCACAGCCAGTAG-1	cm
CATCCACAGCTACCGC-1	f
CATCCACCAGACTCGC-1	f
CATCCACCAGCTTAAC-1	f
CATCCACCATGCTAGT-1	f
CATCCACGTACTCGCG-1	f
CATCCACGTAGGCTGA-1	cm
CATCCACGTCTTCTCG-1	f
CATCCACGTGTTCGAT-1	im
CATCCACTCCGTTGCT-1	f
CATCCACTCGATGAGG-1	ns
CATCCACTCTCTAAGG-1	im
CATCGAAAGCTAAGAT-1	f
CATCGAACACCCTATC-1	f
CATCGAACAGCCAGAA-1	f
CATCGAACAGTTCCCT-1	cm
CATCGAAGTAGTAGTA-1	cm
CATCGAAGTCTAGTCA-1	cm
CATCGAAGTTACGTCA-1	peri
CATCGAATCACTGGGC-1	cm
CATCGAATCAGAGACG-1	f
CATCGAATCAGCACAT-1	f
CATCGAATCGGCGGTT-1	cm
CATCGAATCTTAGCCC-1	f
CATCGAATCTTGCCGT-1	f
CATCGGGAGCAACGGT-1	im
CATCGGGAGTAAGTAC-1	f
CATCGGGCACCCATGG-1	f
CATCGGGGTCAAAGAT-1	cm
CATCGGGTCACGCGGT-1	f
CATCGGGTCACTTATC-1	peri
CATCGGGTCCGCAAGC-1	f
CATGACAAGCCAGTTT-1	cm
CATGACACAAGGGTCA-1	cm
CATGACACACCGCTAG-1	f
CATGACAGTTCCACGG-1	cm
CATGACAGTTTAGGAA-1	cm
CATGACAGTTTGTTGG-1	f
CATGACATCTCCAGGG-1	eryth
CATGCCTAGTGCAAGC-1	f
CATGCCTAGTTCGATC-1	peri
CATGCCTCACAAGCCC-1	cm
CATGCCTCATCCGCGA-1	f
CATGCCTGTAAATGTG-1	peri
CATGCCTGTCCCTTGT-1	f
CATGCCTGTTGAGTTC-1	f
CATGCCTGTTTGACTG-1	cm
CATGCCTTCCTTTCGG-1	cm
CATGCCTTCGCAGGCT-1	f
CATGCCTTCGCCGTGA-1	peri
CATGCCTTCGCGGATC-1	f
CATGCCTTCGTCTGCT-1	cm
CATGGCGAGATAGGAG-1	f
CATGGCGAGCAGGCTA-1	f
CATGGCGAGCGTTTAC-1	f
CATGGCGCACCTATCC-1	peri
CATGGCGCATTGTGCA-1	peri
CATGGCGGTCGCCATG-1	cm
CATGGCGGTGCTCTTC-1	f
CATGGCGGTTGTACAC-1	cm
CATGGCGTCGGTCTAA-1	f
CATGGCGTCTCAAGTG-1	eryth
CATTATCAGAAGGGTA-1	f
CATTATCAGCGATGAC-1	f
CATTATCAGCTACCGC-1	f
CATTATCCAATGGTCT-1	cm
CATTATCCACAGGCCT-1	ns
CATTATCGTCAGGACA-1	eryth
CATTATCTCTCGTATT-1	cm
CATTCGCAGAGAACAG-1	peri
CATTCGCAGAGGACGG-1	f
CATTCGCAGATCCCGC-1	f
CATTCGCAGGTACTCT-1	f
CATTCGCAGTGGTCCC-1	cm
CATTCGCAGTTCGCAT-1	f
CATTCGCCAAGAAGAG-1	f
CATTCGCCACAGGAGT-1	f
CATTCGCCACCTCGTT-1	peri
CATTCGCCAGACAGGT-1	f
CATTCGCCAGATGAGC-1	f
CATTCGCCAGATTGCT-1	f
CATTCGCGTAAGCACG-1	peri
CATTCGCGTCTAAAGA-1	peri
CATTCGCTCATGTAGC-1	f
CATTCGCTCCGCATCT-1	cm
CATTCGCTCGGAAATA-1	cm
CCAATCCAGCGTTTAC-1	cm
CCAATCCAGGACCACA-1	f
CCAATCCAGGTAAACT-1	cm
CCAATCCGTCGGGTCT-1	peri
CCAATCCGTGTGAAAT-1	f
CCAATCCTCAACTCTT-1	eryth
CCAATCCTCGGAGGTA-1	cm
CCAATCCTCGGTCTAA-1	f
CCACCTAAGACAGACC-1	cm
CCACCTAAGGACGAAA-1	cm
CCACCTAAGGGCTTGA-1	f
CCACCTAAGTGGAGAA-1	f
CCACCTACAAAGAATC-1	f
CCACCTACAGCGAACA-1	f
CCACCTAGTAAGCACG-1	cm
CCACCTAGTCAAAGCG-1	f
CCACCTATCCACTCCA-1	peri
CCACCTATCCCTGACT-1	f
CCACCTATCGCCAGCA-1	f
CCACGGAAGACTACAA-1	cm
CCACGGAAGACTGTAA-1	f
CCACGGACATGCTGGC-1	cm
CCACGGAGTACTCGCG-1	f
CCACGGAGTCACCTAA-1	eryth
CCACGGAGTGCAACTT-1	f
CCACGGAGTGCGAAAC-1	f
CCACGGATCTTCGAGA-1	f
CCACTACAGCTGGAAC-1	peri
CCACTACAGTGTGGCA-1	f
CCACTACCACATTTCT-1	f
CCACTACCAGTAACGG-1	f
CCACTACGTCCAGTGC-1	f
CCACTACGTCTAGGTT-1	f
CCACTACGTTCGGCAC-1	f
CCACTACTCAGCTTAG-1	f
CCACTACTCGAGCCCA-1	f
CCACTACTCTCGTATT-1	f
CCAGCGAAGGATGTAT-1	f
CCAGCGACAAACCCAT-1	f
CCAGCGACACGACTCG-1	f
CCAGCGACACTCAGGC-1	f
CCAGCGACAGCCTGTG-1	f
CCAGCGACATCGATGT-1	f
CCAGCGAGTCAGAATA-1	f
CCAGCGATCTGTTGAG-1	peri
CCAGCGATCTTGCAAG-1	ns
CCATGTCAGAATAGGG-1	f
CCATGTCAGGTGCACA-1	peri
CCATGTCCAAACAACA-1	f
CCATGTCCACTGAAGG-1	f
CCATGTCCAGGGATTG-1	peri
CCATGTCGTATGCTTG-1	f
CCATGTCGTGAAATCA-1	peri
CCATGTCGTTCACGGC-1	cm
CCATTCGAGAAGGGTA-1	cm
CCATTCGAGACCTAGG-1	cm
CCATTCGAGCACACAG-1	f
CCATTCGAGCACCGCT-1	f
CCATTCGCATCTACGA-1	peri
CCATTCGGTCAAGCGA-1	f
CCATTCGTCACGAAGG-1	f
CCATTCGTCTCGATGA-1	cm
CCATTCGTCTCGCTTG-1	cm
CCCAATCAGATATACG-1	cm
CCCAATCAGATGCCAG-1	f
CCCAATCAGCTCTCGG-1	f
CCCAATCAGGAGTTTA-1	f
CCCAATCCAATGACCT-1	cm
CCCAATCCACAGAGGT-1	cm
CCCAATCCAGCCTATA-1	f
CCCAATCGTAATCACC-1	f
CCCAATCGTATTAGCC-1	cm
CCCAATCGTCGTTGTA-1	f
CCCAATCGTGATGATA-1	peri
CCCAATCTCGATCCCT-1	f
CCCAATCTCTTGCCGT-1	f
CCCAGTTAGTGTACTC-1	cm
CCCAGTTCAAAGAATC-1	f
CCCAGTTCAAGAAAGG-1	f
CCCAGTTGTCTAGAGG-1	ec
CCCAGTTGTGAGGCTA-1	cm
CCCAGTTTCACCTCGT-1	cm
CCCAGTTTCAGGTAAA-1	f
CCCAGTTTCCGAATGT-1	im
CCCAGTTTCTGATACG-1	f
CCCATACAGACAAAGG-1	f
CCCATACAGCAACGGT-1	f
CCCATACCACAGTCGC-1	cm
CCCATACCACTCAGGC-1	f
CCCATACCATTGGGCC-1	f
CCCATACGTCTCCACT-1	f
CCCATACGTGCTTCTC-1	cm
CCCATACTCAGCAACT-1	peri
CCCATACTCAGTTAGC-1	peri
CCCATACTCATGCTCC-1	peri
CCCTCCTAGGCTAGGT-1	cm
CCCTCCTGTCGACTGC-1	peri
CCCTCCTGTCTTTCAT-1	cm
CCCTCCTTCCGAATGT-1	im
CCCTCCTTCGGAAATA-1	cm
CCGGGATAGTTGCAGG-1	f
CCGGGATCATGCAACT-1	f
CCGGGATGTAGCGTCC-1	f
CCGGGATGTTAGTGGG-1	peri
CCGGGATGTTCAACCA-1	f
CCGGGATGTTTGTTGG-1	f
CCGGGATTCCGCGCAA-1	f
CCGGGATTCGCATGGC-1	f
CCGGGATTCTACCTGC-1	im
CCGGGATTCTAGCACA-1	f
CCGGTAGCAAACTGTC-1	cm
CCGGTAGCAAGTACCT-1	f
CCGGTAGCACACATGT-1	f
CCGGTAGCAGTCCTTC-1	f
CCGGTAGCATCCCACT-1	f
CCGGTAGCATTCTTAC-1	f
CCGGTAGGTGACGGTA-1	cm
CCGGTAGGTTTCCACC-1	f
CCGGTAGTCTTATCTG-1	f
CCGGTAGTCTTTAGGG-1	f
CCGTACTAGAGGTAGA-1	f
CCGTACTAGATATGCA-1	f
CCGTACTAGGCTAGAC-1	cm
CCGTACTAGTCCCACG-1	f
CCGTACTCACAGGAGT-1	f
CCGTACTGTAGGACAC-1	cm
CCGTACTTCACAACGT-1	f
CCGTACTTCCAATGGT-1	f
CCGTACTTCCAGAGGA-1	f
CCGTACTTCTGTCAAG-1	f
CCGTGGAAGAAGGGTA-1	f
CCGTGGAAGATAGTCA-1	f
CCGTGGAAGCCGTCGT-1	f
CCGTGGAAGCTCCTTC-1	f
CCGTGGACAGGGTTAG-1	peri
CCGTGGATCAGCATGT-1	eryth
CCGTGGATCGGTTCGG-1	f
CCGTGGATCTACGAGT-1	f
CCGTTCAAGAGCTGCA-1	f
CCGTTCAAGGCTCAGA-1	f
CCGTTCAAGTATTGGA-1	f
CCGTTCAAGTGTTTGC-1	f
CCGTTCACACGTGAGA-1	peri
CCGTTCACAGACGCCT-1	f
CCGTTCAGTAGTACCT-1	cm
CCGTTCAGTTGTTTGG-1	ns
CCGTTCATCAGATAAG-1	peri
CCGTTCATCGGCATCG-1	ec
CCGTTCATCGTGTAGT-1	f
CCGTTCATCTCGATGA-1	peri
CCTAAAGAGTTGAGTA-1	f
CCTAAAGCAAAGTCAA-1	eryth
CCTAAAGCAAGTAGTA-1	peri
CCTAAAGCACACGCTG-1	f
CCTAAAGCAGGTTTCA-1	peri
CCTAAAGGTACGAAAT-1	f
CCTAAAGGTGGCAAAC-1	f
CCTAAAGTCCACTGGG-1	cm
CCTAAAGTCCCTCTTT-1	f
CCTAAAGTCTTCATGT-1	f
CCTACACAGCCACGCT-1	f
CCTACACAGGAGTAGA-1	eryth
CCTACACAGTGTTGAA-1	ec
CCTACACCACGAGGTA-1	f
CCTACACCATCGACGC-1	f
CCTACACCATGATCCA-1	cm
CCTACACTCGCCTGAG-1	cm
CCTACCAAGAAGGTGA-1	f
CCTACCAAGTGCCATT-1	cm
CCTACCACAAGTTCTG-1	f
CCTACCATCAGTCCCT-1	cm
CCTACCATCCCACTTG-1	im
CCTACCATCCTCAATT-1	cm
CCTACCATCTGACCTC-1	peri
CCTACCATCTGAGTGT-1	f
CCTAGCTAGAAGGCCT-1	cm
CCTAGCTAGCTCAACT-1	im
CCTAGCTGTCCTAGCG-1	cm
CCTAGCTTCACAGTAC-1	f
CCTAGCTTCACCGGGT-1	f
CCTAGCTTCCTCAACC-1	cm
CCTATTAAGCCACTAT-1	cm
CCTATTACAAACAACA-1	peri
CCTATTACAGGGTTAG-1	f
CCTATTAGTAGTGAAT-1	cm
CCTATTAGTGCACCAC-1	f
CCTATTAGTTAAGAAC-1	f
CCTATTATCCTACAGA-1	f
CCTATTATCTAACCGA-1	f
CCTATTATCTGCTTGC-1	cm
CCTCAGTAGAGGGCTT-1	f
CCTCAGTCACTTACGA-1	f
CCTCAGTCATCGTCGG-1	f
CCTCAGTGTAGCTAAA-1	f
CCTCAGTGTAGTAGTA-1	cm
CCTCAGTGTAGTGAAT-1	f
CCTCAGTGTCAAGCGA-1	f
CCTCAGTGTTTGCATG-1	peri
CCTCTGAAGCCCAATT-1	cm
CCTCTGAAGTCATCCA-1	f
CCTCTGACAAAGCGGT-1	f
CCTCTGACACCGCTAG-1	f
CCTCTGACAGTCACTA-1	f
CCTCTGAGTAAATGTG-1	peri
CCTCTGAGTCCAAGTT-1	cm
CCTCTGAGTCTTCTCG-1	peri
CCTCTGAGTCTTTCAT-1	f
CCTCTGATCAATAAGG-1	f
CCTCTGATCACTCTTA-1	f
CCTCTGATCATGCAAC-1	f
CCTCTGATCCCGACTT-1	cm
CCTCTGATCGTAGGAG-1	peri
CCTTACGAGACAGACC-1	peri
CCTTACGAGAGATGAG-1	eryth
CCTTACGAGCTAGGCA-1	eryth
CCTTACGAGTGCCATT-1	f
CCTTACGCACAGTCGC-1	cm
CCTTACGCAGCTATTG-1	f
CCTTACGGTGCAGGTA-1	ec
CCTTACGGTGCTTCTC-1	f
CCTTACGTCCCGGATG-1	f
CCTTACGTCCTGTAGA-1	cm
CCTTACGTCTGCCAGG-1	f
CCTTCCCAGCGAAGGG-1	f
CCTTCCCAGGGAACGG-1	ec
CCTTCCCAGGGCACTA-1	f
CCTTCCCCACCCAGTG-1	cm
CCTTCCCGTACGCTGC-1	cm
CCTTCCCGTCATATCG-1	cm
CCTTCCCGTCCGACGT-1	f
CCTTCCCGTGTGCCTG-1	peri
CCTTCCCTCAGGTAAA-1	peri
CCTTCCCTCCCTGACT-1	cm
CCTTCCCTCGGCTTGG-1	f
CCTTCCCTCGTTGCCT-1	f
CCTTCCCTCTCCAACC-1	f
CCTTCGAAGATGCCAG-1	f
CCTTCGAAGTGGCACA-1	f
CCTTCGAAGTTAACGA-1	cm
CCTTCGACACAGGTTT-1	f
CCTTCGACATCCGGGT-1	cm
CCTTCGACATGCCACG-1	f
CCTTCGATCAGCTTAG-1	cm
CCTTCGATCAGGCGAA-1	f
CCTTCGATCATGCAAC-1	f
CCTTCGATCTCGGACG-1	f
CCTTTCTAGAATCTCC-1	peri
CCTTTCTAGGCGCTCT-1	f
CCTTTCTAGTATCTCG-1	ns
CCTTTCTCACCTCGGA-1	f
CCTTTCTCACTCGACG-1	cm
CCTTTCTCAGTTCCCT-1	f
CCTTTCTGTCAAAGAT-1	cm
CCTTTCTGTTATCGGT-1	f
CCTTTCTTCGCGGATC-1	f
CGAACATAGACTTTCG-1	f
CGAACATAGAGTACAT-1	f
CGAACATCAATAGAGT-1	f
CGAACATGTAAGGGCT-1	f
CGAACATGTACAAGTA-1	f
CGAACATGTGACTACT-1	f
CGAACATTCGTACGGC-1	f
CGAACATTCTCAACTT-1	f
CGAATGTAGCTGCAAG-1	cm
CGAATGTGTAACGTTC-1	cm
CGAATGTGTAAGGGAA-1	peri
CGAATGTGTAATCACC-1	f
CGAATGTGTCCGAACC-1	cm
CGAATGTGTCTCATCC-1	f
CGAATGTGTGACCAAG-1	cm
CGAATGTTCAACACAC-1	f
CGAATGTTCCCAGGTG-1	peri
CGAATGTTCCTATTCA-1	f
CGACCTTAGAGGTTGC-1	f
CGACCTTAGCCCTAAT-1	cm
CGACCTTAGCGATATA-1	f
CGACCTTAGTTCGCGC-1	cm
CGACCTTCAAGTACCT-1	cm
CGACCTTCACAACTGT-1	cm
CGACCTTCACCAGTTA-1	f
CGACCTTCAGGGTATG-1	cm
CGACCTTCATTAGGCT-1	cm
CGACCTTGTCTCTCGT-1	f
CGACCTTTCAGCCTAA-1	peri
CGACCTTTCATAGCAC-1	f
CGACCTTTCCTGCAGG-1	im
CGACCTTTCTCAACTT-1	cm
CGACTTCAGAAGATTC-1	f
CGACTTCAGGGTCTCC-1	eryth
CGACTTCAGTCGTTTG-1	f
CGACTTCCAGTAAGAT-1	cm
CGACTTCCATCGGTTA-1	im
CGACTTCCATTCCTCG-1	f
CGACTTCTCCTTGCCA-1	f
CGACTTCTCGAACTGT-1	f
CGACTTCTCTTCAACT-1	ns
CGACTTCTCTTGAGGT-1	f
CGAGAAGAGAGACGAA-1	eryth
CGAGAAGAGGCGACAT-1	cm
CGAGAAGAGTGTTGAA-1	f
CGAGAAGAGTTAGCGG-1	f
CGAGAAGCAACAACCT-1	f
CGAGAAGCAAGGTTCT-1	f
CGAGAAGCACTGTTAG-1	f
CGAGAAGCATAAAGGT-1	f
CGAGAAGCATCCCACT-1	f
CGAGAAGGTCTGGTCG-1	f
CGAGAAGTCAATAAGG-1	cm
CGAGAAGTCCAACCAA-1	f
CGAGAAGTCTAGAGTC-1	f
CGAGAAGTCTCGATGA-1	f
CGAGAAGTCTCTTATG-1	f
CGAGCACAGCGATATA-1	f
CGAGCACAGTTAGCGG-1	cm
CGAGCACCACCAGATT-1	f
CGAGCACGTAGCTCCG-1	f
CGAGCACGTCCCTTGT-1	peri
CGAGCACGTCTCTCTG-1	cm
CGAGCACGTTGCGCAC-1	f
CGAGCACGTTTGTTGG-1	f
CGAGCACTCATGTGGT-1	cm
CGAGCACTCCCGACTT-1	cm
CGAGCACTCCGCAGTG-1	im
CGAGCCAAGAGCAATT-1	f
CGAGCCAAGAGGGATA-1	cm
CGAGCCAAGGCGCTCT-1	im
CGAGCCACACCCTATC-1	cm
CGAGCCACATCCTTGC-1	cm
CGAGCCAGTCAAACTC-1	f
CGAGCCAGTCTCCCTA-1	cm
CGAGCCATCAAGATCC-1	cm
CGAGCCATCAGATAAG-1	f
CGAGCCATCAGCACAT-1	cm
CGAGCCATCAGTCCCT-1	eryth
CGATCGGAGAAACGCC-1	f
CGATCGGAGAGCTGCA-1	cm
CGATCGGAGGAGTAGA-1	cm
CGATCGGAGGTAAACT-1	cm
CGATCGGAGTAATCCC-1	f
CGATCGGAGTGGTAGC-1	f
CGATCGGCAAGGTTTC-1	peri
CGATCGGCATTTCAGG-1	cm
CGATCGGGTCATATCG-1	peri
CGATCGGGTCTCCATC-1	cm
CGATCGGGTTACGGAG-1	f
CGATCGGTCCGATATG-1	cm
CGATGGCAGGACAGAA-1	f
CGATGGCAGTATCTCG-1	cm
CGATGGCAGTCGCCGT-1	f
CGATGGCCACCAGGCT-1	f
CGATGGCCAGATCCAT-1	f
CGATGGCCAGTACACT-1	f
CGATGGCTCATATCGG-1	im
CGATGGCTCCCTAATT-1	f
CGATGTAAGCGTGTCC-1	f
CGATGTAAGGCTCTTA-1	cm
CGATGTACATCGTCGG-1	f
CGATGTATCTGCTTGC-1	eryth
CGATGTATCTGGTTCC-1	f
CGATTGAAGCGCTTAT-1	f
CGATTGAAGGTCGGAT-1	cm
CGATTGAAGTGCGTGA-1	f
CGATTGAAGTGCTGCC-1	peri
CGATTGAAGTTCGATC-1	f
CGATTGACAGGGAGAG-1	peri
CGATTGATCCCTCAGT-1	cm
CGATTGATCTTAGCCC-1	f
CGCCAAGAGGATTCGG-1	cm
CGCCAAGCAGGCTGAA-1	f
CGCCAAGGTACAGTTC-1	f
CGCCAAGGTCTTCTCG-1	f
CGCCAAGGTGCACGAA-1	f
CGCCAAGGTTTGTTGG-1	f
CGCCAAGTCAGCCTAA-1	f
CGCCAAGTCAGTTCGA-1	f
CGCCAAGTCCGAAGAG-1	cm
CGCCAAGTCCTAGGGC-1	f
CGCCAAGTCGGAATCT-1	f
CGCGGTAAGTTCGCGC-1	peri
CGCGGTACAATAAGCA-1	f
CGCGGTACAGGGTTAG-1	f
CGCGGTACAGTAACGG-1	cm
CGCGGTAGTAACGTTC-1	f
CGCGGTAGTCTGCGGT-1	f
CGCGGTAGTGAAAGAG-1	peri
CGCGGTATCAGATAAG-1	f
CGCGTTTAGTGACTCT-1	f
CGCGTTTCAATCCGAT-1	f
CGCGTTTCAATGGAAT-1	f
CGCGTTTGTCATATCG-1	cm
CGCGTTTGTCGTGGCT-1	f
CGCGTTTGTCTAGTCA-1	f
CGCGTTTGTGTGGCTC-1	cm
CGCGTTTGTTTGCATG-1	f
CGCTATCAGCTTATCG-1	f
CGCTATCAGGGTTCCC-1	f
CGCTATCCAGAGCCAA-1	peri
CGCTATCCATTAGCCA-1	f
CGCTATCGTTCAGCGC-1	peri
CGCTATCTCATGGTCA-1	cm
CGCTATCTCCAACCAA-1	f
CGCTATCTCCGGCACA-1	peri
CGCTATCTCGAACTGT-1	peri
CGCTATCTCGTCTGAA-1	f
CGCTATCTCTAGAGTC-1	f
CGCTATCTCTTGCCGT-1	f
CGCTGGAAGATCTGCT-1	f
CGCTGGAAGTCACGCC-1	f
CGCTGGAAGTGGACGT-1	f
CGCTGGAAGTGTTAGA-1	f
CGCTGGACAAGTCTGT-1	im
CGCTGGACAGTCAGAG-1	f
CGCTGGACAGTGGGAT-1	f
CGCTGGAGTCACACGC-1	cm
CGCTGGAGTCAGAGGT-1	cm
CGCTGGAGTGGTAACG-1	cm
CGCTGGATCAGCACAT-1	f
CGCTGGATCCAAGCCG-1	cm
CGCTGGATCGCCTGTT-1	f
CGCTGGATCTCATTCA-1	f
CGCTTCAAGGGTGTTG-1	f
CGCTTCAAGTCTCGGC-1	im
CGCTTCACAATGGAGC-1	f
CGCTTCACAGCTCGAC-1	eryth
CGCTTCAGTAAACCTC-1	f
CGCTTCAGTACCCAAT-1	f
CGCTTCAGTTGCTCCT-1	peri
CGCTTCAGTTGGAGGT-1	cm
CGCTTCATCATGCATG-1	peri
CGCTTCATCATGCTCC-1	peri
CGCTTCATCCTGCCAT-1	f
CGCTTCATCGAACGGA-1	f
CGCTTCATCTGAGGGA-1	f
CGCTTCATCTGATTCT-1	peri
CGCTTCATCTGTTGAG-1	im
CGGACACAGAACTGTA-1	f
CGGACACAGGCGACAT-1	peri
CGGACACAGGTGACCA-1	cm
CGGACACCAATCGGTT-1	im
CGGACACCACTTAACG-1	peri
CGGACACCAGCTGCTG-1	f
CGGACACCATACCATG-1	f
CGGACACGTTAGATGA-1	cm
CGGACACTCACCAGGC-1	f
CGGACACTCACCTCGT-1	cm
CGGACACTCCCTAACC-1	f
CGGACGTAGCCAGGAT-1	f
CGGACGTAGTTAAGTG-1	eryth
CGGACGTCACGGTTTA-1	f
CGGACGTCAGATTGCT-1	peri
CGGACGTCAGGAACGT-1	cm
CGGACGTGTACCGGCT-1	cm
CGGACGTGTCGCATCG-1	cm
CGGACGTGTGAGGGAG-1	cm
CGGACGTTCAACTCTT-1	ns
CGGACGTTCAATACCG-1	cm
CGGACGTTCTCATTCA-1	cm
CGGACTGAGAACAATC-1	peri
CGGACTGAGATATGGT-1	f
[truncated: 12,082 more rows]
