# Supplementary material for: Computational profiling of hiPSC-derived heart organoids reveals chamber defects associated with NKX2-5 deficiency
Source: Commun Biol. 2022 Apr 29;5:399. doi: 10.1038/s42003-022-03346-4 (PMC9054831; doi:10.1038/s42003-022-03346-4)
Supplement: Supplementary file 11 — supplementary data9 [file 42003_2022_3346_MOESM11_ESM.txt]

genes	dataset	classifier
IFITM1	cross-val-on-train	cell_type
MYL7	cross-val-on-train	cell_type
TNNT2	cross-val-on-train	cell_type
EMCN	cross-val-on-train	cell_type
MYL4	cross-val-on-train	cell_type
TNNC1	cross-val-on-train	cell_type
COL3A1	cross-val-on-train	cell_type
RAMP2	cross-val-on-train	cell_type
ECSCR	cross-val-on-train	cell_type
HLA.DRA	cross-val-on-train	cell_type
COL1A1	cross-val-on-train	cell_type
AIF1	cross-val-on-train	cell_type
SRGN	cross-val-on-train	cell_type
CDH11	cross-val-on-train	cell_type
COL1A2	cross-val-on-train	cell_type
ACTC1	cross-val-on-train	cell_type
CLU	cross-val-on-train	cell_type
PLVAP	cross-val-on-train	cell_type
LAPTM5	cross-val-on-train	cell_type
KRT8	cross-val-on-train	cell_type
TNNI1	cross-val-on-train	cell_type
DCN	cross-val-on-train	cell_type
CDH5	cross-val-on-train	cell_type
CD74	cross-val-on-train	cell_type
KRT18	cross-val-on-train	cell_type
ESAM	cross-val-on-train	cell_type
COLEC11	cross-val-on-train	cell_type
GMFG	cross-val-on-train	cell_type
FCER1G	cross-val-on-train	cell_type
TYROBP	cross-val-on-train	cell_type
CTHRC1	cross-val-on-train	cell_type
OGN	cross-val-on-train	cell_type
LUM	cross-val-on-train	cell_type
HLA.B	cross-val-on-train	cell_type
PRCP	cross-val-on-train	cell_type
NPR3	cross-val-on-train	cell_type
ENG	cross-val-on-train	cell_type
PECAM1	cross-val-on-train	cell_type
S100A10	cross-val-on-train	cell_type
SPARC	cross-val-on-train	cell_type
FBLN1	cross-val-on-train	cell_type
SAT1	cross-val-on-train	cell_type
CSRP3	cross-val-on-train	cell_type
MEST	cross-val-on-train	cell_type
FN1	cross-val-on-train	cell_type
TPM1	cross-val-on-train	cell_type
POSTN	cross-val-on-train	cell_type
TM4SF1	cross-val-on-train	cell_type
COL5A1	cross-val-on-train	cell_type
APCDD1	cross-val-on-train	cell_type
MGST1	cross-val-on-train	cell_type
ARHGDIB	cross-val-on-train	cell_type
RARRES2	cross-val-on-train	cell_type
PTN	cross-val-on-train	cell_type
GPC3	cross-val-on-train	cell_type
MSMO1	cross-val-on-train	cell_type
TFPI	cross-val-on-train	cell_type
EGFL7	cross-val-on-train	cell_type
CST3	cross-val-on-train	cell_type
MYL9	cross-val-on-train	cell_type
FTL	cross-val-on-train	cell_type
PLN	cross-val-on-train	cell_type
FOS	cross-val-on-train	cell_type
RNASE1	cross-val-on-train	cell_type
DMKN	cross-val-on-train	cell_type
MGP	cross-val-on-train	cell_type
HAPLN1	cross-val-on-train	cell_type
CXCL8	cross-val-on-train	cell_type
GNG11	cross-val-on-train	cell_type
MMP2	cross-val-on-train	cell_type
TSC22D3	cross-val-on-train	cell_type
ALDH1A2	cross-val-on-train	cell_type
COL15A1	cross-val-on-train	cell_type
SLC25A4	cross-val-on-train	cell_type
C8orf4	cross-val-on-train	cell_type
SBSPON	cross-val-on-train	cell_type
PGAM2	cross-val-on-train	cell_type
ACTN2	cross-val-on-train	cell_type
KDR	cross-val-on-train	cell_type
CXCL2	cross-val-on-train	cell_type
SPARCL1	cross-val-on-train	cell_type
MYL3	cross-val-on-train	cell_type
HLA.DPB1	cross-val-on-train	cell_type
CXCR4	cross-val-on-train	cell_type
SMPX	cross-val-on-train	cell_type
INSIG1	cross-val-on-train	cell_type
SULF1	cross-val-on-train	cell_type
ECE1	cross-val-on-train	cell_type
CAV1	cross-val-on-train	cell_type
RGS1	cross-val-on-train	cell_type
CALCRL	cross-val-on-train	cell_type
TNNI3	cross-val-on-train	cell_type
IER2	cross-val-on-train	cell_type
RGS5	cross-val-on-train	cell_type
TMEM88	cross-val-on-train	cell_type
IGFBP5	cross-val-on-train	cell_type
LYZ	cross-val-on-train	cell_type
HBA2	cross-val-on-train	cell_type
CYR61	cross-val-on-train	cell_type
ISYNA1	cross-val-on-train	cell_type
HBB	cross-val-on-train	cell_type
MYOZ2	cross-val-on-train	cell_type
DLK1	cross-val-on-train	cell_type
COL6A1	cross-val-on-train	cell_type
IGFBP7	cross-val-on-train	cell_type
HLA.A	cross-val-on-train	cell_type
EZR	cross-val-on-train	cell_type
COL4A1	cross-val-on-train	cell_type
C4orf48	cross-val-on-train	cell_type
HLA.DRB1	cross-val-on-train	cell_type
DDIT3	cross-val-on-train	cell_type
HLA.E	cross-val-on-train	cell_type
TIMP1	cross-val-on-train	cell_type
ANXA3	cross-val-on-train	cell_type
CTGF	cross-val-on-train	cell_type
CKM	cross-val-on-train	cell_type
TNFAIP3	cross-val-on-train	cell_type
COL6A2	cross-val-on-train	cell_type
LDB3	cross-val-on-train	cell_type
GJA4	cross-val-on-train	cell_type
ID1	cross-val-on-train	cell_type
ENO3	cross-val-on-train	cell_type
VCAN	cross-val-on-train	cell_type
NPPA	cross-val-on-train	cell_type
HLA.C	cross-val-on-train	cell_type
SERPINE2	cross-val-on-train	cell_type
MTRNR2L2	cross-val-on-train	cell_type
PROCR	cross-val-on-train	cell_type
FABP5	cross-val-on-train	cell_type
HBG2	cross-val-on-train	cell_type
CD36	cross-val-on-train	cell_type
CD9	cross-val-on-train	cell_type
HLA.DPA1	cross-val-on-train	cell_type
CCL4	cross-val-on-train	cell_type
ANXA1	cross-val-on-train	cell_type
CRABP2	cross-val-on-train	cell_type
RGCC	cross-val-on-train	cell_type
GPX1	cross-val-on-train	cell_type
IL1B	cross-val-on-train	cell_type
SFRP4	cross-val-on-train	cell_type
VAMP8	cross-val-on-train	cell_type
IL32	cross-val-on-train	cell_type
CCDC80	cross-val-on-train	cell_type
COL6A3	cross-val-on-train	cell_type
BGN	cross-val-on-train	cell_type
LTBP4	cross-val-on-train	cell_type
PCOLCE	cross-val-on-train	cell_type
GEM	cross-val-on-train	cell_type
C7	cross-val-on-train	cell_type
EDNRB	cross-val-on-train	cell_type
DUSP2	cross-val-on-train	cell_type
HBG1	cross-val-on-train	cell_type
CGNL1	cross-val-on-train	cell_type
HSPB7	cross-val-on-train	cell_type
FABP3	cross-val-on-train	cell_type
CRYAB	cross-val-on-train	cell_type
GAPDH	cross-val-on-train	cell_type
EDIL3	cross-val-on-train	cell_type
ATP5G3	cross-val-on-train	cell_type
HERPUD1	cross-val-on-train	cell_type
CD44	cross-val-on-train	cell_type
LEPR	cross-val-on-train	cell_type
C1QA	cross-val-on-train	cell_type
CCL5	cross-val-on-train	cell_type
SRPX	cross-val-on-train	cell_type
FITM1	cross-val-on-train	cell_type
TEK	cross-val-on-train	cell_type
IGF1	cross-val-on-train	cell_type
HBEGF	cross-val-on-train	cell_type
MT2A	cross-val-on-train	cell_type
NEBL	cross-val-on-train	cell_type
S100A6	cross-val-on-train	cell_type
RGS2	cross-val-on-train	cell_type
PLAC9	cross-val-on-train	cell_type
UCP2	cross-val-on-train	cell_type
GPR183	cross-val-on-train	cell_type
MFAP4	cross-val-on-train	cell_type
CTSK	cross-val-on-train	cell_type
ATF3	cross-val-on-train	cell_type
TTN	cross-val-on-train	cell_type
CD93	cross-val-on-train	cell_type
TGM2	cross-val-on-train	cell_type
ADGRF5	cross-val-on-train	cell_type
TCF21	cross-val-on-train	cell_type
LRRC17	cross-val-on-train	cell_type
UCHL1	cross-val-on-train	cell_type
CLEC14A	cross-val-on-train	cell_type
ANKRD1	cross-val-on-train	cell_type
COL5A2	cross-val-on-train	cell_type
SPON2	cross-val-on-train	cell_type
GADD45B	cross-val-on-train	cell_type
DUSP1	cross-val-on-train	cell_type
SERPING1	cross-val-on-train	cell_type
LIMD2	cross-val-on-train	cell_type
CLEC3B	cross-val-on-train	cell_type
MTRNR2L8	cross-val-on-train	cell_type
DNAJB4	cross-val-on-train	cell_type
DNAJB1	cross-val-on-train	cell_type
MFAP2	cross-val-on-train	cell_type
SERTAD1	cross-val-on-train	cell_type
NFKBIA	cross-val-on-train	cell_type
SCRG1	cross-val-on-train	cell_type
CPVL	cross-val-on-train	cell_type
FXYD5	cross-val-on-train	cell_type
RNASET2	cross-val-on-train	cell_type
SERPINF1	cross-val-on-train	cell_type
COL21A1	cross-val-on-train	cell_type
NPR1	cross-val-on-train	cell_type
TSPO	cross-val-on-train	cell_type
S100A16	cross-val-on-train	cell_type
RASD1	cross-val-on-train	cell_type
TSPAN7	cross-val-on-train	cell_type
ID3	cross-val-on-train	cell_type
CTSB	cross-val-on-train	cell_type
HBA1	cross-val-on-train	cell_type
PRSS23	cross-val-on-train	cell_type
ITM2A	cross-val-on-train	cell_type
MYBPC3	cross-val-on-train	cell_type
MB	cross-val-on-train	cell_type
SH3BGR	cross-val-on-train	cell_type
ZFP36	cross-val-on-train	cell_type
HSPA1B	cross-val-on-train	cell_type
PLAUR	cross-val-on-train	cell_type
EFEMP1	cross-val-on-train	cell_type
BEX1	cross-val-on-train	cell_type
SLIT3	cross-val-on-train	cell_type
CRIP2	cross-val-on-train	cell_type
S100A9	cross-val-on-train	cell_type
TNFRSF1B	cross-val-on-train	cell_type
PERP	cross-val-on-train	cell_type
EBP	cross-val-on-train	cell_type
COTL1	cross-val-on-train	cell_type
CYSTM1	cross-val-on-train	cell_type
HSPB3	cross-val-on-train	cell_type
ID4	cross-val-on-train	cell_type
PDLIM1	cross-val-on-train	cell_type
ASPN	cross-val-on-train	cell_type
JUNB	cross-val-on-train	cell_type
SMOC2	cross-val-on-train	cell_type
MDH1	cross-val-on-train	cell_type
PPP1R15A	cross-val-on-train	cell_type
GNG2	cross-val-on-train	cell_type
PDGFRA	cross-val-on-train	cell_type
CCL3	cross-val-on-train	cell_type
PDLIM3	cross-val-on-train	cell_type
SCN7A	cross-val-on-train	cell_type
ELF1	cross-val-on-train	cell_type
HYAL2	cross-val-on-train	cell_type
CD34	cross-val-on-train	cell_type
COX5A	cross-val-on-train	cell_type
FOXC1	cross-val-on-train	cell_type
STK17B	cross-val-on-train	cell_type
TGFBI	cross-val-on-train	cell_type
UACA	cross-val-on-train	cell_type
NR4A2	cross-val-on-train	cell_type
DKK3	cross-val-on-train	cell_type
ELN	cross-val-on-train	cell_type
EFNA1	cross-val-on-train	cell_type
NSG1	cross-val-on-train	cell_type
PRDX2	cross-val-on-train	cell_type
HSPA1A	cross-val-on-train	cell_type
CD14	cross-val-on-train	cell_type
RCAN1	cross-val-on-train	cell_type
KPNA2	cross-val-on-train	cell_type
COX6A2	cross-val-on-train	cell_type
IER3	cross-val-on-train	cell_type
TAGLN	cross-val-on-train	cell_type
TKT	cross-val-on-train	cell_type
COL12A1	cross-val-on-train	cell_type
PTGS2	cross-val-on-train	cell_type
ZFAND2A	cross-val-on-train	cell_type
C1R	cross-val-on-train	cell_type
SH3BGRL3	cross-val-on-train	cell_type
UGDH.AS1	cross-val-on-train	cell_type
CFH	cross-val-on-train	cell_type
MATN2	cross-val-on-train	cell_type
EMCN	dev1	cell_type
COL3A1	dev1	cell_type
RAMP2	dev1	cell_type
ENG	dev1	cell_type
MYL7	dev1	cell_type
ACTC1	dev1	cell_type
DCN	dev1	cell_type
PLVAP	dev1	cell_type
COL1A1	dev1	cell_type
COL1A2	dev1	cell_type
KRT8	dev1	cell_type
MYL4	dev1	cell_type
TNNC1	dev1	cell_type
KRT18	dev1	cell_type
TMSB4X	dev1	cell_type
CLU	dev1	cell_type
PRCP	dev1	cell_type
ARHGDIB	dev1	cell_type
HLA.B	dev1	cell_type
LUM	dev1	cell_type
TNNT2	dev1	cell_type
TM4SF1	dev1	cell_type
SAT1	dev1	cell_type
CTHRC1	dev1	cell_type
TNNI1	dev1	cell_type
ACTB	dev1	cell_type
SPARC	dev1	cell_type
TPM1	dev1	cell_type
MGST1	dev1	cell_type
OGN	dev1	cell_type
POSTN	dev1	cell_type
S100A10	dev1	cell_type
CST3	dev1	cell_type
CSRP3	dev1	cell_type
RARRES2	dev1	cell_type
FN1	dev1	cell_type
COLEC11	dev1	cell_type
DMKN	dev1	cell_type
HLA.A	dev1	cell_type
EGFL7	dev1	cell_type
SPINT2	dev1	cell_type
TFPI	dev1	cell_type
FBLN1	dev1	cell_type
HLA.E	dev1	cell_type
RNASE1	dev1	cell_type
GNG11	dev1	cell_type
CRABP2	dev1	cell_type
MGP	dev1	cell_type
MEST	dev1	cell_type
HLA.C	dev1	cell_type
COL6A1	dev1	cell_type
TSC22D3	dev1	cell_type
COL5A1	dev1	cell_type
PCOLCE	dev1	cell_type
PROCR	dev1	cell_type
S100A11	dev1	cell_type
IL32	dev1	cell_type
CAV1	dev1	cell_type
PSAP	dev1	cell_type
MYL9	dev1	cell_type
MDK	dev1	cell_type
B2M	dev1	cell_type
SMPX	dev1	cell_type
CDH11	dev1	cell_type
FOS	dev1	cell_type
VCAN	dev1	cell_type
IGFBP5	dev1	cell_type
COL4A1	dev1	cell_type
RSRP1	dev1	cell_type
NPPA	dev1	cell_type
HSPA5	dev1	cell_type
ID1	dev1	cell_type
IFITM3	dev1	cell_type
CGNL1	dev1	cell_type
PRSS23	dev1	cell_type
MYL3	dev1	cell_type
HAPLN1	dev1	cell_type
GPX1	dev1	cell_type
SPARCL1	dev1	cell_type
TMEM88	dev1	cell_type
TNNI3	dev1	cell_type
PLN	dev1	cell_type
PTN	dev1	cell_type
TCF21	dev1	cell_type
COX6A1	dev1	cell_type
ISYNA1	dev1	cell_type
HSPB7	dev1	cell_type
TMEM98	dev1	cell_type
FABP5	dev1	cell_type
RGS5	dev1	cell_type
GPC3	dev1	cell_type
C4orf48	dev1	cell_type
IFITM2	dev1	cell_type
EDIL3	dev1	cell_type
CYR61	dev1	cell_type
ZFP36	dev1	cell_type
CCDC80	dev1	cell_type
PLAC9	dev1	cell_type
COX6B1	dev1	cell_type
ANXA3	dev1	cell_type
PGAM2	dev1	cell_type
COTL1	dev1	cell_type
MYOZ2	dev1	cell_type
VIM	dev1	cell_type
IER2	dev1	cell_type
FABP3	dev1	cell_type
FSTL1	dev1	cell_type
PFN1	dev1	cell_type
TUBB2B	dev1	cell_type
TIMP1	dev1	cell_type
SERPING1	dev1	cell_type
IGFBP7	dev1	cell_type
CD9	dev1	cell_type
GLUL	dev1	cell_type
LGALS1	dev1	cell_type
FCGRT	dev1	cell_type
COX7B	dev1	cell_type
MMP2	dev1	cell_type
LIMD2	dev1	cell_type
COL6A2	dev1	cell_type
CNN3	dev1	cell_type
PYCARD	dev1	cell_type
GADD45B	dev1	cell_type
MDH1	dev1	cell_type
LY6E	dev1	cell_type
COX5A	dev1	cell_type
FITM1	dev1	cell_type
IER3	dev1	cell_type
HERPUD1	dev1	cell_type
SLC25A4	dev1	cell_type
FXYD6	dev1	cell_type
DUSP1	dev1	cell_type
PCDH7	dev1	cell_type
COL5A2	dev1	cell_type
MAGED2	dev1	cell_type
GNAI2	dev1	cell_type
COL4A2	dev1	cell_type
MT2A	dev1	cell_type
PABPC1	dev1	cell_type
EZR	dev1	cell_type
ITM2A	dev1	cell_type
ATP5G3	dev1	cell_type
ELF1	dev1	cell_type
UCHL1	dev1	cell_type
ALDOA	dev1	cell_type
ATP5B	dev1	cell_type
ECE1	dev1	cell_type
HYAL2	dev1	cell_type
BGN	dev1	cell_type
SERTAD1	dev1	cell_type
MFAP4	dev1	cell_type
OLFML3	dev1	cell_type
DNAJB1	dev1	cell_type
CALU	dev1	cell_type
GAPDH	dev1	cell_type
GNG2	dev1	cell_type
ANXA2	dev1	cell_type
PRDX2	dev1	cell_type
IDI1	dev1	cell_type
GRN	dev1	cell_type
LTBP4	dev1	cell_type
ARPC1B	dev1	cell_type
PPP1R15A	dev1	cell_type
RBP1	dev1	cell_type
FXYD5	dev1	cell_type
SLIT3	dev1	cell_type
ITM2B	dev1	cell_type
COL6A3	dev1	cell_type
TSPO	dev1	cell_type
FTH1	dev1	cell_type
CTGF	dev1	cell_type
CALM1	dev1	cell_type
SH3BGRL3	dev1	cell_type
SRPX	dev1	cell_type
UQCRH	dev1	cell_type
GADD45A	dev1	cell_type
SLC3A2	dev1	cell_type
S100A6	dev1	cell_type
PXDN	dev1	cell_type
HSPA8	dev1	cell_type
STOM	dev1	cell_type
PDIA3	dev1	cell_type
CRIP2	dev1	cell_type
HMGA1	dev1	cell_type
SLC9A3R2	dev1	cell_type
CALD1	dev1	cell_type
ITGA8	dev1	cell_type
LAMA4	dev1	cell_type
BEX1	dev1	cell_type
ZFP36L2	dev1	cell_type
ID4	dev1	cell_type
CTSB	dev1	cell_type
CD34	dev1	cell_type
JUNB	dev1	cell_type
S100A16	dev1	cell_type
SERPINE2	dev1	cell_type
ACTG1	dev1	cell_type
IGF1	dev1	cell_type
TGM2	dev1	cell_type
MFAP2	dev1	cell_type
SERPINH1	dev1	cell_type
LITAF	dev1	cell_type
ENO3	dev1	cell_type
SH3BGR	dev1	cell_type
TUBB2A	dev1	cell_type
ATP5I	dev1	cell_type
ID3	dev1	cell_type
FBN1	dev1	cell_type
COX8A	dev1	cell_type
CMC1	dev1	cell_type
UACA	dev1	cell_type
HSP90AB1	dev1	cell_type
IFI16	dev1	cell_type
RPL10A	dev1	cell_type
ANXA1	dev1	cell_type
HSPB1	dev1	cell_type
ELN	dev1	cell_type
PPIC	dev1	cell_type
SPON2	dev1	cell_type
SLC16A1	dev1	cell_type
NPC2	dev1	cell_type
LRRC17	dev1	cell_type
TGFBI	dev1	cell_type
ATP5A1	dev1	cell_type
ATP5H	dev1	cell_type
FKBP1A	dev1	cell_type
PDLIM3	dev1	cell_type
TAGLN	dev1	cell_type
TSPAN13	dev1	cell_type
FBLN2	dev1	cell_type
C1orf54	dev1	cell_type
OCIAD2	dev1	cell_type
ASPN	dev1	cell_type
COL14A1	dev1	cell_type
ATP5O	dev1	cell_type
LDB2	dev1	cell_type
RCN1	dev1	cell_type
NEAT1	dev1	cell_type
MYH7	dev1	cell_type
APLP2	dev1	cell_type
C7	dev1	cell_type
IL33	dev1	cell_type
TPI1	dev1	cell_type
TSC22D1	dev1	cell_type
PLS3	dev1	cell_type
CPE	dev1	cell_type
YPEL5	dev1	cell_type
HSPA1A	dev1	cell_type
NFKBIA	dev1	cell_type
MLLT11	dev1	cell_type
DKK3	dev1	cell_type
CTNNAL1	dev1	cell_type
ATP1B3	dev1	cell_type
UQCR10	dev1	cell_type
PDGFRA	dev1	cell_type
CAV2	dev1	cell_type
NDUFA1	dev1	cell_type
GMDS	dev1	cell_type
FHL1	dev1	cell_type
CREM	dev1	cell_type
RPLP1	dev1	cell_type
PLXND1	dev1	cell_type
TPM3	dev1	cell_type
CEBPD	dev1	cell_type
CCNL1	dev1	cell_type
CSRP1	dev1	cell_type
S100A4	dev1	cell_type
NFIB	dev1	cell_type
RPS6	dev1	cell_type
ID2	dev1	cell_type
TCF4	dev1	cell_type
TPM2	dev1	cell_type
PTMA	dev1	cell_type
RPS18	dev1	cell_type
TSPAN3	dev1	cell_type
HSPE1	dev1	cell_type
OAZ1	dev1	cell_type
COX7C	dev1	cell_type
MARCKS	dev1	cell_type
CTSD	dev1	cell_type
CXCL12	dev1	cell_type
CEBPB	dev1	cell_type
AKR1B1	dev1	cell_type
MATN2	dev1	cell_type
TKT	dev1	cell_type
COL21A1	dev1	cell_type
EVL	dev1	cell_type
CYCS	dev1	cell_type
NME4	dev1	cell_type
ATF4	dev1	cell_type
LDHB	dev1	cell_type
PNPLA4	dev1	cell_type
CRYAB	dev1	cell_type
DPH3	dev1	cell_type
HSPD1	dev1	cell_type
FOSB	dev1	cell_type
RPL7	dev1	cell_type
KCTD12	dev1	cell_type
PDLIM1	dev1	cell_type
GSTM3	dev1	cell_type
GATA4	dev1	cell_type
UQCRQ	dev1	cell_type
MEF2C	dev1	cell_type
MYH10	dev1	cell_type
CTSC	dev1	cell_type
PLTP	dev1	cell_type
JUN	dev1	cell_type
PLK2	dev1	cell_type
LAMB1	dev1	cell_type
KPNA2	dev1	cell_type
SDCBP	dev1	cell_type
TXNDC17	dev1	cell_type
LAPTM4A	dev1	cell_type
COX7A1	dev1	cell_type
CTSL	dev1	cell_type
CD63	dev1	cell_type
MEG3	dev1	cell_type
GLRX	dev1	cell_type
RPL10	dev1	cell_type
CMTM6	dev1	cell_type
CYSTM1	dev1	cell_type
CCND2	dev1	cell_type
EIF4EBP1	dev1	cell_type
YWHAQ	dev1	cell_type
RPS3A	dev1	cell_type
NSG1	dev1	cell_type
RPL12	dev1	cell_type
HSPH1	dev1	cell_type
RHOC	dev1	cell_type
H3F3B	dev1	cell_type
PRR13	dev1	cell_type
PSENEN	dev1	cell_type
EFNB2	dev1	cell_type
PTRF	dev1	cell_type
LMCD1	dev1	cell_type
TMEM160	dev1	cell_type
NDUFB1	dev1	cell_type
MGST2	dev1	cell_type
DES	dev1	cell_type
NOSIP	dev1	cell_type
NDUFA4	dev1	cell_type
SPTBN1	dev1	cell_type
EIF5A	dev1	cell_type
ETFB	dev1	cell_type
IDH2	dev1	cell_type
BTG1	dev1	cell_type
COX6C	dev1	cell_type
CAP2	dev1	cell_type
ZFP36L1	dev1	cell_type
ARPC2	dev1	cell_type
ISG15	dev1	cell_type
SOX4	dev1	cell_type
RPL3	dev1	cell_type
VAMP5	dev1	cell_type
CFL1	dev1	cell_type
GSN	dev1	cell_type
OST4	dev1	cell_type
NFKBIZ	dev1	cell_type
CLIC1	dev1	cell_type
RHOB	dev1	cell_type
NPDC1	dev1	cell_type
UQCRFS1	dev1	cell_type
TMEM141	dev1	cell_type
MRPS12	dev1	cell_type
ARPC3	dev1	cell_type
LEPROT	dev1	cell_type
IGFBP3	dev1	cell_type
PLEKHJ1	dev1	cell_type
UBB	dev1	cell_type
JAK1	dev1	cell_type
TNFRSF12A	dev1	cell_type
ATP5L	dev1	cell_type
PRDX4	dev1	cell_type
PGAM1	dev1	cell_type
ARL6IP1	dev1	cell_type
HSP90B1	dev1	cell_type
CREG1	dev1	cell_type
BTG2	dev1	cell_type
HMGN3	dev1	cell_type
PAFAH1B3	dev1	cell_type
CALM2	dev1	cell_type
RDX	dev1	cell_type
C14orf2	dev1	cell_type
RPL31	dev1	cell_type
TAGLN2	dev1	cell_type
ARHGAP29	dev1	cell_type
OPTN	dev1	cell_type
RPL18A	dev1	cell_type
DAB2	dev1	cell_type
GRB2	dev1	cell_type
EGR1	dev1	cell_type
MYL2	dev1	cell_type
MDH2	dev1	cell_type
USMG5	dev1	cell_type
NME1	dev1	cell_type
DNAJA1	dev1	cell_type
SS18L2	dev1	cell_type
IGFBP4	dev1	cell_type
F2R	dev1	cell_type
ATP5J	dev1	cell_type
DDX5	dev1	cell_type
KLF6	dev1	cell_type
PPP1R14A	dev1	cell_type
ACAA1	dev1	cell_type
EIF1	dev1	cell_type
CALR	dev1	cell_type
ARL6IP5	dev1	cell_type
HNRNPC	dev1	cell_type
LPAR6	dev1	cell_type
NDUFAB1	dev1	cell_type
NRP1	dev1	cell_type
RGS3	dev1	cell_type
ISCA2	dev1	cell_type
ITGA5	dev1	cell_type
FIS1	dev1	cell_type
ISLR	dev1	cell_type
HSP90AA1	dev1	cell_type
COX4I1	dev1	cell_type
PRDX5	dev1	cell_type
ACTN1	dev1	cell_type
SERF2	dev1	cell_type
ALDH2	dev1	cell_type
TUBA1A	dev1	cell_type
RAB31	dev1	cell_type
TUBB4B	dev1	cell_type
HCFC1R1	dev1	cell_type
ITGB1	dev1	cell_type
CKB	dev1	cell_type
CHCHD2	dev1	cell_type
ABRACL	dev1	cell_type
ATP6V0B	dev1	cell_type
GSTP1	dev1	cell_type
UQCR11	dev1	cell_type
CKS2	dev1	cell_type
RPS4X	dev1	cell_type
RPL39	dev1	cell_type
BSG	dev1	cell_type
FAM96A	dev1	cell_type
MYL6	dev1	cell_type
ARGLU1	dev1	cell_type
TAPBP	dev1	cell_type
CYBA	dev1	cell_type
NDUFB9	dev1	cell_type
RPL6	dev1	cell_type
RPL8	dev1	cell_type
EMP2	dev1	cell_type
PLD3	dev1	cell_type
TMSB10	dev1	cell_type
EMC8	dev1	cell_type
RPS16	dev1	cell_type
RPL34	dev1	cell_type
GPC6	dev1	cell_type
P4HB	dev1	cell_type
CHMP1B	dev1	cell_type
EFEMP2	dev1	cell_type
TMA7	dev1	cell_type
ATP5G1	dev1	cell_type
NDUFA12	dev1	cell_type
FLRT2	dev1	cell_type
KLF2	dev1	cell_type
UQCRB	dev1	cell_type
RHOG	dev1	cell_type
CELF2	dev1	cell_type
SMC4	dev1	cell_type
SELM	dev1	cell_type
MGST3	dev1	cell_type
HACD1	dev1	cell_type
EEF1A1	dev1	cell_type
RPSA	dev1	cell_type
APRT	dev1	cell_type
PKM	dev1	cell_type
TMBIM6	dev1	cell_type
ABCF1	dev1	cell_type
SRSF7	dev1	cell_type
SPRY1	dev1	cell_type
ENO1	dev1	cell_type
NR2F2	dev1	cell_type
CNPY2	dev1	cell_type
NACA	dev1	cell_type
ARPC5L	dev1	cell_type
COL18A1	dev1	cell_type
SOD2	dev1	cell_type
TXNIP	dev1	cell_type
SYNGR1	dev1	cell_type
RPS13	dev1	cell_type
RDH11	dev1	cell_type
RPS19	dev1	cell_type
H2AFJ	dev1	cell_type
IGFBP2	dev1	cell_type
ZEB2	dev1	cell_type
MRPL10	dev1	cell_type
NFIA	dev1	cell_type
ETS2	dev1	cell_type
RPLP0	dev1	cell_type
RPL37A	dev1	cell_type
VIMP	dev1	cell_type
ATP5C1	dev1	cell_type
TPM4	dev1	cell_type
PRNP	dev1	cell_type
RAB34	dev1	cell_type
MYL7	dev2	cell_type
COL3A1	dev2	cell_type
KRT8	dev2	cell_type
TNNI1	dev2	cell_type
ACTC1	dev2	cell_type
EMCN	dev2	cell_type
RAMP2	dev2	cell_type
COL1A1	dev2	cell_type
DCN	dev2	cell_type
CLU	dev2	cell_type
ESAM	dev2	cell_type
MYL4	dev2	cell_type
SPARC	dev2	cell_type
TNNT2	dev2	cell_type
TNNC1	dev2	cell_type
HLA.B	dev2	cell_type
CTHRC1	dev2	cell_type
MEST	dev2	cell_type
PECAM1	dev2	cell_type
LUM	dev2	cell_type
KRT18	dev2	cell_type
FTL	dev2	cell_type
TMSB4X	dev2	cell_type
PRCP	dev2	cell_type
COL1A2	dev2	cell_type
S100A10	dev2	cell_type
FBLN1	dev2	cell_type
TPM1	dev2	cell_type
MYL9	dev2	cell_type
TM4SF1	dev2	cell_type
POSTN	dev2	cell_type
ARHGDIB	dev2	cell_type
PLVAP	dev2	cell_type
HLA.E	dev2	cell_type
CDH11	dev2	cell_type
CDH5	dev2	cell_type
GPC3	dev2	cell_type
OGN	dev2	cell_type
RARRES2	dev2	cell_type
ENG	dev2	cell_type
CST3	dev2	cell_type
SAT1	dev2	cell_type
S100A11	dev2	cell_type
ACTB	dev2	cell_type
IFITM3	dev2	cell_type
FN1	dev2	cell_type
HLA.A	dev2	cell_type
IGFBP5	dev2	cell_type
PSAP	dev2	cell_type
TMEM88	dev2	cell_type
PLN	dev2	cell_type
MGP	dev2	cell_type
TNNI3	dev2	cell_type
HLA.C	dev2	cell_type
TSC22D3	dev2	cell_type
RNASE1	dev2	cell_type
EZR	dev2	cell_type
B2M	dev2	cell_type
TFPI	dev2	cell_type
GNG11	dev2	cell_type
MDK	dev2	cell_type
COLEC11	dev2	cell_type
SLC25A4	dev2	cell_type
NPPA	dev2	cell_type
PTN	dev2	cell_type
DLK1	dev2	cell_type
LGALS1	dev2	cell_type
CGNL1	dev2	cell_type
EGFL7	dev2	cell_type
PLAC9	dev2	cell_type
A2M	dev2	cell_type
MYL3	dev2	cell_type
RSRP1	dev2	cell_type
IER2	dev2	cell_type
C4orf48	dev2	cell_type
HBG2	dev2	cell_type
NGFRAP1	dev2	cell_type
CYR61	dev2	cell_type
COX5A	dev2	cell_type
TUBB2B	dev2	cell_type
TIE1	dev2	cell_type
PFN1	dev2	cell_type
VCAN	dev2	cell_type
CRYAB	dev2	cell_type
CAV1	dev2	cell_type
ID1	dev2	cell_type
CD9	dev2	cell_type
COL4A1	dev2	cell_type
IL32	dev2	cell_type
HBA2	dev2	cell_type
PCOLCE	dev2	cell_type
HSPA5	dev2	cell_type
COL15A1	dev2	cell_type
MMP2	dev2	cell_type
GLUL	dev2	cell_type
IFITM2	dev2	cell_type
COL5A2	dev2	cell_type
RGS5	dev2	cell_type
CD36	dev2	cell_type
COX6B1	dev2	cell_type
COL6A1	dev2	cell_type
ID4	dev2	cell_type
MFAP4	dev2	cell_type
IER3	dev2	cell_type
CCDC80	dev2	cell_type
TEK	dev2	cell_type
EDNRB	dev2	cell_type
FSTL1	dev2	cell_type
COX6A1	dev2	cell_type
FOS	dev2	cell_type
TTN	dev2	cell_type
COL6A3	dev2	cell_type
ID3	dev2	cell_type
SQLE	dev2	cell_type
TCF21	dev2	cell_type
ZFP36	dev2	cell_type
NPR1	dev2	cell_type
FCGRT	dev2	cell_type
IGFBP7	dev2	cell_type
MDH1	dev2	cell_type
ITM2B	dev2	cell_type
CALCRL	dev2	cell_type
DUSP1	dev2	cell_type
LY6E	dev2	cell_type
COX7C	dev2	cell_type
BGN	dev2	cell_type
ELF1	dev2	cell_type
ISYNA1	dev2	cell_type
ALDOA	dev2	cell_type
CD34	dev2	cell_type
ECE1	dev2	cell_type
COL5A1	dev2	cell_type
SPARCL1	dev2	cell_type
COL6A2	dev2	cell_type
MAGED2	dev2	cell_type
SH3BGRL3	dev2	cell_type
PRDX2	dev2	cell_type
ANXA2	dev2	cell_type
HBA1	dev2	cell_type
C7	dev2	cell_type
TSPO	dev2	cell_type
NDUFA4	dev2	cell_type
GRN	dev2	cell_type
SERPINE2	dev2	cell_type
GJA4	dev2	cell_type
COX7B	dev2	cell_type
CTGF	dev2	cell_type
EFNA1	dev2	cell_type
VIM	dev2	cell_type
GPX1	dev2	cell_type
PROCR	dev2	cell_type
PYCARD	dev2	cell_type
TMEM98	dev2	cell_type
DNAJB4	dev2	cell_type
COTL1	dev2	cell_type
IGF1	dev2	cell_type
ARPC1B	dev2	cell_type
RGCC	dev2	cell_type
LIMD2	dev2	cell_type
CTSB	dev2	cell_type
GNAI2	dev2	cell_type
S100A6	dev2	cell_type
SERPING1	dev2	cell_type
CALD1	dev2	cell_type
CNN3	dev2	cell_type
CRIP1	dev2	cell_type
HERPUD1	dev2	cell_type
FLT1	dev2	cell_type
SERTAD1	dev2	cell_type
GADD45B	dev2	cell_type
COL4A2	dev2	cell_type
C8orf4	dev2	cell_type
ATP5H	dev2	cell_type
OLFML3	dev2	cell_type
ACTG1	dev2	cell_type
NFIB	dev2	cell_type
TIMP1	dev2	cell_type
ADGRF5	dev2	cell_type
CALM1	dev2	cell_type
ABHD12	dev2	cell_type
NEAT1	dev2	cell_type
ATP5B	dev2	cell_type
CD93	dev2	cell_type
TPM3	dev2	cell_type
APOA1BP	dev2	cell_type
DES	dev2	cell_type
DNAJB1	dev2	cell_type
ZFP36L2	dev2	cell_type
HSPA1A	dev2	cell_type
TGM2	dev2	cell_type
PABPC1	dev2	cell_type
FXYD6	dev2	cell_type
ATP5A1	dev2	cell_type
FABP5	dev2	cell_type
DKK3	dev2	cell_type
LDB2	dev2	cell_type
LTBP4	dev2	cell_type
SDPR	dev2	cell_type
PDGFRA	dev2	cell_type
PPP1R15A	dev2	cell_type
TGFBI	dev2	cell_type
SRPX	dev2	cell_type
MYH10	dev2	cell_type
CALU	dev2	cell_type
MT2A	dev2	cell_type
NFKBIA	dev2	cell_type
ANXA1	dev2	cell_type
SRSF2	dev2	cell_type
IDI1	dev2	cell_type
PRSS23	dev2	cell_type
CSRP1	dev2	cell_type
TUBB2A	dev2	cell_type
LAMB1	dev2	cell_type
TPM2	dev2	cell_type
PCDH7	dev2	cell_type
LITAF	dev2	cell_type
JUNB	dev2	cell_type
FBN1	dev2	cell_type
COX5B	dev2	cell_type
LAMA4	dev2	cell_type
MLLT11	dev2	cell_type
S100A16	dev2	cell_type
TSPAN13	dev2	cell_type
ID2	dev2	cell_type
GAPDH	dev2	cell_type
GNG2	dev2	cell_type
NPC2	dev2	cell_type
CREM	dev2	cell_type
PTMA	dev2	cell_type
NDUFB9	dev2	cell_type
PDLIM3	dev2	cell_type
RBP1	dev2	cell_type
HMGA1	dev2	cell_type
PDLIM1	dev2	cell_type
MARCKS	dev2	cell_type
MYDGF	dev2	cell_type
CTSD	dev2	cell_type
PLXND1	dev2	cell_type
LRRC17	dev2	cell_type
SCN7A	dev2	cell_type
HYAL2	dev2	cell_type
OCIAD2	dev2	cell_type
IFI16	dev2	cell_type
TPI1	dev2	cell_type
ATP5G3	dev2	cell_type
CYSTM1	dev2	cell_type
FHL1	dev2	cell_type
IDH2	dev2	cell_type
LEPROTL1	dev2	cell_type
FTH1	dev2	cell_type
MATN2	dev2	cell_type
FXYD5	dev2	cell_type
RAB31	dev2	cell_type
SLC9A3R2	dev2	cell_type
TCF4	dev2	cell_type
TSPAN3	dev2	cell_type
SEPW1	dev2	cell_type
MRPS7	dev2	cell_type
GLRX	dev2	cell_type
SLC3A2	dev2	cell_type
PPIC	dev2	cell_type
PDIA3	dev2	cell_type
PXDN	dev2	cell_type
ELN	dev2	cell_type
WBP5	dev2	cell_type
HSPB1	dev2	cell_type
SPON2	dev2	cell_type
BTG2	dev2	cell_type
KCTD12	dev2	cell_type
GADD45A	dev2	cell_type
ITGA8	dev2	cell_type
CRIP2	dev2	cell_type
RCN1	dev2	cell_type
FBLN2	dev2	cell_type
HCFC1R1	dev2	cell_type
CLEC14A	dev2	cell_type
PLTP	dev2	cell_type
ITM2A	dev2	cell_type
LAPTM4A	dev2	cell_type
STOM	dev2	cell_type
CCNL1	dev2	cell_type
UQCR11	dev2	cell_type
MYH7	dev2	cell_type
DPH3	dev2	cell_type
DDX5	dev2	cell_type
GSTM3	dev2	cell_type
CD320	dev2	cell_type
CEBPB	dev2	cell_type
SGK1	dev2	cell_type
MCL1	dev2	cell_type
HSP90AB1	dev2	cell_type
TIMM17A	dev2	cell_type
UQCRB	dev2	cell_type
EIF4A3	dev2	cell_type
APLP2	dev2	cell_type
ATP5J	dev2	cell_type
OPTN	dev2	cell_type
MFAP2	dev2	cell_type
TXNDC17	dev2	cell_type
OAZ1	dev2	cell_type
S1PR1	dev2	cell_type
IFRD1	dev2	cell_type
TAGLN2	dev2	cell_type
CREG1	dev2	cell_type
COL21A1	dev2	cell_type
ATP5O	dev2	cell_type
CTNNAL1	dev2	cell_type
CXCL12	dev2	cell_type
FOSB	dev2	cell_type
BTG1	dev2	cell_type
LDHB	dev2	cell_type
UACA	dev2	cell_type
RDX	dev2	cell_type
PDHA1	dev2	cell_type
TSC22D1	dev2	cell_type
FKBP1A	dev2	cell_type
RHOG	dev2	cell_type
EIF4EBP1	dev2	cell_type
COX7A1	dev2	cell_type
SERPINF1	dev2	cell_type
HSPH1	dev2	cell_type
MAGI1	dev2	cell_type
HSP90AA1	dev2	cell_type
CAV2	dev2	cell_type
FOXC1	dev2	cell_type
ATP5I	dev2	cell_type
YPEL5	dev2	cell_type
RORA	dev2	cell_type
NOSIP	dev2	cell_type
OST4	dev2	cell_type
GMDS	dev2	cell_type
HSPA8	dev2	cell_type
H3F3B	dev2	cell_type
MLLT4	dev2	cell_type
ASPN	dev2	cell_type
NDUFA1	dev2	cell_type
KLF4	dev2	cell_type
FLRT2	dev2	cell_type
RPL13A	dev2	cell_type
ISG15	dev2	cell_type
HSPB2	dev2	cell_type
TMEM141	dev2	cell_type
ARPC3	dev2	cell_type
ACTR2	dev2	cell_type
RPS18	dev2	cell_type
SERPINH1	dev2	cell_type
CMC1	dev2	cell_type
ECH1	dev2	cell_type
PLA2G12A	dev2	cell_type
SLC16A1	dev2	cell_type
ATP1B3	dev2	cell_type
SULF2	dev2	cell_type
ISLR	dev2	cell_type
RPL7	dev2	cell_type
TKT	dev2	cell_type
COL6A6	dev2	cell_type
RPS14	dev2	cell_type
MAPRE1	dev2	cell_type
MALAT1	dev2	cell_type
PIH1D1	dev2	cell_type
BAMBI	dev2	cell_type
MEG3	dev2	cell_type
SORBS2	dev2	cell_type
BSG	dev2	cell_type
COL12A1	dev2	cell_type
COL14A1	dev2	cell_type
CEBPD	dev2	cell_type
TPT1	dev2	cell_type
MYL2	dev2	cell_type
COX8A	dev2	cell_type
HSP90B1	dev2	cell_type
EIF5A	dev2	cell_type
SYNPO2	dev2	cell_type
HSPE1	dev2	cell_type
RPS12	dev2	cell_type
COX6C	dev2	cell_type
PPP1R14A	dev2	cell_type
RPS27	dev2	cell_type
RGS3	dev2	cell_type
CYCS	dev2	cell_type
CTSC	dev2	cell_type
FAM32A	dev2	cell_type
FBLN5	dev2	cell_type
RPSA	dev2	cell_type
RPL10A	dev2	cell_type
SPTBN1	dev2	cell_type
CFL1	dev2	cell_type
TAGLN	dev2	cell_type
RPL18A	dev2	cell_type
ATF4	dev2	cell_type
EVL	dev2	cell_type
C1orf54	dev2	cell_type
USMG5	dev2	cell_type
CYBA	dev2	cell_type
AQP1	dev2	cell_type
APOE	dev2	cell_type
UBB	dev2	cell_type
GNG5	dev2	cell_type
RPL10	dev2	cell_type
AFAP1L1	dev2	cell_type
PSENEN	dev2	cell_type
AKR1B1	dev2	cell_type
OTUB1	dev2	cell_type
TIMP3	dev2	cell_type
PRDX4	dev2	cell_type
WDR18	dev2	cell_type
RPS19	dev2	cell_type
NPDC1	dev2	cell_type
EMP3	dev2	cell_type
IGFBP4	dev2	cell_type
IGFBP2	dev2	cell_type
CMTM6	dev2	cell_type
JAK1	dev2	cell_type
UCHL3	dev2	cell_type
KPNA2	dev2	cell_type
SUCLA2	dev2	cell_type
CPE	dev2	cell_type
RPLP1	dev2	cell_type
PLK2	dev2	cell_type
TMSB10	dev2	cell_type
NFKBIZ	dev2	cell_type
BZW2	dev2	cell_type
IL33	dev2	cell_type
MGST3	dev2	cell_type
DAB2	dev2	cell_type
CNPY2	dev2	cell_type
SLC25A3	dev2	cell_type
RPS3A	dev2	cell_type
RHOC	dev2	cell_type
PLEKHJ1	dev2	cell_type
RPS15A	dev2	cell_type
HACD3	dev2	cell_type
RDH11	dev2	cell_type
FHL2	dev2	cell_type
ABRACL	dev2	cell_type
CHMP1B	dev2	cell_type
PODXL	dev2	cell_type
MGST2	dev2	cell_type
RRBP1	dev2	cell_type
CD63	dev2	cell_type
SERF2	dev2	cell_type
RPL13	dev2	cell_type
IGFBP3	dev2	cell_type
TXNIP	dev2	cell_type
HMGN2	dev2	cell_type
SDF2L1	dev2	cell_type
JUN	dev2	cell_type
PGAM1	dev2	cell_type
MEF2C	dev2	cell_type
RPL31	dev2	cell_type
RPS5	dev2	cell_type
COPE	dev2	cell_type
HSBP1	dev2	cell_type
UQCRFS1	dev2	cell_type
MXRA5	dev2	cell_type
RPS13	dev2	cell_type
GMNN	dev2	cell_type
DAD1	dev2	cell_type
SEC14L1	dev2	cell_type
ISCA2	dev2	cell_type
PLS3	dev2	cell_type
CELF2	dev2	cell_type
MDH2	dev2	cell_type
HTRA1	dev2	cell_type
SPRY1	dev2	cell_type
TSPAN6	dev2	cell_type
BCAS2	dev2	cell_type
GSTP1	dev2	cell_type
RPS29	dev2	cell_type
DUSP6	dev2	cell_type
THY1	dev2	cell_type
RPL8	dev2	cell_type
CDC42SE1	dev2	cell_type
CALR	dev2	cell_type
ZFP36L1	dev2	cell_type
TUBB4B	dev2	cell_type
PRNP	dev2	cell_type
UBC	dev2	cell_type
SF3B6	dev2	cell_type
ALDH2	dev2	cell_type
EGR1	dev2	cell_type
SRP14	dev2	cell_type
HMOX2	dev2	cell_type
ITGB1	dev2	cell_type
LGMN	dev2	cell_type
SEC62	dev2	cell_type
NDUFA9	dev2	cell_type
EMC8	dev2	cell_type
PLD3	dev2	cell_type
SDCBP	dev2	cell_type
RAB34	dev2	cell_type
ADD3	dev2	cell_type
LBH	dev2	cell_type
HSPD1	dev2	cell_type
H2AFJ	dev2	cell_type
CKB	dev2	cell_type
NDUFS6	dev2	cell_type
RPLP0	dev2	cell_type
LPAR6	dev2	cell_type
NUPR1	dev2	cell_type
COL3A1	unsorted-WT	cell_type
MYL7	unsorted-WT	cell_type
PRCP	unsorted-WT	cell_type
COL1A1	unsorted-WT	cell_type
MYL4	unsorted-WT	cell_type
ACTC1	unsorted-WT	cell_type
KRT8	unsorted-WT	cell_type
FN1	unsorted-WT	cell_type
TNNT2	unsorted-WT	cell_type
TNNI1	unsorted-WT	cell_type
CLU	unsorted-WT	cell_type
KRT18	unsorted-WT	cell_type
FTL	unsorted-WT	cell_type
COL1A2	unsorted-WT	cell_type
FBLN1	unsorted-WT	cell_type
TNNC1	unsorted-WT	cell_type
SAT1	unsorted-WT	cell_type
IFITM3	unsorted-WT	cell_type
PTN	unsorted-WT	cell_type
EGFL7	unsorted-WT	cell_type
MDK	unsorted-WT	cell_type
B2M	unsorted-WT	cell_type
TMSB4X	unsorted-WT	cell_type
ACTB	unsorted-WT	cell_type
GPC3	unsorted-WT	cell_type
SPARC	unsorted-WT	cell_type
S100A10	unsorted-WT	cell_type
CST3	unsorted-WT	cell_type
SPINT2	unsorted-WT	cell_type
MEST	unsorted-WT	cell_type
HLA.C	unsorted-WT	cell_type
TPM1	unsorted-WT	cell_type
DMKN	unsorted-WT	cell_type
HLA.A	unsorted-WT	cell_type
COL4A1	unsorted-WT	cell_type
MYL9	unsorted-WT	cell_type
COL5A2	unsorted-WT	cell_type
FABP5	unsorted-WT	cell_type
PLN	unsorted-WT	cell_type
S100A11	unsorted-WT	cell_type
MGST1	unsorted-WT	cell_type
DLK1	unsorted-WT	cell_type
ID1	unsorted-WT	cell_type
MSMO1	unsorted-WT	cell_type
FOS	unsorted-WT	cell_type
FXYD6	unsorted-WT	cell_type
IFITM2	unsorted-WT	cell_type
HSPB7	unsorted-WT	cell_type
HSPA5	unsorted-WT	cell_type
CYR61	unsorted-WT	cell_type
TIMP1	unsorted-WT	cell_type
VCAN	unsorted-WT	cell_type
IGFBP7	unsorted-WT	cell_type
COL6A1	unsorted-WT	cell_type
MDH1	unsorted-WT	cell_type
HYAL2	unsorted-WT	cell_type
COL4A2	unsorted-WT	cell_type
RSRP1	unsorted-WT	cell_type
SLC25A4	unsorted-WT	cell_type
IGFBP5	unsorted-WT	cell_type
COL6A2	unsorted-WT	cell_type
CXADR	unsorted-WT	cell_type
CRABP2	unsorted-WT	cell_type
IER2	unsorted-WT	cell_type
CTSB	unsorted-WT	cell_type
PCDH7	unsorted-WT	cell_type
VIM	unsorted-WT	cell_type
CCDC80	unsorted-WT	cell_type
TSPO	unsorted-WT	cell_type
LIMD2	unsorted-WT	cell_type
CRIP2	unsorted-WT	cell_type
LTBP4	unsorted-WT	cell_type
CALM1	unsorted-WT	cell_type
TMEM98	unsorted-WT	cell_type
SQLE	unsorted-WT	cell_type
LGALS3BP	unsorted-WT	cell_type
ANXA2	unsorted-WT	cell_type
ID3	unsorted-WT	cell_type
ITM2B	unsorted-WT	cell_type
EZR	unsorted-WT	cell_type
NEBL	unsorted-WT	cell_type
SERPINH1	unsorted-WT	cell_type
PDLIM1	unsorted-WT	cell_type
FSTL1	unsorted-WT	cell_type
LY6E	unsorted-WT	cell_type
COTL1	unsorted-WT	cell_type
RBP1	unsorted-WT	cell_type
SH3BGRL3	unsorted-WT	cell_type
LITAF	unsorted-WT	cell_type
ACTG1	unsorted-WT	cell_type
PPP1R15A	unsorted-WT	cell_type
CALD1	unsorted-WT	cell_type
DNAJB1	unsorted-WT	cell_type
HERPUD1	unsorted-WT	cell_type
IDI1	unsorted-WT	cell_type
ZFP36L2	unsorted-WT	cell_type
TTN	unsorted-WT	cell_type
SCD	unsorted-WT	cell_type
UACA	unsorted-WT	cell_type
TUBB2B	unsorted-WT	cell_type
PLTP	unsorted-WT	cell_type
HSPB1	unsorted-WT	cell_type
NEAT1	unsorted-WT	cell_type
TCF4	unsorted-WT	cell_type
S100A6	unsorted-WT	cell_type
BEX1	unsorted-WT	cell_type
JUNB	unsorted-WT	cell_type
ID4	unsorted-WT	cell_type
SERPINF1	unsorted-WT	cell_type
UCHL1	unsorted-WT	cell_type
RHOC	unsorted-WT	cell_type
MARCKS	unsorted-WT	cell_type
FHL1	unsorted-WT	cell_type
CYCS	unsorted-WT	cell_type
TPM2	unsorted-WT	cell_type
NFKBIA	unsorted-WT	cell_type
GRN	unsorted-WT	cell_type
SERPING1	unsorted-WT	cell_type
PXDN	unsorted-WT	cell_type
ID2	unsorted-WT	cell_type
ENO3	unsorted-WT	cell_type
DKK3	unsorted-WT	cell_type
CTGF	unsorted-WT	cell_type
HSPA1B	unsorted-WT	cell_type
TAGLN2	unsorted-WT	cell_type
MCL1	unsorted-WT	cell_type
PRSS23	unsorted-WT	cell_type
MFAP2	unsorted-WT	cell_type
PPIC	unsorted-WT	cell_type
HMGA1	unsorted-WT	cell_type
ATP1B3	unsorted-WT	cell_type
CTSC	unsorted-WT	cell_type
TSPAN13	unsorted-WT	cell_type
TAGLN	unsorted-WT	cell_type
HMGN2	unsorted-WT	cell_type
CREM	unsorted-WT	cell_type
H3F3B	unsorted-WT	cell_type
TUBB2A	unsorted-WT	cell_type
APLP2	unsorted-WT	cell_type
GADD45A	unsorted-WT	cell_type
TSC22D1	unsorted-WT	cell_type
HSP90AA1	unsorted-WT	cell_type
ABRACL	unsorted-WT	cell_type
PLS3	unsorted-WT	cell_type
EBP	unsorted-WT	cell_type
MGST2	unsorted-WT	cell_type
MLLT11	unsorted-WT	cell_type
BST2	unsorted-WT	cell_type
MYH10	unsorted-WT	cell_type
NPDC1	unsorted-WT	cell_type
CPE	unsorted-WT	cell_type
COL2A1	unsorted-WT	cell_type
SLC3A2	unsorted-WT	cell_type
APOE	unsorted-WT	cell_type
PERP	unsorted-WT	cell_type
RHOB	unsorted-WT	cell_type
TMSB10	unsorted-WT	cell_type
EIF4EBP1	unsorted-WT	cell_type
AKR1B1	unsorted-WT	cell_type
SPTBN1	unsorted-WT	cell_type
ENO1	unsorted-WT	cell_type
JAK1	unsorted-WT	cell_type
ZFP36L1	unsorted-WT	cell_type
EFEMP2	unsorted-WT	cell_type
CD24	unsorted-WT	cell_type
HSPH1	unsorted-WT	cell_type
TKT	unsorted-WT	cell_type
UTRN	unsorted-WT	cell_type
CCND2	unsorted-WT	cell_type
TECRL	unsorted-WT	cell_type
AES	unsorted-WT	cell_type
LDHA	unsorted-WT	cell_type
CREG1	unsorted-WT	cell_type
TNFRSF12A	unsorted-WT	cell_type
GSN	unsorted-WT	cell_type
STMN1	unsorted-WT	cell_type
GSTM3	unsorted-WT	cell_type
EFNB2	unsorted-WT	cell_type
BTG1	unsorted-WT	cell_type
EMP2	unsorted-WT	cell_type
MEG3	unsorted-WT	cell_type
ZEB2	unsorted-WT	cell_type
HACD1	unsorted-WT	cell_type
PLK2	unsorted-WT	cell_type
MYL12A	unsorted-WT	cell_type
TUBA1A	unsorted-WT	cell_type
TSTD1	unsorted-WT	cell_type
GCHFR	unsorted-WT	cell_type
PGK1	unsorted-WT	cell_type
GOT1	unsorted-WT	cell_type
RRBP1	unsorted-WT	cell_type
TXNIP	unsorted-WT	cell_type
SORBS2	unsorted-WT	cell_type
CCNL1	unsorted-WT	cell_type
GSTP1	unsorted-WT	cell_type
BTG2	unsorted-WT	cell_type
CALM2	unsorted-WT	cell_type
ACTN1	unsorted-WT	cell_type
TMEM141	unsorted-WT	cell_type
RAB11FIP1	unsorted-WT	cell_type
IGFBP2	unsorted-WT	cell_type
EGR1	unsorted-WT	cell_type
BZW2	unsorted-WT	cell_type
PNRC1	unsorted-WT	cell_type
CYBA	unsorted-WT	cell_type
CKS2	unsorted-WT	cell_type
HCFC1R1	unsorted-WT	cell_type
CSRP2	unsorted-WT	cell_type
SNHG8	unsorted-WT	cell_type
MGST3	unsorted-WT	cell_type
CKB	unsorted-WT	cell_type
CTSL	unsorted-WT	cell_type
DSTN	unsorted-WT	cell_type
KPNA2	unsorted-WT	cell_type
SOX4	unsorted-WT	cell_type
JUN	unsorted-WT	cell_type
ETFB	unsorted-WT	cell_type
IVNS1ABP	unsorted-WT	cell_type
MYH6	unsorted-WT	cell_type
HSP90B1	unsorted-WT	cell_type
COL18A1	unsorted-WT	cell_type
HMGCS1	unsorted-WT	cell_type
LAMC1	unsorted-WT	cell_type
TPM4	unsorted-WT	cell_type
SLC2A3	unsorted-WT	cell_type
KCNQ1OT1	unsorted-WT	cell_type
HES1	unsorted-WT	cell_type
FSCN1	unsorted-WT	cell_type
AKAP12	unsorted-WT	cell_type
KLF6	unsorted-WT	cell_type
TIMP3	unsorted-WT	cell_type
LPP	unsorted-WT	cell_type
BUB3	unsorted-WT	cell_type
DYNLL1	unsorted-WT	cell_type
PSENEN	unsorted-WT	cell_type
MYL12B	unsorted-WT	cell_type
GPC6	unsorted-WT	cell_type
ARL6IP1	unsorted-WT	cell_type
SLC2A1	unsorted-WT	cell_type
ADD3	unsorted-WT	cell_type
MRC2	unsorted-WT	cell_type
MYH9	unsorted-WT	cell_type
AAMDC	unsorted-WT	cell_type
EFNA5	unsorted-WT	cell_type
LBH	unsorted-WT	cell_type
CETN2	unsorted-WT	cell_type
CAP2	unsorted-WT	cell_type
DNAJC15	unsorted-WT	cell_type
TUBA1B	unsorted-WT	cell_type
TUBB4B	unsorted-WT	cell_type
HMGB2	unsorted-WT	cell_type
GYPC	unsorted-WT	cell_type
ATP1B1	unsorted-WT	cell_type
H2AFZ	unsorted-WT	cell_type
CD47	unsorted-WT	cell_type
SLC38A2	unsorted-WT	cell_type
EMP3	unsorted-WT	cell_type
LRRFIP1	unsorted-WT	cell_type
ASAH1	unsorted-WT	cell_type
ZBTB20	unsorted-WT	cell_type
MEF2A	unsorted-WT	cell_type
WSB1	unsorted-WT	cell_type
SMC4	unsorted-WT	cell_type
FOXP1	unsorted-WT	cell_type
LIMA1	unsorted-WT	cell_type
SFRP1	unsorted-WT	cell_type
CAST	unsorted-WT	cell_type
SQSTM1	unsorted-WT	cell_type
ATP2B1	unsorted-WT	cell_type
HTRA1	unsorted-WT	cell_type
NQO2	unsorted-WT	cell_type
DSG2	unsorted-WT	cell_type
AAK1	unsorted-WT	cell_type
IRF2BP2	unsorted-WT	cell_type
GCC2	unsorted-WT	cell_type
GPI	unsorted-WT	cell_type
CCND1	unsorted-WT	cell_type
CRTAP	unsorted-WT	cell_type
RPS27L	unsorted-WT	cell_type
PAM	unsorted-WT	cell_type
HMGB1	unsorted-WT	cell_type
CDK2AP2	unsorted-WT	cell_type
IL6ST	unsorted-WT	cell_type
NEXN	unsorted-WT	cell_type
HIST1H4C	unsorted-WT	cell_type
H2AFJ	unsorted-WT	cell_type
BAMBI	unsorted-WT	cell_type
NREP	unsorted-WT	cell_type
PRDX1	unsorted-WT	cell_type
NME3	unsorted-WT	cell_type
SERPINB6	unsorted-WT	cell_type
NASP	unsorted-WT	cell_type
PLEKHA1	unsorted-WT	cell_type
ATP2A2	unsorted-WT	cell_type
JUND	unsorted-WT	cell_type
NR2F2	unsorted-WT	cell_type
MAGEH1	unsorted-WT	cell_type
FADS1	unsorted-WT	cell_type
DSP	unsorted-WT	cell_type
SYNE2	unsorted-WT	cell_type
CCDC28B	unsorted-WT	cell_type
ODC1	unsorted-WT	cell_type
GJA1	unsorted-WT	cell_type
MAP1B	unsorted-WT	cell_type
DBI	unsorted-WT	cell_type
GMNN	unsorted-WT	cell_type
LMNA	unsorted-WT	cell_type
CDH2	unsorted-WT	cell_type
AHI1	unsorted-WT	cell_type
CALR	unsorted-WT	cell_type
DST	unsorted-WT	cell_type
BNIP3	unsorted-WT	cell_type
SEPT11	unsorted-WT	cell_type
UBE2S	unsorted-WT	cell_type
DEK	unsorted-WT	cell_type
DAAM1	unsorted-WT	cell_type
MLF1	unsorted-WT	cell_type
DDIT4	unsorted-WT	cell_type
PFKP	unsorted-WT	cell_type
IFI27L2	unsorted-WT	cell_type
FILIP1	unsorted-WT	cell_type
FAM162A	unsorted-WT	cell_type
AKAP13	unsorted-WT	cell_type
MTFR1L	unsorted-WT	cell_type
CFL2	unsorted-WT	cell_type
TUBA1C	unsorted-WT	cell_type
LAPTM4B	unsorted-WT	cell_type
EPB41L4A.AS1	unsorted-WT	cell_type
PLEKHO1	unsorted-WT	cell_type
VCL	unsorted-WT	cell_type
ATP2B4	unsorted-WT	cell_type
NFE2L2	unsorted-WT	cell_type
RBFOX2	unsorted-WT	cell_type
TMOD3	unsorted-WT	cell_type
FLNA	unsorted-WT	cell_type
AP1S2	unsorted-WT	cell_type
S100A13	unsorted-WT	cell_type
GSTO1	unsorted-WT	cell_type
MACF1	unsorted-WT	cell_type
FNBP1L	unsorted-WT	cell_type
NCAM1	unsorted-WT	cell_type
BAZ1A	unsorted-WT	cell_type
RPL22L1	unsorted-WT	cell_type
MIS18BP1	unsorted-WT	cell_type
HSF1	unsorted-WT	cell_type
WNK1	unsorted-WT	cell_type
CLIC4	unsorted-WT	cell_type
QKI	unsorted-WT	cell_type
PGM1	unsorted-WT	cell_type
PDLIM5	unsorted-WT	cell_type
SEMA6A	unsorted-WT	cell_type
MYO6	unsorted-WT	cell_type
MFGE8	unsorted-WT	cell_type
BTG3	unsorted-WT	cell_type
MZT1	unsorted-WT	cell_type
LAMB2	unsorted-WT	cell_type
CITED2	unsorted-WT	cell_type
PDK1	unsorted-WT	cell_type
UGP2	unsorted-WT	cell_type
AHNAK	unsorted-WT	cell_type
GYG1	unsorted-WT	cell_type
CKS1B	unsorted-WT	cell_type
TUBB6	unsorted-WT	cell_type
TLE4	unsorted-WT	cell_type
SFPQ	unsorted-WT	cell_type
SVIL	unsorted-WT	cell_type
LTBP1	unsorted-WT	cell_type
YPEL3	unsorted-WT	cell_type
YWHAH	unsorted-WT	cell_type
SH3GLB1	unsorted-WT	cell_type
PEG10	unsorted-WT	cell_type
ASPH	unsorted-WT	cell_type
ARID4A	unsorted-WT	cell_type
PHACTR2	unsorted-WT	cell_type
NHLRC3	unsorted-WT	cell_type
MPC2	unsorted-WT	cell_type
AEBP1	unsorted-WT	cell_type
KIDINS220	unsorted-WT	cell_type
RP9	unsorted-WT	cell_type
LMO4	unsorted-WT	cell_type
RAD21	unsorted-WT	cell_type
SPAG9	unsorted-WT	cell_type
WDR54	unsorted-WT	cell_type
PFKM	unsorted-WT	cell_type
DUT	unsorted-WT	cell_type
CDK6	unsorted-WT	cell_type
TFDP2	unsorted-WT	cell_type
H2AFX	unsorted-WT	cell_type
MCM3	unsorted-WT	cell_type
RBMS1	unsorted-WT	cell_type
PLEKHA5	unsorted-WT	cell_type
LBR	unsorted-WT	cell_type
RIOK3	unsorted-WT	cell_type
SESN3	unsorted-WT	cell_type
MAP4	unsorted-WT	cell_type
HK1	unsorted-WT	cell_type
RUVBL2	unsorted-WT	cell_type
NNAT	unsorted-WT	cell_type
TMX4	unsorted-WT	cell_type
PNMA1	unsorted-WT	cell_type
PTGR1	unsorted-WT	cell_type
COX14	unsorted-WT	cell_type
FERMT2	unsorted-WT	cell_type
CCDC85B	unsorted-WT	cell_type
ANP32E	unsorted-WT	cell_type
PALLD	unsorted-WT	cell_type
ACOT13	unsorted-WT	cell_type
VEGFB	unsorted-WT	cell_type
RANBP1	unsorted-WT	cell_type
CHD7	unsorted-WT	cell_type
CMTM3	unsorted-WT	cell_type
CEP290	unsorted-WT	cell_type
IFT22	unsorted-WT	cell_type
CCS	unsorted-WT	cell_type
FBN2	unsorted-WT	cell_type
VEGFA	unsorted-WT	cell_type
MEIS2	unsorted-WT	cell_type
NES	unsorted-WT	cell_type
SPATS2L	unsorted-WT	cell_type
PCNA	unsorted-WT	cell_type
PSIP1	unsorted-WT	cell_type
ITSN1	unsorted-WT	cell_type
PKIG	unsorted-WT	cell_type
MAP9	unsorted-WT	cell_type
PTTG1	unsorted-WT	cell_type
ARL4A	unsorted-WT	cell_type
BMPR2	unsorted-WT	cell_type
GDI1	unsorted-WT	cell_type
BAZ2B	unsorted-WT	cell_type
SPTAN1	unsorted-WT	cell_type
RBPMS	unsorted-WT	cell_type
CYB5A	unsorted-WT	cell_type
TERF2IP	unsorted-WT	cell_type
TP53BP1	unsorted-WT	cell_type
MAP4K4	unsorted-WT	cell_type
ASAP1	unsorted-WT	cell_type
UBE2T	unsorted-WT	cell_type
DNMT1	unsorted-WT	cell_type
HMGB3	unsorted-WT	cell_type
TET1	unsorted-WT	cell_type
ANK3	unsorted-WT	cell_type
RNF115	unsorted-WT	cell_type
H1FX	unsorted-WT	cell_type
CRNDE	unsorted-WT	cell_type
PITPNB	unsorted-WT	cell_type
MXRA7	unsorted-WT	cell_type
OBSL1	unsorted-WT	cell_type
GATA6.AS1	unsorted-WT	cell_type
WDR60	unsorted-WT	cell_type
ANXA6	unsorted-WT	cell_type
WEE1	unsorted-WT	cell_type
KIF21A	unsorted-WT	cell_type
NR2F1	unsorted-WT	cell_type
AK4	unsorted-WT	cell_type
CDKN1C	unsorted-WT	cell_type
CCNB1	unsorted-WT	cell_type
MYCBP2	unsorted-WT	cell_type
SNCA	unsorted-WT	cell_type
MCM7	unsorted-WT	cell_type
RAI14	unsorted-WT	cell_type
MIA3	unsorted-WT	cell_type
FEZ1	unsorted-WT	cell_type
FGFR1	unsorted-WT	cell_type
KIF22	unsorted-WT	cell_type
OSBPL1A	unsorted-WT	cell_type
BIRC5	unsorted-WT	cell_type
PKDCC	unsorted-WT	cell_type
UBE2C	unsorted-WT	cell_type
CLTB	unsorted-WT	cell_type
INTS6	unsorted-WT	cell_type
BRWD1	unsorted-WT	cell_type
ROGDI	unsorted-WT	cell_type
BMP7	unsorted-WT	cell_type
FAM229B	unsorted-WT	cell_type
CUX1	unsorted-WT	cell_type
REEP3	unsorted-WT	cell_type
RHOBTB3	unsorted-WT	cell_type
DPCD	unsorted-WT	cell_type
IRF2BPL	unsorted-WT	cell_type
TOP2A	unsorted-WT	cell_type
FAT1	unsorted-WT	cell_type
ZNF91	unsorted-WT	cell_type
CENPF	unsorted-WT	cell_type
CKAP5	unsorted-WT	cell_type
CHCHD10	unsorted-WT	cell_type
MORN2	unsorted-WT	cell_type
MAD2L1	unsorted-WT	cell_type
CCDC34	unsorted-WT	cell_type
AFG3L2	unsorted-WT	cell_type
MUM1	unsorted-WT	cell_type
ZFHX3	unsorted-WT	cell_type
TCTEX1D2	unsorted-WT	cell_type
EPM2AIP1	unsorted-WT	cell_type
KLHDC8B	unsorted-WT	cell_type
CADM1	unsorted-WT	cell_type
ZNF770	unsorted-WT	cell_type
MXI1	unsorted-WT	cell_type
HELLS	unsorted-WT	cell_type
PTPRD	unsorted-WT	cell_type
PDLIM2	unsorted-WT	cell_type
COL3A1	unsorted-MUT	cell_type
PRCP	unsorted-MUT	cell_type
MYL7	unsorted-MUT	cell_type
COL1A1	unsorted-MUT	cell_type
KRT8	unsorted-MUT	cell_type
CLU	unsorted-MUT	cell_type
COL1A2	unsorted-MUT	cell_type
TNNT2	unsorted-MUT	cell_type
ACTC1	unsorted-MUT	cell_type
FBLN1	unsorted-MUT	cell_type
IFITM3	unsorted-MUT	cell_type
SAT1	unsorted-MUT	cell_type
FTL	unsorted-MUT	cell_type
MYL4	unsorted-MUT	cell_type
KRT18	unsorted-MUT	cell_type
TNNC1	unsorted-MUT	cell_type
FN1	unsorted-MUT	cell_type
TNNI1	unsorted-MUT	cell_type
B2M	unsorted-MUT	cell_type
GPC3	unsorted-MUT	cell_type
PTN	unsorted-MUT	cell_type
MEST	unsorted-MUT	cell_type
GNG11	unsorted-MUT	cell_type
SPINT2	unsorted-MUT	cell_type
TMSB4X	unsorted-MUT	cell_type
S100A10	unsorted-MUT	cell_type
MDK	unsorted-MUT	cell_type
SPARC	unsorted-MUT	cell_type
MYL9	unsorted-MUT	cell_type
ACTB	unsorted-MUT	cell_type
HLA.C	unsorted-MUT	cell_type
HLA.A	unsorted-MUT	cell_type
DMKN	unsorted-MUT	cell_type
S100A11	unsorted-MUT	cell_type
MGST1	unsorted-MUT	cell_type
FABP5	unsorted-MUT	cell_type
COL4A1	unsorted-MUT	cell_type
PLN	unsorted-MUT	cell_type
TPM1	unsorted-MUT	cell_type
IER2	unsorted-MUT	cell_type
ID1	unsorted-MUT	cell_type
CXADR	unsorted-MUT	cell_type
IGFBP5	unsorted-MUT	cell_type
FOS	unsorted-MUT	cell_type
TNNI3	unsorted-MUT	cell_type
HSPA5	unsorted-MUT	cell_type
EZR	unsorted-MUT	cell_type
MSMO1	unsorted-MUT	cell_type
LIMD2	unsorted-MUT	cell_type
FXYD6	unsorted-MUT	cell_type
MAGED2	unsorted-MUT	cell_type
SLC25A4	unsorted-MUT	cell_type
COL6A1	unsorted-MUT	cell_type
PCDH7	unsorted-MUT	cell_type
IFITM2	unsorted-MUT	cell_type
TIMP1	unsorted-MUT	cell_type
LGALS3BP	unsorted-MUT	cell_type
VCAN	unsorted-MUT	cell_type
RSRP1	unsorted-MUT	cell_type
SCD	unsorted-MUT	cell_type
IGFBP7	unsorted-MUT	cell_type
FABP3	unsorted-MUT	cell_type
CRIP2	unsorted-MUT	cell_type
CCDC80	unsorted-MUT	cell_type
TUBB2B	unsorted-MUT	cell_type
LTBP4	unsorted-MUT	cell_type
ID3	unsorted-MUT	cell_type
PDLIM1	unsorted-MUT	cell_type
CALM1	unsorted-MUT	cell_type
CTSB	unsorted-MUT	cell_type
CRABP2	unsorted-MUT	cell_type
VIM	unsorted-MUT	cell_type
LY6E	unsorted-MUT	cell_type
HSPB7	unsorted-MUT	cell_type
CNN3	unsorted-MUT	cell_type
COL6A2	unsorted-MUT	cell_type
BEX1	unsorted-MUT	cell_type
ZFP36L2	unsorted-MUT	cell_type
GNAI2	unsorted-MUT	cell_type
FSTL1	unsorted-MUT	cell_type
TMEM98	unsorted-MUT	cell_type
SQLE	unsorted-MUT	cell_type
TSPO	unsorted-MUT	cell_type
CRYAB	unsorted-MUT	cell_type
MDH1	unsorted-MUT	cell_type
GAPDH	unsorted-MUT	cell_type
SERPINH1	unsorted-MUT	cell_type
COTL1	unsorted-MUT	cell_type
PPP1R15A	unsorted-MUT	cell_type
MYL3	unsorted-MUT	cell_type
SH3BGRL3	unsorted-MUT	cell_type
COL4A2	unsorted-MUT	cell_type
ID4	unsorted-MUT	cell_type
HSPA8	unsorted-MUT	cell_type
LDB3	unsorted-MUT	cell_type
HERPUD1	unsorted-MUT	cell_type
TTN	unsorted-MUT	cell_type
ANXA2	unsorted-MUT	cell_type
RBP1	unsorted-MUT	cell_type
CALD1	unsorted-MUT	cell_type
MYBPC3	unsorted-MUT	cell_type
COX7B	unsorted-MUT	cell_type
DNAJB1	unsorted-MUT	cell_type
ITM2B	unsorted-MUT	cell_type
NPC2	unsorted-MUT	cell_type
IDI1	unsorted-MUT	cell_type
SERPINF1	unsorted-MUT	cell_type
OCIAD2	unsorted-MUT	cell_type
TCF4	unsorted-MUT	cell_type
SERPING1	unsorted-MUT	cell_type
PRSS23	unsorted-MUT	cell_type
MLLT11	unsorted-MUT	cell_type
RHOC	unsorted-MUT	cell_type
PXDN	unsorted-MUT	cell_type
CTSC	unsorted-MUT	cell_type
PLTP	unsorted-MUT	cell_type
TAGLN	unsorted-MUT	cell_type
JUNB	unsorted-MUT	cell_type
APLP2	unsorted-MUT	cell_type
NFIB	unsorted-MUT	cell_type
MARCKS	unsorted-MUT	cell_type
H3F3B	unsorted-MUT	cell_type
TAGLN2	unsorted-MUT	cell_type
NFKBIA	unsorted-MUT	cell_type
DKK3	unsorted-MUT	cell_type
ATP1B3	unsorted-MUT	cell_type
ACTG1	unsorted-MUT	cell_type
CREM	unsorted-MUT	cell_type
PERP	unsorted-MUT	cell_type
UACA	unsorted-MUT	cell_type
MFAP2	unsorted-MUT	cell_type
TPM2	unsorted-MUT	cell_type
SLC16A1	unsorted-MUT	cell_type
ENO3	unsorted-MUT	cell_type
HSBP1	unsorted-MUT	cell_type
UCHL1	unsorted-MUT	cell_type
TSC22D1	unsorted-MUT	cell_type
NEAT1	unsorted-MUT	cell_type
HSPA1B	unsorted-MUT	cell_type
HMGA1	unsorted-MUT	cell_type
CPE	unsorted-MUT	cell_type
MYH10	unsorted-MUT	cell_type
FHL1	unsorted-MUT	cell_type
EBP	unsorted-MUT	cell_type
TKT	unsorted-MUT	cell_type
PPIC	unsorted-MUT	cell_type
CD24	unsorted-MUT	cell_type
CYCS	unsorted-MUT	cell_type
NEBL	unsorted-MUT	cell_type
SLC38A1	unsorted-MUT	cell_type
ATF4	unsorted-MUT	cell_type
EVL	unsorted-MUT	cell_type
RCN1	unsorted-MUT	cell_type
ID2	unsorted-MUT	cell_type
COX5B	unsorted-MUT	cell_type
CYBA	unsorted-MUT	cell_type
HMGN2	unsorted-MUT	cell_type
APOE	unsorted-MUT	cell_type
CYSTM1	unsorted-MUT	cell_type
MYL12A	unsorted-MUT	cell_type
HSP90AA1	unsorted-MUT	cell_type
TUBB2A	unsorted-MUT	cell_type
SLC2A1	unsorted-MUT	cell_type
BTG2	unsorted-MUT	cell_type
BST2	unsorted-MUT	cell_type
AES	unsorted-MUT	cell_type
EFEMP2	unsorted-MUT	cell_type
SPTBN1	unsorted-MUT	cell_type
PDHA1	unsorted-MUT	cell_type
GSTP1	unsorted-MUT	cell_type
TMSB10	unsorted-MUT	cell_type
EFNB2	unsorted-MUT	cell_type
SLC3A2	unsorted-MUT	cell_type
HMGCS1	unsorted-MUT	cell_type
ENO1	unsorted-MUT	cell_type
CALM2	unsorted-MUT	cell_type
NKX2.5	unsorted-MUT	cell_type
STMN1	unsorted-MUT	cell_type
NRP1	unsorted-MUT	cell_type
HSPB1	unsorted-MUT	cell_type
GSTM3	unsorted-MUT	cell_type
BTG1	unsorted-MUT	cell_type
CCND2	unsorted-MUT	cell_type
IGFBP2	unsorted-MUT	cell_type
LAPTM4A	unsorted-MUT	cell_type
SLC2A3	unsorted-MUT	cell_type
PRNP	unsorted-MUT	cell_type
TSTD1	unsorted-MUT	cell_type
GOT1	unsorted-MUT	cell_type
HAND2	unsorted-MUT	cell_type
ZFP36L1	unsorted-MUT	cell_type
EMP3	unsorted-MUT	cell_type
PNRC1	unsorted-MUT	cell_type
SMC4	unsorted-MUT	cell_type
COL18A1	unsorted-MUT	cell_type
TMEM141	unsorted-MUT	cell_type
EGR1	unsorted-MUT	cell_type
TXNIP	unsorted-MUT	cell_type
COL2A1	unsorted-MUT	cell_type
AKAP12	unsorted-MUT	cell_type
ACTN1	unsorted-MUT	cell_type
CELF2	unsorted-MUT	cell_type
PGK1	unsorted-MUT	cell_type
EMP2	unsorted-MUT	cell_type
CSRP2	unsorted-MUT	cell_type
TUBA1A	unsorted-MUT	cell_type
TUBB	unsorted-MUT	cell_type
GSN	unsorted-MUT	cell_type
EIF4EBP1	unsorted-MUT	cell_type
LAMC1	unsorted-MUT	cell_type
SOX4	unsorted-MUT	cell_type
HCFC1R1	unsorted-MUT	cell_type
TPM4	unsorted-MUT	cell_type
CTSL	unsorted-MUT	cell_type
NR2F2	unsorted-MUT	cell_type
BZW2	unsorted-MUT	cell_type
MYH6	unsorted-MUT	cell_type
CALR	unsorted-MUT	cell_type
KPNA2	unsorted-MUT	cell_type
MGST3	unsorted-MUT	cell_type
MEG3	unsorted-MUT	cell_type
PAFAH1B3	unsorted-MUT	cell_type
SYNE2	unsorted-MUT	cell_type
[truncated: 2,869 more rows]
