# Supplementary material for: Computational profiling of hiPSC-derived heart organoids reveals chamber defects associated with NKX2-5 deficiency
Source: Commun Biol. 2022 Apr 29;5:399. doi: 10.1038/s42003-022-03346-4 (PMC9054831; doi:10.1038/s42003-022-03346-4)
Supplement: Supplementary file 12 — supplementary data10 [file 42003_2022_3346_MOESM12_ESM.xlsx]

## Sheet: Fig1C
WTC RA- organoid diameter
	long axis	short axis	um
DAY0	257.04	251.37
	260.19	241.92
	262.08	251.37
	268.38	258.93
	208.53	206.64
	212.31	189.63
	194.67	194.04
	218.61	202.23
	227.5	205
	223.75	200
	235	200
	232.5	216.25
DAY4	303.4	289.17
	308.7	279.72
	286.65	275.94
	324.45	316.89
	299.88	285.39
	315.08	279.72
	286.65	284.76
	263.75	253.75
	277.5	256.25
	301.25	271.25
	298.5	286.65
	283.75	275
p-value	9.44644e-13
DAY7	279.09	267.12
	300.51	273.42
	352.17	329.49
	280.98	268.38
	313.11	305.55
	273.42	254.52
	275.31	265.23
	252	241.29
	299.88	278.46
	309.33	302.4
	322.56	298.75
	349.02	342.09
p-value	1.14493e-10
DAY15	305	239
	415.6	311.58
	417.69	285.39
	383.67	262.08
	386.32	286.65
	398.16	289.8
	441	376.11
	604.8	597.24
	579.6	493.29
	636.3	530.46
	497.07	423.36
	578.34	415.8
p-value	3.73336e-10
DAY23	745	653.75
	925	725
	613.75	605
	1103.75	940
	765	593.75
	800	606.25
	816.25	796.3
	828.75	618.75
	850	687.5
	1070	1025.75
	726.25	542.5
	832.5	562.2
p-value	7.78671e-21
DAY30	330.12	270.27
	332.64	331.38
	487.5	412.5
	380	376.25
	538.02	324.45
	923.75	916.25
	605	542.5
	567.5	508.75
	600	441.25
	940	810
	753.75	652.5
	890	712.5
p-value	5.93218e-10

## Sheet: Fig1D
Counting the RA- organoids with three internal structure
Replicate 1
	intact	holes	cavity
numbers	7	5	7
percentage	36.8421	26.3158	36.8421
Replicate 2
	intact	holes	cavity
numbers	9	12	10
percentage	29.0323	38.7097	32.2581
Replicate 3
	intact	holes	cavity
numbers	16	8	16
percentage	40	20	40
Replicate 4
	Intact	Holes	Cavity
number	9	13	15
percentage	24.3243	35.1351	40.5405

## Sheet: Fig1E
Intact				Holes				Cavity
cTNT+ area (%)	Organoid area (%)	percentage		cTNT+ area (%)	Organoid area (%)	percentage		cTNT+ area (%)	Organoid area (%)	percentage
0.69	12.248	5.63357		4.563	10.38	43.9595		8.526	19.065	44.7207
0.642	13.868	4.62936		3.097	12.765	24.2617		2.83	8.322	34.0062
0.352	13.113	2.68436		2.362	13.832	17.0763		1.897	10.543	17.993
0.456	15.983	2.85303		5.092	8.606	59.168		3.046	10.405	29.2744
0.242	9.004	2.68769		4.481	8.322	53.8452		3.934	9.668	40.6909
0.388	11.897	3.26133		2.24	11.262	19.8899		6.48	9.57	67.7116
1.16	17.31	6.70133		6.155	11.168	55.1128		9.233	16.499	55.961
2.589	16.787	15.4226		10.287	17.047	60.3449		9.128	13.726	66.5015
0.95	7.302	13.0101		3.556	12.089	29.4152		6.87	10.399	66.064
0.304	9.916	3.06575		2.926	8.645	33.8462		7.601	11.019	68.9809
1.412	11.773	11.9935		4.648	9.258	50.2052		3.082	5.3	58.1509
0.709	16.096	4.40482			p-value	2.22547e-07		8.85	10.61	83.4119
0.396	15.308	2.58688						7.45	13.147	56.6669
									p-value	5.08483e-09

## Sheet: Fig2_B_Ci_Ei
Barcode	UMAP1	UMAP2	conditions	differentiation_method	cell_line	stage	clusters	cell_annotation
AAACCCAGTACGACAG-hipsc_cm1	4.37021	-5.22923	ML_SCVI114_D15	ML	SCVI114	D15	7	not_heart
AAACCCAGTCATAACC-hipsc_cm1	6.91072	-4.85244	ML_SCVI114_D15	ML	SCVI114	D15	9	not_heart
AAACGAACACGATTCA-hipsc_cm1	-12.7926	-3.70757	Org_SCVI114_D30	Org	SCVI114	D30	1	cm
AAACGCTAGCTGAGTG-hipsc_cm1	5.16703	-12.5253	Org_WTC_D30	Org	WTC	D30	8	not_heart
AAACGCTTCATCCCGT-hipsc_cm1	5.62367	-5.55307	ML_SCVI114_D15	ML	SCVI114	D15	9	not_heart
AAACGCTTCGCACGAC-hipsc_cm1	-6.35073	7.18161	Org_WTC_D30	Org	WTC	D30	3	f
AAAGAACTCATTGCCC-hipsc_cm1	-12.6029	-2.14018	Org_SCVI114_D15	Org	SCVI114	D15	1	cm
AAAGGATTCGATAACC-hipsc_cm1	4.73495	15.0527	Org_SCVI114_D30	Org	SCVI114	D30	13	not_heart
AAAGGGCCAAGCAGGT-hipsc_cm1	6.57585	-5.31551	ML_SCVI114_D15	ML	SCVI114	D15	9	not_heart
AAAGGGCCAGCCGTCA-hipsc_cm1	5.35405	-5.5175	ML_SCVI114_D15	ML	SCVI114	D15	9	not_heart
AAAGGGCTCGCCATAA-hipsc_cm1	4.01948	-5.84636	ML_SCVI114_D15	ML	SCVI114	D15	7	not_heart
AAAGGTAAGTAGGATT-hipsc_cm1	4.97067	-11.8913	Org_WTC_D15	Org	WTC	D15	8	not_heart
AAAGTCCAGATGAATC-hipsc_cm1	3.29771	-6.07335	ML_SCVI114_D15	ML	SCVI114	D15	7	not_heart
AAAGTCCGTTCGGCTG-hipsc_cm1	-7.7757	8.64631	Org_SCVI114_D30	Org	SCVI114	D30	4	ec
AAAGTGAAGGCTCCCA-hipsc_cm1	4.6278	-5.29388	ML_SCVI114_D15	ML	SCVI114	D15	7	not_heart
AAAGTGAGTGAATTAG-hipsc_cm1	-12.8966	-4.21316	Org_SCVI114_D30	Org	SCVI114	D30	1	cm
AAAGTGATCATCGACA-hipsc_cm1	-13.2297	-4.78735	Org_SCVI114_D30	Org	SCVI114	D30	1	cm
AAATGGAAGAGCTGCA-hipsc_cm1	-6.55217	7.75847	Org_SCVI114_D30	Org	SCVI114	D30	3	f
AAATGGAAGAGTCACG-hipsc_cm1	-12.9029	-2.57821	Org_SCVI114_D15	Org	SCVI114	D15	1	cm
AAATGGAGTACTAGCT-hipsc_cm1	-12.6914	-1.97377	Org_SCVI114_D15	Org	SCVI114	D15	1	cm
AAATGGATCAGCTCTC-hipsc_cm1	5.65604	-6.57918	ML_SCVI114_D30	ML	SCVI114	D30	9	not_heart
AAATGGATCGAGAAAT-hipsc_cm1	-11.8826	-3.94664	Org_SCVI114_D30	Org	SCVI114	D30	1	cm
AAATGGATCGTCCTTG-hipsc_cm1	4.13302	-3.97645	ML_SCVI114_D15	ML	SCVI114	D15	7	not_heart
AAATGGATCTCATGGA-hipsc_cm1	-12.5807	-4.52	Org_SCVI114_D30	Org	SCVI114	D30	1	cm
AAATGGATCTGCCTCA-hipsc_cm1	-7.47278	4.50963	Org_WTC_D30	Org	WTC	D30	2	f
AACAAAGAGTTACGGG-hipsc_cm1	4.04639	-5.0266	ML_SCVI114_D15	ML	SCVI114	D15	7	not_heart
AACAAAGCACGTCGGT-hipsc_cm1	-6.61164	7.3475	Org_SCVI114_D30	Org	SCVI114	D30	3	f
AACAAAGCAGACCTGC-hipsc_cm1	-7.00555	4.30551	Org_SCVI114_D15	Org	SCVI114	D15	2	f
AACAACCGTCAACCTA-hipsc_cm1	5.01873	13.2287	ML_WTC_D15	ML	WTC	D15	10	not_heart
AACAACCTCTGGTGGC-hipsc_cm1	-12.6926	-4.74301	Org_WTC_D30	Org	WTC	D30	1	cm
AACAACCTCTTGATTC-hipsc_cm1	-6.27799	4.72029	Org_WTC_D15	Org	WTC	D15	2	f
AACAAGAAGCAATTCC-hipsc_cm1	2.62242	-8.22792	ML_SCVI114_D30	ML	SCVI114	D30	12	not_heart
AACAAGACATTAAAGG-hipsc_cm1	-6.40025	5.17541	ML_SCVI114_D30	ML	SCVI114	D30	9	not_heart
AACAAGAGTAGCGCTC-hipsc_cm1	4.20109	6.21887	ML_SCVI114_D15	ML	SCVI114	D15	5	not_heart
AACAAGAGTATTGAGA-hipsc_cm1	4.90234	8.18679	ML_SCVI114_D30	ML	SCVI114	D30	5	not_heart
AACAAGATCGGACTGC-hipsc_cm1	6.96148	-4.79381	ML_SCVI114_D15	ML	SCVI114	D15	9	not_heart
AACAAGATCGTAGAGG-hipsc_cm1	-7.92388	3.72902	Org_SCVI114_D15	Org	SCVI114	D15	2	f
AACACACGTATTCCTT-hipsc_cm1	-6.48421	7.23464	Org_WTC_D30	Org	WTC	D30	3	f
AACACACGTCTCAAGT-hipsc_cm1	3.89593	-4.92419	ML_WTC_D15	ML	WTC	D15	7	not_heart
AACACACGTTGCTCGG-hipsc_cm1	2.77978	-9.54835	Org_WTC_D15	Org	WTC	D15	12	not_heart
AACACACTCCCAAGTA-hipsc_cm1	6.99957	-4.75598	ML_SCVI114_D15	ML	SCVI114	D15	9	not_heart
AACAGGGGTCCTGGTG-hipsc_cm1	2.94778	-9.22637	Org_WTC_D15	Org	WTC	D15	12	not_heart
AACAGGGGTCTTCGAA-hipsc_cm1	3.38139	8.21834	ML_SCVI114_D15	ML	SCVI114	D15	5	not_heart
AACAGGGGTTCGGCGT-hipsc_cm1	5.28825	13.1109	ML_WTC_D15	ML	WTC	D15	10	not_heart
AACAGGGTCTGGTGGC-hipsc_cm1	4.38088	-5.57203	ML_SCVI114_D15	ML	SCVI114	D15	7	not_heart
AACCAACAGCGCTGCT-hipsc_cm1	-13.0374	-2.71632	Org_SCVI114_D30	Org	SCVI114	D30	1	cm
AACCAACAGCGTGCTC-hipsc_cm1	-12.5554	-2.29973	Org_SCVI114_D15	Org	SCVI114	D15	1	cm
AACCAACCATCTCATT-hipsc_cm1	5.15594	8.02388	ML_WTC_D15	ML	WTC	D15	5	not_heart
AACCAACGTTTACACG-hipsc_cm1	4.6252	-5.24427	ML_SCVI114_D15	ML	SCVI114	D15	7	not_heart
AACCAACTCTCTGGTC-hipsc_cm1	5.6604	-5.48825	ML_SCVI114_D15	ML	SCVI114	D15	9	not_heart
AACCACAAGACTCTTG-hipsc_cm1	8.56233	-14.3	Org_WTC_D15	Org	WTC	D15	11	not_heart
AACCACACACGCACCA-hipsc_cm1	-6.11204	7.08427	Org_SCVI114_D30	Org	SCVI114	D30	3	f
AACCACATCGATACAC-hipsc_cm1	7.09727	-7.01713	Org_WTC_D15	Org	WTC	D15	9	not_heart
AACCATGAGAACTTCC-hipsc_cm1	-7.0831	4.48419	Org_SCVI114_D15	Org	SCVI114	D15	2	f
AACCATGCATACCATG-hipsc_cm1	-12.8735	-2.59825	Org_SCVI114_D15	Org	SCVI114	D15	1	cm
AACCCAAAGCGAACTG-hipsc_cm1	-6.46781	6.51968	Org_SCVI114_D30	Org	SCVI114	D30	3	f
AACCCAAAGGGAGGCA-hipsc_cm1	4.4468	-5.10329	ML_SCVI114_D15	ML	SCVI114	D15	7	not_heart
AACCCAAAGTGAGGTC-hipsc_cm1	-13.1738	-2.61935	Org_SCVI114_D15	Org	SCVI114	D15	1	cm
AACCCAACACAAGCTT-hipsc_cm1	4.91083	-10.5226	ML_WTC_D30	ML	WTC	D30	8	not_heart
AACCCAACACAGCGCT-hipsc_cm1	-7.52537	4.39303	Org_SCVI114_D15	Org	SCVI114	D15	2	f
AACCCAATCACTGTTT-hipsc_cm1	5.06983	-8.7089	Org_WTC_D15	Org	WTC	D15	7	not_heart
AACCCAATCCGCGATG-hipsc_cm1	2.74999	-9.48865	Org_WTC_D15	Org	WTC	D15	12	not_heart
AACCCAATCCGGCAAC-hipsc_cm1	4.11446	6.21099	ML_SCVI114_D15	ML	SCVI114	D15	5	not_heart
AACCTTTAGGCTCACC-hipsc_cm1	10.7215	4.04165	ML_SCVI114_D30	ML	SCVI114	D30	6	not_heart
AACCTTTGTGTAGTGG-hipsc_cm1	-12.6881	-3.63041	Org_WTC_D30	Org	WTC	D30	1	cm
AACCTTTTCGTCCTCA-hipsc_cm1	10.1537	3.57729	ML_WTC_D30	ML	WTC	D30	6	not_heart
AACGAAAAGAGCATCG-hipsc_cm1	-11.7828	-3.04988	ML_SCVI114_D15	ML	SCVI114	D15	1	cm
AACGAAAAGCAATAGT-hipsc_cm1	7.1259	-4.56726	Org_WTC_D30	Org	WTC	D30	9	not_heart
AACGAAAAGCATTGTC-hipsc_cm1	-7.3319	4.67167	Org_SCVI114_D15	Org	SCVI114	D15	2	f
AACGAAACACGGGCTT-hipsc_cm1	6.76319	-4.28915	ML_SCVI114_D15	ML	SCVI114	D15	9	not_heart
AACGAAACAGGATCTT-hipsc_cm1	-7.86855	3.8584	Org_SCVI114_D15	Org	SCVI114	D15	2	f
AACGAAACAGGTGTTT-hipsc_cm1	-6.7357	6.39514	Org_WTC_D30	Org	WTC	D30	3	f
AACGAAAGTAAGGAGA-hipsc_cm1	4.7656	14.6417	Org_WTC_D15	Org	WTC	D15	14	not_heart
AACGAAATCATACAGC-hipsc_cm1	4.83009	7.99504	ML_WTC_D15	ML	WTC	D15	5	not_heart
AACGGGAGTAGCGTCC-hipsc_cm1	4.20381	-3.87642	ML_SCVI114_D15	ML	SCVI114	D15	7	not_heart
AACGGGAGTTCGGGTC-hipsc_cm1	6.66151	-4.37406	ML_SCVI114_D15	ML	SCVI114	D15	9	not_heart
AACGTCAAGAAATTCG-hipsc_cm1	-7.76638	4.17927	Org_SCVI114_D15	Org	SCVI114	D15	2	f
AACGTCAAGAGCATTA-hipsc_cm1	2.55775	-8.36315	ML_WTC_D30	ML	WTC	D30	12	not_heart
AACGTCACATCCGAAT-hipsc_cm1	5.38619	12.2843	Org_SCVI114_D30	Org	SCVI114	D30	10	not_heart
AACGTCAGTAGGCTGA-hipsc_cm1	5.15243	-8.81427	Org_WTC_D30	Org	WTC	D30	7	not_heart
AACGTCAGTCATAAAG-hipsc_cm1	5.0944	-12.1589	ML_SCVI114_D30	ML	SCVI114	D30	8	not_heart
AACGTCATCTTAGCAG-hipsc_cm1	8.84858	-14.5486	Org_WTC_D15	Org	WTC	D15	11	not_heart
AACTTCTCACAAACGG-hipsc_cm1	11.9132	4.56893	ML_SCVI114_D30	ML	SCVI114	D30	6	not_heart
AACTTCTCAGAGGCTA-hipsc_cm1	7.11176	-7.01034	Org_WTC_D30	Org	WTC	D30	9	not_heart
AACTTCTGTTTCGGCG-hipsc_cm1	-12.7109	-4.08231	Org_WTC_D30	Org	WTC	D30	1	cm
AACTTCTTCTGCTGAA-hipsc_cm1	3.95766	-5.68894	ML_SCVI114_D15	ML	SCVI114	D15	7	not_heart
AAGAACAAGGGTGAGG-hipsc_cm1	4.6284	-8.74775	Org_WTC_D15	Org	WTC	D15	7	not_heart
AAGAACAAGTACAGAT-hipsc_cm1	9.17799	-14.8128	Org_WTC_D15	Org	WTC	D15	11	not_heart
AAGAACACACTACGGC-hipsc_cm1	4.86194	13.7605	Org_SCVI114_D15	Org	SCVI114	D15	14	not_heart
AAGAACACAGCAGGAT-hipsc_cm1	4.67949	8.16665	ML_WTC_D15	ML	WTC	D15	5	not_heart
AAGAACAGTCAAGCCC-hipsc_cm1	-12.6437	-4.24779	Org_SCVI114_D30	Org	SCVI114	D30	1	cm
AAGAACAGTGTTTGCA-hipsc_cm1	8.64207	-14.3734	Org_WTC_D15	Org	WTC	D15	11	not_heart
AAGAACATCCGTGTCT-hipsc_cm1	-12.5921	-4.68889	Org_SCVI114_D30	Org	SCVI114	D30	1	cm
AAGAACATCTACTGCC-hipsc_cm1	5.40619	12.191	ML_WTC_D30	ML	WTC	D30	10	not_heart
AAGACAAAGACCTCAT-hipsc_cm1	3.13574	-9.15693	Org_WTC_D15	Org	WTC	D15	12	not_heart
AAGACAAAGCTCACTA-hipsc_cm1	-12.4186	-4.22717	Org_WTC_D30	Org	WTC	D30	1	cm
AAGACAACAACGAGGT-hipsc_cm1	4.94054	8.17722	Org_SCVI114_D30	Org	SCVI114	D30	5	not_heart
AAGACAACAGAATTCC-hipsc_cm1	4.16882	6.17073	ML_SCVI114_D15	ML	SCVI114	D15	5	not_heart
AAGACAACAGTAGATA-hipsc_cm1	-8.30707	3.13821	Org_SCVI114_D15	Org	SCVI114	D15	2	cm
AAGACAAGTCAGTCCG-hipsc_cm1	4.07436	-5.80235	ML_SCVI114_D15	ML	SCVI114	D15	7	not_heart
AAGACAATCATTCTTG-hipsc_cm1	6.6864	-5.27108	ML_WTC_D15	ML	WTC	D15	9	not_heart
AAGACAATCCCAGCGA-hipsc_cm1	-7.99781	3.68247	Org_SCVI114_D15	Org	SCVI114	D15	2	f
AAGACAATCTGCTTTA-hipsc_cm1	4.23216	-6.19149	ML_SCVI114_D30	ML	SCVI114	D30	7	not_heart
AAGACTCGTCAACGCC-hipsc_cm1	5.42529	12.7938	ML_WTC_D15	ML	WTC	D15	10	not_heart
AAGACTCGTCCAGCGT-hipsc_cm1	4.43909	7.30868	ML_WTC_D15	ML	WTC	D15	5	not_heart
AAGACTCTCTTCACAT-hipsc_cm1	9.18011	-14.8151	Org_WTC_D15	Org	WTC	D15	11	not_heart
AAGATAGAGGTTAGTA-hipsc_cm1	5.80011	-5.51881	ML_WTC_D15	ML	WTC	D15	9	not_heart
AAGATAGTCGCGTGCA-hipsc_cm1	4.30455	-6.26976	ML_SCVI114_D30	ML	SCVI114	D30	7	not_heart
AAGCATCCACTCCTTG-hipsc_cm1	-12.0576	-4.55457	Org_SCVI114_D30	Org	SCVI114	D30	1	cm
AAGCATCGTCAATCTG-hipsc_cm1	4.83087	-8.86635	Org_WTC_D15	Org	WTC	D15	7	not_heart
AAGCATCGTGACAGCA-hipsc_cm1	-6.76213	6.38005	Org_WTC_D30	Org	WTC	D30	3	f
AAGCATCGTTCGGCCA-hipsc_cm1	-7.49793	4.53049	Org_SCVI114_D15	Org	SCVI114	D15	2	f
AAGCATCTCGAAGGAC-hipsc_cm1	5.09473	-5.08958	ML_SCVI114_D15	ML	SCVI114	D15	7	not_heart
AAGCCATGTGAGTTGG-hipsc_cm1	3.81333	-5.49915	ML_WTC_D15	ML	WTC	D15	7	not_heart
AAGCCATGTTGTGTAC-hipsc_cm1	10.9867	3.7566	ML_SCVI114_D15	ML	SCVI114	D15	6	not_heart
AAGCCATGTTTACTTC-hipsc_cm1	4.05677	-3.73047	ML_WTC_D15	ML	WTC	D15	7	not_heart
AAGCCATTCATCACAG-hipsc_cm1	-6.9483	7.67358	Org_SCVI114_D30	Org	SCVI114	D30	3	f
AAGCCATTCCTATTTG-hipsc_cm1	4.10324	-5.10214	ML_WTC_D15	ML	WTC	D15	7	not_heart
AAGCGAGAGATGCTTC-hipsc_cm1	5.88925	12.984	Org_SCVI114_D15	Org	SCVI114	D15	10	not_heart
AAGCGAGAGCTAATGA-hipsc_cm1	-7.23834	8.05787	Org_SCVI114_D30	Org	SCVI114	D30	3	f
AAGCGAGGTACCTGTA-hipsc_cm1	4.56551	6.99395	ML_SCVI114_D15	ML	SCVI114	D15	5	not_heart
AAGCGAGTCCTGGGTG-hipsc_cm1	-6.10991	7.22711	Org_WTC_D30	Org	WTC	D30	3	f
AAGCGTTAGGTTGTTC-hipsc_cm1	-12.5612	-4.2868	Org_SCVI114_D30	Org	SCVI114	D30	1	cm
AAGCGTTCAAGCCCAC-hipsc_cm1	4.21912	-5.85403	Org_WTC_D15	Org	WTC	D15	7	not_heart
AAGCGTTCATGACTAC-hipsc_cm1	6.83347	-7.07643	Org_WTC_D30	Org	WTC	D30	9	not_heart
AAGCGTTTCCCATACC-hipsc_cm1	4.99946	8.26959	ML_WTC_D30	ML	WTC	D30	5	not_heart
AAGCGTTTCTTGCGCT-hipsc_cm1	6.06259	-5.22966	ML_WTC_D15	ML	WTC	D15	9	not_heart
AAGGAATAGGAACGCT-hipsc_cm1	-7.20512	8.02649	Org_SCVI114_D30	Org	SCVI114	D30	3	f
AAGGTAAAGGACAGCT-hipsc_cm1	5.18142	13.0894	ML_WTC_D15	ML	WTC	D15	10	not_heart
AAGGTAACACTTCCTG-hipsc_cm1	-6.60815	7.61498	Org_WTC_D30	Org	WTC	D30	3	f
AAGGTAACAGCTTTCC-hipsc_cm1	-7.57868	4.40565	Org_SCVI114_D15	Org	SCVI114	D15	2	f
AAGGTAATCTAGTGAC-hipsc_cm1	5.10406	-12.2269	ML_SCVI114_D30	ML	SCVI114	D30	8	not_heart
AAGTACCAGAGTTGTA-hipsc_cm1	4.65469	-8.76801	Org_WTC_D30	Org	WTC	D30	7	not_heart
AAGTACCCAACTAGAA-hipsc_cm1	3.71992	-5.47279	ML_WTC_D15	ML	WTC	D15	7	not_heart
AAGTACCCAGGACGAT-hipsc_cm1	5.10052	-12.1746	ML_WTC_D15	ML	WTC	D15	8	not_heart
AAGTACCGTTGAAGTA-hipsc_cm1	5.51671	-5.48706	ML_SCVI114_D15	ML	SCVI114	D15	9	not_heart
AAGTACCTCACCATGA-hipsc_cm1	2.47774	-8.8663	Org_WTC_D15	Org	WTC	D15	12	not_heart
AAGTACCTCCGAGGCT-hipsc_cm1	-5.8004	6.5907	Org_WTC_D30	Org	WTC	D30	3	f
AAGTCGTAGCGACATG-hipsc_cm1	12.0613	3.40935	Org_WTC_D30	Org	WTC	D30	6	not_heart
AAGTCGTAGTCACTAC-hipsc_cm1	5.07691	13.5269	ML_WTC_D15	ML	WTC	D15	10	not_heart
AAGTCGTCAATGTCTG-hipsc_cm1	4.22856	-6.24944	ML_SCVI114_D30	ML	SCVI114	D30	7	not_heart
AAGTCGTTCGGTGTAT-hipsc_cm1	11.8527	4.85864	ML_WTC_D30	ML	WTC	D30	6	not_heart
AAGTGAAAGATCCAAA-hipsc_cm1	11.4057	2.82416	ML_SCVI114_D30	ML	SCVI114	D30	6	not_heart
AAGTGAAAGCCTTCTC-hipsc_cm1	4.39024	6.55384	ML_WTC_D15	ML	WTC	D15	5	not_heart
AAGTGAAGTCAAATCC-hipsc_cm1	5.2396	-4.44546	ML_WTC_D15	ML	WTC	D15	7	not_heart
AAGTGAATCATCGACA-hipsc_cm1	5.25884	12.4769	ML_WTC_D15	ML	WTC	D15	10	not_heart
AAGTGAATCCCTCTTT-hipsc_cm1	-7.06207	6.41882	Org_WTC_D30	Org	WTC	D30	3	f
AAGTTCGCACTGGATT-hipsc_cm1	5.05145	-11.9344	ML_SCVI114_D30	ML	SCVI114	D30	8	not_heart
AAGTTCGGTACAAGCG-hipsc_cm1	-8.14017	3.35397	Org_SCVI114_D15	Org	SCVI114	D15	2	cm
AAGTTCGTCTAGAGCT-hipsc_cm1	5.25575	7.6289	ML_SCVI114_D15	ML	SCVI114	D15	5	not_heart
AATAGAGAGAAGCGGG-hipsc_cm1	-7.12509	4.50469	Org_SCVI114_D15	Org	SCVI114	D15	2	f
AATAGAGAGACGTCCC-hipsc_cm1	-12.1774	-1.97077	Org_SCVI114_D15	Org	SCVI114	D15	1	cm
AATAGAGCACCCAATA-hipsc_cm1	6.20075	-7.48787	Org_WTC_D15	Org	WTC	D15	9	not_heart
AATAGAGGTCATATGC-hipsc_cm1	11.9483	4.54153	ML_WTC_D30	ML	WTC	D30	6	not_heart
AATAGAGTCATTACGG-hipsc_cm1	5.73686	-5.50819	ML_WTC_D15	ML	WTC	D15	9	not_heart
AATCACGAGGACTAAT-hipsc_cm1	-6.82243	7.44708	Org_WTC_D30	Org	WTC	D30	3	f
AATCACGAGTGAGTTA-hipsc_cm1	3.9605	-6.19894	ML_SCVI114_D30	ML	SCVI114	D30	7	not_heart
AATCACGGTATCATGC-hipsc_cm1	6.63441	-4.1936	ML_SCVI114_D15	ML	SCVI114	D15	9	not_heart
AATCACGGTTCTTAGG-hipsc_cm1	4.80164	7.95397	ML_WTC_D15	ML	WTC	D15	5	not_heart
AATCACGTCTAGAACC-hipsc_cm1	11.4412	3.1359	ML_SCVI114_D15	ML	SCVI114	D15	6	not_heart
AATCGACCATAGATCC-hipsc_cm1	11.9543	3.92063	Org_WTC_D30	Org	WTC	D30	6	not_heart
AATCGTGCAGGTTTAC-hipsc_cm1	-13.3961	-4.82328	Org_SCVI114_D30	Org	SCVI114	D30	1	cm
AATCGTGCAGTCGTTA-hipsc_cm1	5.49152	13.1336	Org_WTC_D15	Org	WTC	D15	10	not_heart
AATCGTGGTGATACTC-hipsc_cm1	-13.1265	-4.49021	Org_SCVI114_D30	Org	SCVI114	D30	1	cm
AATCGTGTCAGCGGAA-hipsc_cm1	4.48912	14.3224	ML_WTC_D15	ML	WTC	D15	14	not_heart
AATCGTGTCGTCCTCA-hipsc_cm1	-1.73583	2.03057	Org_WTC_D15	Org	WTC	D15	15	not_heart
AATCGTGTCGTCTCAC-hipsc_cm1	9.01832	-14.6876	Org_WTC_D15	Org	WTC	D15	11	not_heart
AATGAAGGTGCCTGAC-hipsc_cm1	-6.32759	7.14786	Org_SCVI114_D30	Org	SCVI114	D30	3	f
AATGAAGTCACCTGTC-hipsc_cm1	-12.591	-3.47913	Org_SCVI114_D30	Org	SCVI114	D30	1	cm
AATGAAGTCGGATACT-hipsc_cm1	-5.72893	6.45473	Org_WTC_D30	Org	WTC	D30	3	f
AATGACCCAGTAGATA-hipsc_cm1	-6.28313	7.3127	Org_SCVI114_D30	Org	SCVI114	D30	3	f
AATGACCCATATGCGT-hipsc_cm1	3.64166	6.9188	ML_SCVI114_D15	ML	SCVI114	D15	5	not_heart
AATGACCGTAGAGGAA-hipsc_cm1	-5.76757	6.48063	Org_WTC_D30	Org	WTC	D30	3	f
AATGCCACACTTGAAC-hipsc_cm1	5.14734	7.35897	ML_SCVI114_D15	ML	SCVI114	D15	5	not_heart
AATGCCAGTAGGACCA-hipsc_cm1	10.6324	3.34508	ML_WTC_D30	ML	WTC	D30	6	not_heart
AATGCCATCGCGAAGA-hipsc_cm1	3.59205	7.31307	Org_SCVI114_D15	Org	SCVI114	D15	5	not_heart
AATGGAAAGACTTCCA-hipsc_cm1	3.73483	-5.60891	ML_WTC_D15	ML	WTC	D15	7	not_heart
AATGGAAAGTCTTCGA-hipsc_cm1	-1.83754	2.16153	Org_WTC_D15	Org	WTC	D15	15	not_heart
AATGGAACACGACGAA-hipsc_cm1	6.64277	-7.21666	Org_WTC_D15	Org	WTC	D15	9	not_heart
AATGGAACAGGCTACC-hipsc_cm1	4.9243	8.11956	ML_SCVI114_D30	ML	SCVI114	D30	5	not_heart
AATGGCTGTCTGTCCT-hipsc_cm1	5.03574	-12.471	ML_SCVI114_D30	ML	SCVI114	D30	8	not_heart
AATGGCTTCAGCGCGT-hipsc_cm1	5.24026	7.68957	ML_SCVI114_D15	ML	SCVI114	D15	5	not_heart
AATTCCTCAAGAATGT-hipsc_cm1	3.96202	7.7823	ML_SCVI114_D15	ML	SCVI114	D15	5	not_heart
AATTCCTTCGAGTTGT-hipsc_cm1	6.50632	-4.46321	ML_SCVI114_D15	ML	SCVI114	D15	9	not_heart
AATTTCCCAAGTTCCA-hipsc_cm1	-13.1804	-5.10614	Org_WTC_D30	Org	WTC	D30	1	cm
AATTTCCTCGGTATGT-hipsc_cm1	6.53354	-4.40066	ML_WTC_D15	ML	WTC	D15	9	not_heart
AATTTCCTCTTGAGCA-hipsc_cm1	4.68504	12.2432	ML_WTC_D15	ML	WTC	D15	10	not_heart
ACAAAGAAGCGGTAGT-hipsc_cm1	5.20539	7.84158	Org_WTC_D15	Org	WTC	D15	5	not_heart
ACAAAGACATACATCG-hipsc_cm1	5.91102	13.0138	Org_SCVI114_D15	Org	SCVI114	D15	10	not_heart
ACAAAGAGTAAGCAAT-hipsc_cm1	2.58832	7.98115	Org_SCVI114_D15	Org	SCVI114	D15	5	not_heart
ACAAAGATCGCGTTTC-hipsc_cm1	-12.4717	-4.87437	Org_WTC_D30	Org	WTC	D30	1	cm
ACAACCAAGGGTGAAA-hipsc_cm1	4.95735	-12.391	Org_WTC_D15	Org	WTC	D15	8	not_heart
ACAACCACAAATGGTA-hipsc_cm1	4.08998	-5.87636	ML_WTC_D15	ML	WTC	D15	7	not_heart
ACAACCACACCGTGAC-hipsc_cm1	-12.6888	-4.06736	Org_WTC_D30	Org	WTC	D30	1	cm
ACAACCATCTGTTCAT-hipsc_cm1	-1.8519	2.1755	Org_WTC_D15	Org	WTC	D15	15	not_heart
ACAAGCTAGCTTGTGT-hipsc_cm1	-11.532	-3.3554	ML_WTC_D15	ML	WTC	D15	1	cm
ACAAGCTCAGGCGTTC-hipsc_cm1	8.6974	-14.4227	Org_WTC_D15	Org	WTC	D15	11	not_heart
ACAAGCTGTCCACATA-hipsc_cm1	6.10244	-7.59036	Org_WTC_D15	Org	WTC	D15	9	not_heart
ACAAGCTTCCATCGTC-hipsc_cm1	11.5537	3.5427	ML_SCVI114_D30	ML	SCVI114	D30	6	not_heart
ACACAGTAGATGACAT-hipsc_cm1	-12.612	-5.00962	Org_WTC_D30	Org	WTC	D30	1	cm
ACACAGTAGGCCTGCT-hipsc_cm1	-12.4739	-5.035	Org_SCVI114_D30	Org	SCVI114	D30	1	cm
ACACAGTCAGCTATAC-hipsc_cm1	-12.3157	-4.19158	Org_SCVI114_D30	Org	SCVI114	D30	1	cm
ACACCAACACAGAGCA-hipsc_cm1	4.40075	-6.03903	ML_WTC_D15	ML	WTC	D15	7	not_heart
ACACCAACATACACCA-hipsc_cm1	-12.4584	-3.7707	Org_SCVI114_D30	Org	SCVI114	D30	1	cm
ACACGCGAGAAAGCGA-hipsc_cm1	-6.77767	6.34501	Org_WTC_D30	Org	WTC	D30	3	f
ACACGCGCAATGCAGG-hipsc_cm1	-7.41078	4.45667	Org_SCVI114_D15	Org	SCVI114	D15	2	f
ACACGCGCATCATCCC-hipsc_cm1	5.7005	-6.57801	ML_SCVI114_D30	ML	SCVI114	D30	9	not_heart
ACACGCGGTCATAGTC-hipsc_cm1	11.1049	3.2067	Org_WTC_D15	Org	WTC	D15	6	not_heart
ACACGCGTCACTTGTT-hipsc_cm1	6.09632	-7.59128	Org_WTC_D15	Org	WTC	D15	9	not_heart
ACACGCGTCCTAAACG-hipsc_cm1	-13.0602	-2.6903	Org_WTC_D30	Org	WTC	D30	1	cm
ACACTGACACACAGCC-hipsc_cm1	10.8143	3.25535	Org_WTC_D30	Org	WTC	D30	6	not_heart
ACACTGACACTCAGAT-hipsc_cm1	3.91675	-5.30622	ML_SCVI114_D15	ML	SCVI114	D15	7	not_heart
ACACTGACAGGAGGTT-hipsc_cm1	-8.18136	3.32557	Org_SCVI114_D30	Org	SCVI114	D30	2	cm
ACAGAAAGTCCAGAAG-hipsc_cm1	10.4304	3.90283	ML_SCVI114_D30	ML	SCVI114	D30	6	not_heart
ACAGCCGAGCGCCGTT-hipsc_cm1	5.19649	7.92044	ML_WTC_D15	ML	WTC	D15	5	not_heart
ACAGCCGCAGTTTCAG-hipsc_cm1	-7.10787	8.01969	Org_WTC_D30	Org	WTC	D30	3	f
ACAGCCGTCCGTACGG-hipsc_cm1	5.22921	7.61423	ML_SCVI114_D15	ML	SCVI114	D15	5	not_heart
ACAGGGAAGGCCACTC-hipsc_cm1	6.12131	-6.14999	ML_WTC_D30	ML	WTC	D30	9	not_heart
ACAGGGAAGGTCCTGC-hipsc_cm1	5.90994	13.0054	Org_SCVI114_D15	Org	SCVI114	D15	5	not_heart
ACAGGGAAGTTAACGA-hipsc_cm1	-0.788471	1.23755	Org_WTC_D15	Org	WTC	D15	9	not_heart
ACAGGGACAACTTGGT-hipsc_cm1	7.27945	-4.36506	ML_WTC_D15	ML	WTC	D15	9	not_heart
ACAGGGACATGATGCT-hipsc_cm1	8.79494	-14.5047	Org_WTC_D15	Org	WTC	D15	11	not_heart
ACAGGGAGTTGGTAGG-hipsc_cm1	11.6057	4.25876	ML_SCVI114_D30	ML	SCVI114	D30	6	not_heart
ACAGGGATCCACTGGG-hipsc_cm1	10.4974	3.97064	ML_SCVI114_D30	ML	SCVI114	D30	6	not_heart
ACAGGGATCCGATAGT-hipsc_cm1	6.67312	-7.34529	Org_WTC_D30	Org	WTC	D30	9	not_heart
ACAGGGATCGATACAC-hipsc_cm1	-11.9442	-4.4127	Org_SCVI114_D30	Org	SCVI114	D30	1	cm
ACATCCCGTGGTAATA-hipsc_cm1	-12.9999	-3.83971	Org_WTC_D30	Org	WTC	D30	1	cm
ACATCGAAGTATTAGG-hipsc_cm1	3.98076	-5.00777	ML_SCVI114_D15	ML	SCVI114	D15	7	not_heart
ACATCGAGTTCGGCTG-hipsc_cm1	-8.13181	3.403	Org_SCVI114_D15	Org	SCVI114	D15	2	cm
ACATCGATCTCCCAAC-hipsc_cm1	11.4335	3.06819	ML_SCVI114_D30	ML	SCVI114	D30	6	not_heart
ACATCGATCTGCTCTG-hipsc_cm1	-1.02903	1.56522	Org_WTC_D15	Org	WTC	D15	9	not_heart
ACATGCACACCACTGG-hipsc_cm1	11.9034	3.45184	ML_SCVI114_D30	ML	SCVI114	D30	6	not_heart
ACATTTCAGGATTCCT-hipsc_cm1	-11.8028	-3.00379	ML_WTC_D15	ML	WTC	D15	2	f
ACATTTCTCAGGGTAG-hipsc_cm1	5.12769	13.5164	Org_WTC_D30	Org	WTC	D30	10	not_heart
ACATTTCTCGGCTTCT-hipsc_cm1	4.88053	-5.70334	ML_SCVI114_D30	ML	SCVI114	D30	7	not_heart
ACCAAACCAAGCGGAT-hipsc_cm1	4.29987	-8.93404	Org_WTC_D15	Org	WTC	D15	7	not_heart
ACCAAACGTGAGCCAA-hipsc_cm1	5.5847	-4.39205	ML_SCVI114_D15	ML	SCVI114	D15	9	not_heart
ACCAAACTCCTACCAC-hipsc_cm1	4.10192	-4.40795	ML_SCVI114_D15	ML	SCVI114	D15	7	not_heart
ACCAAACTCGCCACTT-hipsc_cm1	4.42724	6.57423	ML_SCVI114_D15	ML	SCVI114	D15	5	not_heart
ACCAACAAGATGGCAC-hipsc_cm1	5.21066	-8.69707	Org_WTC_D15	Org	WTC	D15	7	not_heart
ACCAACACAGCTTCCT-hipsc_cm1	-12.7873	-4.94599	Org_WTC_D30	Org	WTC	D30	1	cm
ACCAACAGTAGACTGG-hipsc_cm1	-6.90263	7.64206	Org_SCVI114_D30	Org	SCVI114	D30	3	f
ACCACAACAGGCATTT-hipsc_cm1	4.46486	-5.66857	ML_SCVI114_D15	ML	SCVI114	D15	7	not_heart
ACCACAATCATCGCAA-hipsc_cm1	4.87536	-8.64585	Org_WTC_D15	Org	WTC	D15	7	not_heart
ACCATTTAGATGATTG-hipsc_cm1	-13.138	-2.35825	Org_SCVI114_D15	Org	SCVI114	D15	1	cm
ACCATTTCAGAGGCAT-hipsc_cm1	4.96004	-11.7498	ML_WTC_D30	ML	WTC	D30	8	not_heart
ACCCAAAAGAACGCGT-hipsc_cm1	3.44135	-6.17626	ML_SCVI114_D30	ML	SCVI114	D30	8	not_heart
ACCCAAAAGTCGAGGT-hipsc_cm1	5.97927	-4.30289	ML_WTC_D15	ML	WTC	D15	9	not_heart
ACCCAAACAGAATGTA-hipsc_cm1	-12.6615	-4.11139	Org_WTC_D30	Org	WTC	D30	1	cm
ACCCAAAGTAGTCTTG-hipsc_cm1	5.45996	-4.48997	ML_SCVI114_D30	ML	SCVI114	D30	9	not_heart
ACCCAAAGTATCGCGC-hipsc_cm1	-13.266	-2.32464	Org_SCVI114_D15	Org	SCVI114	D15	1	cm
ACCCAAAGTCCGACGT-hipsc_cm1	9.1436	-14.7881	Org_WTC_D15	Org	WTC	D15	11	not_heart
ACCCAAAGTGACACGA-hipsc_cm1	-6.2573	3.90493	Org_SCVI114_D15	Org	SCVI114	D15	2	f
ACCCAAATCTCCGCAT-hipsc_cm1	-13.0487	-4.62589	Org_WTC_D30	Org	WTC	D30	1	cm
ACCCTCAAGGGTATAT-hipsc_cm1	-7.86322	8.56434	Org_SCVI114_D15	Org	SCVI114	D15	4	ec
ACCCTCAGTGCTCCGA-hipsc_cm1	-12.6323	-2.43239	Org_SCVI114_D15	Org	SCVI114	D15	1	cm
ACCCTCAGTGTCATTG-hipsc_cm1	6.28123	-5.61961	ML_SCVI114_D30	ML	SCVI114	D30	9	not_heart
ACCCTCATCACAACCA-hipsc_cm1	-6.07476	5.08489	ML_WTC_D15	ML	WTC	D15	3	f
ACCCTCATCATTGCTT-hipsc_cm1	-7.92507	3.75357	Org_SCVI114_D15	Org	SCVI114	D15	2	f
ACCCTCATCTGGCCGA-hipsc_cm1	-12.7062	-1.88722	Org_SCVI114_D15	Org	SCVI114	D15	1	cm
ACCCTTGAGCCTGAAG-hipsc_cm1	10.6661	3.35255	ML_SCVI114_D30	ML	SCVI114	D30	6	not_heart
ACCCTTGCACGGTGCT-hipsc_cm1	2.53369	-9.24419	Org_WTC_D15	Org	WTC	D15	12	not_heart
ACCCTTGTCCCGAGAC-hipsc_cm1	4.28231	-6.1706	ML_SCVI114_D30	ML	SCVI114	D30	7	not_heart
ACCGTTCAGAATTGTG-hipsc_cm1	-11.6665	-3.19385	ML_SCVI114_D15	ML	SCVI114	D15	1	cm
ACCGTTCAGGCTCCCA-hipsc_cm1	5.56382	12.8587	Org_SCVI114_D15	Org	SCVI114	D15	10	not_heart
ACCGTTCAGGTGAGCT-hipsc_cm1	6.13915	-7.61282	Org_WTC_D15	Org	WTC	D15	9	not_heart
ACCGTTCCAGCCCACA-hipsc_cm1	6.03005	-5.47693	ML_WTC_D15	ML	WTC	D15	9	not_heart
ACCGTTCTCGTGGACC-hipsc_cm1	11.9334	3.29362	ML_WTC_D30	ML	WTC	D30	6	not_heart
ACCGTTCTCGTTACCC-hipsc_cm1	4.08266	-4.03088	ML_SCVI114_D15	ML	SCVI114	D15	7	not_heart
ACCTACCGTATTTCTC-hipsc_cm1	4.11397	6.1945	ML_SCVI114_D15	ML	SCVI114	D15	5	not_heart
ACCTACCGTCTGTGAT-hipsc_cm1	4.75143	8.46513	ML_SCVI114_D30	ML	SCVI114	D30	5	not_heart
ACCTGAAGTGTCACAT-hipsc_cm1	4.04018	-3.70042	ML_WTC_D15	ML	WTC	D15	7	not_heart
ACCTGTCAGCTCCGAC-hipsc_cm1	5.7356	-5.55205	ML_WTC_D15	ML	WTC	D15	9	not_heart
ACCTGTCCATTCAGCA-hipsc_cm1	-12.6467	-3.6109	Org_WTC_D30	Org	WTC	D30	1	cm
ACCTGTCTCATGAGAA-hipsc_cm1	6.08094	-7.61965	Org_WTC_D15	Org	WTC	D15	9	not_heart
ACCTGTCTCGCACGAC-hipsc_cm1	-10.5356	-2.5513	ML_SCVI114_D30	ML	SCVI114	D30	1	cm
ACGATCAAGGCTTAAA-hipsc_cm1	-11.9595	-3.54041	Org_WTC_D30	Org	WTC	D30	1	cm
ACGATCACAGCCTACG-hipsc_cm1	3.38535	8.43508	ML_WTC_D15	ML	WTC	D15	5	not_heart
ACGATGTAGCACTCAT-hipsc_cm1	4.34419	-6.22308	ML_SCVI114_D30	ML	SCVI114	D30	7	not_heart
ACGATGTAGGCTCCCA-hipsc_cm1	4.53941	-8.77273	Org_WTC_D15	Org	WTC	D15	7	not_heart
ACGATGTAGGGTATAT-hipsc_cm1	5.0208	-8.85138	Org_WTC_D15	Org	WTC	D15	7	not_heart
ACGATGTCAAATGATG-hipsc_cm1	-11.8581	-4.73509	Org_WTC_D30	Org	WTC	D30	1	cm
ACGATGTGTCGCTTGG-hipsc_cm1	3.6259	7.75062	ML_SCVI114_D15	ML	SCVI114	D15	5	not_heart
ACGATGTTCGACGAGA-hipsc_cm1	8.82157	-14.525	Org_WTC_D15	Org	WTC	D15	11	not_heart
ACGCACGAGTCATACC-hipsc_cm1	4.51125	-5.12955	ML_SCVI114_D15	ML	SCVI114	D15	7	not_heart
ACGCACGCACGGATCC-hipsc_cm1	-6.11996	5.17458	ML_SCVI114_D30	ML	SCVI114	D30	3	f
ACGCACGGTAAGGCTG-hipsc_cm1	4.79905	14.765	Org_WTC_D30	Org	WTC	D30	13	not_heart
ACGCACGGTGCCTACG-hipsc_cm1	-12.6059	-3.95073	Org_WTC_D30	Org	WTC	D30	1	cm
ACGCACGTCCCACAGG-hipsc_cm1	-7.05674	5.23624	Org_SCVI114_D15	Org	SCVI114	D15	2	f
ACGGAAGGTCCACGCA-hipsc_cm1	6.87675	-7.28707	Org_WTC_D15	Org	WTC	D15	9	not_heart
ACGGAAGTCCGTTGGG-hipsc_cm1	-12.9501	-1.9532	Org_SCVI114_D15	Org	SCVI114	D15	1	cm
ACGGGTCCACTGGAAG-hipsc_cm1	2.50481	-8.99936	Org_SCVI114_D30	Org	SCVI114	D30	12	not_heart
ACGGGTCCATAGTCGT-hipsc_cm1	-6.09419	7.49601	Org_WTC_D30	Org	WTC	D30	3	f
ACGGGTCGTCATATGC-hipsc_cm1	-7.1255	4.40297	Org_SCVI114_D15	Org	SCVI114	D15	2	f
ACGGGTCGTTTGTGGT-hipsc_cm1	-7.02398	7.88007	Org_SCVI114_D30	Org	SCVI114	D30	3	f
ACGGTCGCAACCGATT-hipsc_cm1	5.03456	-8.8815	Org_WTC_D15	Org	WTC	D15	7	not_heart
ACGGTCGTCAACTACG-hipsc_cm1	-12.6135	-4.68139	Org_WTC_D30	Org	WTC	D30	1	cm
ACGGTTAAGCATTTCG-hipsc_cm1	-7.83066	8.61399	Org_SCVI114_D15	Org	SCVI114	D15	4	ec
ACGGTTACAGCAGACA-hipsc_cm1	4.34368	6.51842	ML_WTC_D15	ML	WTC	D15	5	not_heart
ACGGTTAGTGTCGATT-hipsc_cm1	8.94011	-14.6256	Org_WTC_D15	Org	WTC	D15	11	not_heart
ACGGTTATCGTTATCT-hipsc_cm1	2.48131	-9.11054	Org_WTC_D15	Org	WTC	D15	12	not_heart
ACGTAACCAACTTGGT-hipsc_cm1	11.9831	3.33238	ML_WTC_D30	ML	WTC	D30	6	not_heart
ACGTAACCACTGTTCC-hipsc_cm1	2.40504	-9.12471	Org_WTC_D15	Org	WTC	D15	12	not_heart
ACGTAGTAGACTTGTC-hipsc_cm1	4.30621	-8.98839	Org_WTC_D15	Org	WTC	D15	7	not_heart
ACGTAGTCAGCGTGCT-hipsc_cm1	6.40606	-7.36226	Org_WTC_D15	Org	WTC	D15	9	not_heart
ACGTCCTCAGGCATTT-hipsc_cm1	7.01862	-7.08093	Org_WTC_D15	Org	WTC	D15	9	not_heart
ACGTCCTGTCACCCTT-hipsc_cm1	4.01034	-5.18772	ML_WTC_D15	ML	WTC	D15	7	not_heart
ACGTTCCCAAAGGGTC-hipsc_cm1	10.3948	3.53563	ML_WTC_D30	ML	WTC	D30	6	not_heart
ACGTTCCCAGCGATTT-hipsc_cm1	-8.25423	3.2025	Org_SCVI114_D15	Org	SCVI114	D15	2	cm
ACGTTCCGTACCCGCA-hipsc_cm1	-5.82722	6.46547	ML_SCVI114_D30	ML	SCVI114	D30	3	f
ACGTTCCGTGAGCTCC-hipsc_cm1	7.0617	-4.46819	ML_SCVI114_D15	ML	SCVI114	D15	9	not_heart
ACGTTCCTCGCTTAAG-hipsc_cm1	3.59596	6.97973	ML_SCVI114_D15	ML	SCVI114	D15	5	not_heart
ACTACGAAGAAACACT-hipsc_cm1	4.15339	-4.34575	ML_WTC_D15	ML	WTC	D15	7	not_heart
ACTACGAAGCGGGTAT-hipsc_cm1	4.90438	-11.5557	Org_WTC_D15	Org	WTC	D15	8	not_heart
ACTACGAGTAGCTGCC-hipsc_cm1	-6.0839	5.13125	ML_WTC_D30	ML	WTC	D30	3	f
ACTACGAGTTCCAAAC-hipsc_cm1	6.97527	-7.05051	Org_WTC_D15	Org	WTC	D15	9	not_heart
ACTACGATCGAGTCTA-hipsc_cm1	-10.5296	-2.56879	Org_SCVI114_D30	Org	SCVI114	D30	1	cm
ACTATCTTCCCTGGTT-hipsc_cm1	-12.0993	-4.79056	Org_SCVI114_D30	Org	SCVI114	D30	1	cm
ACTATGGAGTAAGGGA-hipsc_cm1	3.72648	-5.86984	ML_SCVI114_D30	ML	SCVI114	D30	7	not_heart
ACTATGGCAGGTCTCG-hipsc_cm1	8.89158	-14.5853	Org_WTC_D15	Org	WTC	D15	11	not_heart
ACTATTCAGTAGCATA-hipsc_cm1	4.65144	-5.72528	ML_WTC_D15	ML	WTC	D15	7	not_heart
ACTATTCCAAATGGTA-hipsc_cm1	5.83094	13.1037	Org_SCVI114_D15	Org	SCVI114	D15	10	not_heart
ACTATTCCAAGGCCTC-hipsc_cm1	-13.2895	-4.7721	Org_SCVI114_D30	Org	SCVI114	D30	1	cm
ACTATTCCACTTACAG-hipsc_cm1	4.6232	14.2443	ML_SCVI114_D30	ML	SCVI114	D30	14	not_heart
ACTATTCGTCTTACTT-hipsc_cm1	3.97634	-4.33172	ML_SCVI114_D15	ML	SCVI114	D15	7	not_heart
ACTATTCGTGTTACTG-hipsc_cm1	-1.86074	2.18378	Org_WTC_D15	Org	WTC	D15	15	not_heart
ACTATTCTCAATCTCT-hipsc_cm1	-12.9976	-4.24757	Org_SCVI114_D30	Org	SCVI114	D30	1	cm
ACTATTCTCAGCGCGT-hipsc_cm1	4.13692	-3.80609	ML_SCVI114_D15	ML	SCVI114	D15	7	not_heart
ACTATTCTCTCCCTAG-hipsc_cm1	-12.8983	-2.18483	Org_SCVI114_D15	Org	SCVI114	D15	1	cm
ACTCCCAGTACGTGAG-hipsc_cm1	-7.76739	4.1966	Org_SCVI114_D15	Org	SCVI114	D15	2	f
ACTCCCATCAGTCATG-hipsc_cm1	-12.6736	-3.66029	Org_SCVI114_D30	Org	SCVI114	D30	1	cm
ACTCTCGAGGGATCAC-hipsc_cm1	3.28391	8.3804	ML_WTC_D30	ML	WTC	D30	5	not_heart
ACTCTCGCATCGGATT-hipsc_cm1	-12.8133	-4.47844	Org_SCVI114_D30	Org	SCVI114	D30	1	cm
ACTCTCGGTGCCTATA-hipsc_cm1	3.63862	7.84351	ML_SCVI114_D30	ML	SCVI114	D30	5	not_heart
ACTCTCGGTGCTAGCC-hipsc_cm1	-6.2401	3.88792	Org_SCVI114_D15	Org	SCVI114	D15	2	f
ACTGATGCACGGCTAC-hipsc_cm1	10.1982	3.5686	ML_SCVI114_D30	ML	SCVI114	D30	6	not_heart
ACTGATGCATAATGAG-hipsc_cm1	6.02819	-5.21498	ML_SCVI114_D15	ML	SCVI114	D15	9	not_heart
ACTGATGCATCACAGT-hipsc_cm1	-12.4581	-4.88874	Org_SCVI114_D30	Org	SCVI114	D30	1	cm
ACTGATGCATCAGCAT-hipsc_cm1	-6.00856	6.56125	Org_SCVI114_D30	Org	SCVI114	D30	3	f
ACTGATGCATCATTGG-hipsc_cm1	5.94601	-7.75884	Org_WTC_D15	Org	WTC	D15	7	not_heart
ACTGATGCATGTGCCG-hipsc_cm1	-5.8943	6.6894	Org_SCVI114_D30	Org	SCVI114	D30	3	f
ACTGATGGTAAGAACT-hipsc_cm1	-6.97925	7.83144	Org_WTC_D30	Org	WTC	D30	3	f
ACTGATGGTAATTGGA-hipsc_cm1	4.93903	7.39051	ML_SCVI114_D15	ML	SCVI114	D15	5	not_heart
ACTGATGTCAGACATC-hipsc_cm1	11.8691	4.83209	ML_WTC_D30	ML	WTC	D30	6	not_heart
ACTGATGTCCGGTAGC-hipsc_cm1	5.22964	7.92722	ML_SCVI114_D15	ML	SCVI114	D15	5	not_heart
ACTGATGTCTCGACGG-hipsc_cm1	-6.88956	4.24874	Org_WTC_D30	Org	WTC	D30	3	f
ACTGCAACAGGTCAGA-hipsc_cm1	4.87401	-10.5208	Org_WTC_D15	Org	WTC	D15	8	not_heart
ACTGCAAGTGTCTTAG-hipsc_cm1	5.36722	-8.32483	Org_WTC_D30	Org	WTC	D30	7	not_heart
ACTGCAAGTTAGAAGT-hipsc_cm1	-1.31425	1.73396	Org_WTC_D15	Org	WTC	D15	15	not_heart
ACTGCAATCGCTCCTA-hipsc_cm1	10.4158	3.92499	ML_SCVI114_D30	ML	SCVI114	D30	6	not_heart
ACTGTCCAGACACACG-hipsc_cm1	3.98658	6.46827	ML_WTC_D15	ML	WTC	D15	5	not_heart
ACTGTCCAGCTGACTT-hipsc_cm1	4.99727	7.56796	ML_SCVI114_D15	ML	SCVI114	D15	5	not_heart
ACTGTCCCACTGCTTC-hipsc_cm1	3.17208	-6.31104	ML_SCVI114_D15	ML	SCVI114	D15	8	not_heart
ACTGTCCGTGTTCGTA-hipsc_cm1	11.9305	4.5789	ML_SCVI114_D30	ML	SCVI114	D30	6	not_heart
ACTGTGAAGATTTGCC-hipsc_cm1	11.9567	4.67611	ML_SCVI114_D30	ML	SCVI114	D30	6	not_heart
ACTGTGACAAAGGCGT-hipsc_cm1	5.1285	7.45971	ML_SCVI114_D15	ML	SCVI114	D15	5	not_heart
ACTGTGACACAGTATC-hipsc_cm1	4.40622	6.52026	ML_SCVI114_D15	ML	SCVI114	D15	5	not_heart
ACTGTGAGTCGAGCAA-hipsc_cm1	5.70605	13.1116	Org_SCVI114_D15	Org	SCVI114	D15	10	not_heart
ACTGTGAGTCTAATCG-hipsc_cm1	4.01884	7.28775	ML_SCVI114_D15	ML	SCVI114	D15	5	not_heart
ACTTAGGAGAAATTCG-hipsc_cm1	6.11723	-5.2168	ML_SCVI114_D15	ML	SCVI114	D15	9	not_heart
ACTTAGGCAACCTAAC-hipsc_cm1	-6.21341	5.09819	ML_WTC_D15	ML	WTC	D15	3	f
ACTTAGGCAGAGGCTA-hipsc_cm1	10.6542	3.72924	ML_SCVI114_D15	ML	SCVI114	D15	6	not_heart
ACTTAGGCATCGATAC-hipsc_cm1	3.37523	-9.06121	Org_WTC_D15	Org	WTC	D15	12	not_heart
ACTTATCTCCATTCAT-hipsc_cm1	10.3918	3.90822	ML_SCVI114_D30	ML	SCVI114	D30	6	not_heart
ACTTATCTCGACCACG-hipsc_cm1	3.35799	8.2082	ML_SCVI114_D15	ML	SCVI114	D15	5	not_heart
ACTTCCGTCATCCTGC-hipsc_cm1	-12.7783	-4.888	Org_SCVI114_D30	Org	SCVI114	D30	1	cm
ACTTCGCAGCATCAGG-hipsc_cm1	6.20645	-7.45231	Org_WTC_D15	Org	WTC	D15	9	not_heart
ACTTCGCAGCGCTTCG-hipsc_cm1	5.28396	-4.71689	ML_SCVI114_D15	ML	SCVI114	D15	7	not_heart
ACTTCGCAGCTACAAA-hipsc_cm1	11.0773	3.28963	ML_WTC_D30	ML	WTC	D30	6	not_heart
ACTTCGCAGGTAACTA-hipsc_cm1	5.23347	7.80464	ML_SCVI114_D15	ML	SCVI114	D15	5	not_heart
ACTTCGCCATGCGTGC-hipsc_cm1	-11.8281	-4.56706	Org_SCVI114_D30	Org	SCVI114	D30	1	cm
ACTTCGCCATGGAACG-hipsc_cm1	-7.94258	3.68396	Org_SCVI114_D15	Org	SCVI114	D15	2	f
ACTTCGCTCTTCGTAT-hipsc_cm1	-12.4718	-4.73637	Org_SCVI114_D30	Org	SCVI114	D30	1	cm
ACTTTCACAGTCTTCC-hipsc_cm1	-7.99249	3.64801	Org_SCVI114_D15	Org	SCVI114	D15	2	f
ACTTTCACATCTGTTT-hipsc_cm1	-7.43209	4.27883	Org_SCVI114_D15	Org	SCVI114	D15	2	f
ACTTTCACATGCGTGC-hipsc_cm1	7.08446	-4.2959	ML_WTC_D15	ML	WTC	D15	9	not_heart
ACTTTCAGTCACAGTT-hipsc_cm1	4.61529	-8.75542	Org_WTC_D15	Org	WTC	D15	7	not_heart
AGAAATGGTCATATGC-hipsc_cm1	-13.359	-2.25452	Org_SCVI114_D15	Org	SCVI114	D15	1	cm
AGAAATGTCCACACAA-hipsc_cm1	7.17909	-4.3539	ML_SCVI114_D15	ML	SCVI114	D15	9	not_heart
AGAACAAAGGTCACCC-hipsc_cm1	4.42572	-6.24557	ML_WTC_D30	ML	WTC	D30	7	not_heart
AGAACAAAGGTCCAGA-hipsc_cm1	-8.23948	9.23677	Org_WTC_D30	Org	WTC	D30	4	ec
AGAACAATCCGATGCG-hipsc_cm1	11.8107	3.21015	ML_WTC_D30	ML	WTC	D30	6	not_heart
AGAACAATCGATCCCT-hipsc_cm1	5.12192	13.1718	ML_WTC_D15	ML	WTC	D15	10	not_heart
AGAACCTCAAGCAGGT-hipsc_cm1	-12.918	-4.6654	Org_WTC_D30	Org	WTC	D30	1	cm
AGAACCTCATGCCGGT-hipsc_cm1	7.03259	-4.68487	ML_SCVI114_D15	ML	SCVI114	D15	9	not_heart
AGAACCTTCGACACTA-hipsc_cm1	5.60539	-5.44979	ML_WTC_D15	ML	WTC	D15	9	not_heart
AGAACCTTCGTCGGGT-hipsc_cm1	2.4959	-8.9149	Org_WTC_D15	Org	WTC	D15	12	not_heart
AGAAGCGTCCGTAATG-hipsc_cm1	-8.19404	3.2622	Org_SCVI114_D15	Org	SCVI114	D15	2	cm
AGAAGTACAACGTTAC-hipsc_cm1	-12.514	-4.63145	Org_WTC_D30	Org	WTC	D30	1	cm
AGAAGTATCCACGTAA-hipsc_cm1	-7.26805	8.10418	Org_WTC_D30	Org	WTC	D30	3	f
AGAAGTATCCCGTGTT-hipsc_cm1	9.18262	-14.8168	Org_WTC_D15	Org	WTC	D15	11	not_heart
AGAAGTATCTGGACCG-hipsc_cm1	3.9475	-5.02074	ML_WTC_D15	ML	WTC	D15	7	not_heart
AGACAAAAGGCGTTGA-hipsc_cm1	-10.8675	-2.55628	ML_WTC_D30	ML	WTC	D30	9	cm
AGACAAAAGTTAACGA-hipsc_cm1	5.13828	12.8668	ML_SCVI114_D30	ML	SCVI114	D30	10	not_heart
AGACAAAGTAACCCGC-hipsc_cm1	3.71579	-5.49368	Org_WTC_D15	Org	WTC	D15	7	not_heart
AGACAAAGTTTGGGAG-hipsc_cm1	4.91855	-11.5049	Org_WTC_D15	Org	WTC	D15	8	not_heart
AGACACTGTATGCTAC-hipsc_cm1	-12.6316	-4.47984	Org_WTC_D30	Org	WTC	D30	1	cm
AGACACTGTTAGGCTT-hipsc_cm1	4.85378	12.4935	ML_WTC_D15	ML	WTC	D15	10	not_heart
AGACACTTCGCTGTCT-hipsc_cm1	2.94719	-9.37689	Org_WTC_D15	Org	WTC	D15	12	not_heart
AGACAGGAGACATATG-hipsc_cm1	4.68862	12.2427	ML_WTC_D15	ML	WTC	D15	10	not_heart
AGACAGGCACTTGAAC-hipsc_cm1	-5.76887	5.36572	ML_SCVI114_D15	ML	SCVI114	D15	3	f
AGACAGGGTGTTCATG-hipsc_cm1	4.39712	-6.01456	ML_SCVI114_D30	ML	SCVI114	D30	7	not_heart
AGACAGGTCAATCTCT-hipsc_cm1	-1.72026	2.05189	Org_WTC_D15	Org	WTC	D15	15	not_heart
AGACAGGTCCTATTGT-hipsc_cm1	-12.778	-2.15182	Org_SCVI114_D15	Org	SCVI114	D15	1	cm
AGACCATAGTGAGCCA-hipsc_cm1	-12.8939	-4.95912	Org_WTC_D30	Org	WTC	D30	1	cm
AGACCATCAACAAGTA-hipsc_cm1	-13.2203	-2.01498	Org_SCVI114_D15	Org	SCVI114	D15	1	cm
AGACCATCAGTTTCGA-hipsc_cm1	-7.34161	4.314	Org_SCVI114_D15	Org	SCVI114	D15	2	f
AGACCATGTACAAGTA-hipsc_cm1	7.14265	-4.50641	ML_SCVI114_D15	ML	SCVI114	D15	9	not_heart
AGACCATGTGGCAGAT-hipsc_cm1	11.1353	3.26797	ML_WTC_D15	ML	WTC	D15	6	not_heart
AGACCATTCAATGTCG-hipsc_cm1	4.808	7.2751	ML_SCVI114_D15	ML	SCVI114	D15	5	not_heart
AGACCCGAGGAGAATG-hipsc_cm1	4.78768	12.2166	ML_WTC_D15	ML	WTC	D15	10	not_heart
AGACCCGGTCCTTTGC-hipsc_cm1	5.00418	-12.1243	Org_WTC_D15	Org	WTC	D15	8	not_heart
AGACCCGTCGTGGTAT-hipsc_cm1	5.03515	-8.51932	Org_WTC_D15	Org	WTC	D15	7	not_heart
AGACCCGTCTTGGGCG-hipsc_cm1	4.87615	-9.69521	Org_WTC_D15	Org	WTC	D15	7	not_heart
AGACTCACAGAACTCT-hipsc_cm1	10.3404	3.85813	ML_WTC_D30	ML	WTC	D30	6	not_heart
AGACTCACAGCAGTGA-hipsc_cm1	-12.0401	-4.82614	Org_SCVI114_D30	Org	SCVI114	D30	1	cm
AGACTCACAGGAATCG-hipsc_cm1	-8.34293	9.35441	Org_SCVI114_D30	Org	SCVI114	D30	4	ec
AGACTCAGTCTAGTGT-hipsc_cm1	4.15957	-5.36913	ML_SCVI114_D15	ML	SCVI114	D15	7	not_heart
AGACTCAGTTCAGTAC-hipsc_cm1	-11.5082	-3.76503	ML_WTC_D30	ML	WTC	D30	1	cm
AGACTCATCAAGTCGT-hipsc_cm1	-7.93958	3.77376	Org_SCVI114_D15	Org	SCVI114	D15	2	f
AGACTCATCCTGGCTT-hipsc_cm1	10.9336	3.37353	ML_WTC_D15	ML	WTC	D15	6	not_heart
AGAGAATCAAACGTGG-hipsc_cm1	4.92164	12.8563	ML_WTC_D15	ML	WTC	D15	10	not_heart
AGAGAATGTGAGTAAT-hipsc_cm1	-8.26077	9.25498	Org_SCVI114_D15	Org	SCVI114	D15	4	ec
AGAGAGCAGAACAAGG-hipsc_cm1	-13.1519	-5.10008	Org_SCVI114_D30	Org	SCVI114	D30	1	cm
AGAGAGCCAAGCACAG-hipsc_cm1	2.47178	-9.17751	Org_WTC_D15	Org	WTC	D15	12	not_heart
AGAGAGCTCTACCACC-hipsc_cm1	7.09458	-4.54526	ML_SCVI114_D15	ML	SCVI114	D15	9	not_heart
AGAGCAGAGTAACGAT-hipsc_cm1	-12.9988	-4.222	Org_SCVI114_D30	Org	SCVI114	D30	1	cm
AGAGCAGCAACCGTAT-hipsc_cm1	-6.16011	7.19822	Org_WTC_D30	Org	WTC	D30	3	f
AGAGCAGGTATGAGCG-hipsc_cm1	-7.63116	4.29663	Org_SCVI114_D15	Org	SCVI114	D15	2	f
AGAGCCCCATCCTAAG-hipsc_cm1	-10.5313	-2.5354	ML_SCVI114_D15	ML	SCVI114	D15	1	cm
AGAGCCCTCAGACTGT-hipsc_cm1	-13.0599	-4.33234	Org_WTC_D30	Org	WTC	D30	1	cm
AGATAGACACAGCCTG-hipsc_cm1	11.9808	4.71236	ML_WTC_D30	ML	WTC	D30	6	not_heart
AGATAGAGTCAACATC-hipsc_cm1	-12.6403	-2.322	Org_SCVI114_D15	Org	SCVI114	D15	1	cm
AGATAGATCCGCAAAT-hipsc_cm1	4.46141	-4.21149	ML_SCVI114_D15	ML	SCVI114	D15	7	not_heart
AGATAGATCTCCGAAA-hipsc_cm1	11.1904	4.32102	ML_SCVI114_D30	ML	SCVI114	D30	6	not_heart
AGATAGATCTTGCAAG-hipsc_cm1	-13.0147	-4.02067	Org_SCVI114_D30	Org	SCVI114	D30	1	cm
AGATCCAAGTCACTGT-hipsc_cm1	4.88557	13.8178	Org_SCVI114_D15	Org	SCVI114	D15	14	not_heart
AGATCCACATCGAAGG-hipsc_cm1	3.99142	-4.88943	ML_SCVI114_D15	ML	SCVI114	D15	7	not_heart
AGATCCAGTCTCGGAC-hipsc_cm1	-13.3536	-4.73179	Org_WTC_D30	Org	WTC	D30	1	cm
AGATCCAGTGACATCT-hipsc_cm1	-12.391	-5.03569	Org_SCVI114_D30	Org	SCVI114	D30	1	cm
AGATCGTCAACGGGTA-hipsc_cm1	5.05639	-4.76434	ML_WTC_D15	ML	WTC	D15	7	not_heart
AGATCGTGTTCCGCTT-hipsc_cm1	-7.02037	5.36669	Org_SCVI114_D15	Org	SCVI114	D15	3	f
AGATCGTTCCAATCCC-hipsc_cm1	4.44017	-4.74811	ML_SCVI114_D15	ML	SCVI114	D15	7	not_heart
AGATCGTTCTTAGCAG-hipsc_cm1	3.88166	-5.59418	ML_SCVI114_D15	ML	SCVI114	D15	7	not_heart
AGATGAAGTACGACAG-hipsc_cm1	-12.5968	-4.92097	Org_WTC_D30	Org	WTC	D30	1	cm
AGATGAAGTTCCACAA-hipsc_cm1	5.23691	7.75539	ML_SCVI114_D15	ML	SCVI114	D15	5	not_heart
AGATGAATCACTTATC-hipsc_cm1	5.92312	12.8097	ML_SCVI114_D15	ML	SCVI114	D15	5	not_heart
AGATGCTAGTATAACG-hipsc_cm1	4.53065	7.23338	ML_WTC_D30	ML	WTC	D30	5	not_heart
AGATGCTCAATAGTGA-hipsc_cm1	5.14262	7.91674	ML_SCVI114_D15	ML	SCVI114	D15	5	not_heart
AGATGCTCAGGACTAG-hipsc_cm1	-12.5097	-2.22682	Org_SCVI114_D15	Org	SCVI114	D15	1	cm
AGCATCAAGCCTTTGA-hipsc_cm1	-6.1809	7.05532	Org_SCVI114_D30	Org	SCVI114	D30	3	f
AGCATCAGTACAAGTA-hipsc_cm1	-6.09504	5.11926	ML_WTC_D15	ML	WTC	D15	3	f
AGCATCATCGACGTCG-hipsc_cm1	2.66951	-8.16736	ML_SCVI114_D30	ML	SCVI114	D30	12	not_heart
AGCCAATCAGGGTTGA-hipsc_cm1	5.2444	-12.6057	Org_WTC_D30	Org	WTC	D30	8	not_heart
AGCCAATGTAGTCGGA-hipsc_cm1	11.978	4.64421	ML_WTC_D30	ML	WTC	D30	6	not_heart
AGCCAATTCGGCTTGG-hipsc_cm1	4.85823	8.11069	Org_SCVI114_D15	Org	SCVI114	D15	5	not_heart
AGCCACGAGAGTGAAG-hipsc_cm1	10.1166	3.53593	ML_SCVI114_D30	ML	SCVI114	D30	6	not_heart
AGCCACGCAACGGGTA-hipsc_cm1	-7.41765	4.43921	Org_SCVI114_D15	Org	SCVI114	D15	2	f
AGCCACGCAATCTGCA-hipsc_cm1	4.26178	-5.37292	Org_SCVI114_D15	Org	SCVI114	D15	7	not_heart
AGCCACGGTAATGCTC-hipsc_cm1	6.48901	-4.16569	ML_SCVI114_D15	ML	SCVI114	D15	9	not_heart
AGCCACGGTTTGTTCT-hipsc_cm1	-6.41262	4.13395	Org_SCVI114_D15	Org	SCVI114	D15	2	f
AGCCACGTCAACTACG-hipsc_cm1	-7.19916	4.61566	Org_SCVI114_D15	Org	SCVI114	D15	2	f
AGCCAGCAGGCTAAAT-hipsc_cm1	10.6707	3.78393	ML_SCVI114_D15	ML	SCVI114	D15	6	not_heart
AGCCAGCAGTCATAGA-hipsc_cm1	-13.241	-2.03497	Org_SCVI114_D15	Org	SCVI114	D15	1	cm
AGCCAGCCAGTCCCGA-hipsc_cm1	11.9583	3.76591	ML_SCVI114_D30	ML	SCVI114	D30	6	not_heart
AGCCAGCGTGTCATTG-hipsc_cm1	5.24439	7.65012	ML_SCVI114_D15	ML	SCVI114	D15	5	not_heart
AGCCAGCGTTCAAGTC-hipsc_cm1	2.57503	-8.30327	ML_WTC_D30	ML	WTC	D30	12	not_heart
AGCGATTAGAAATGGG-hipsc_cm1	4.88175	-10.4093	Org_WTC_D15	Org	WTC	D15	8	not_heart
AGCGATTAGTCTCTGA-hipsc_cm1	6.72203	-4.25854	ML_WTC_D15	ML	WTC	D15	9	not_heart
AGCGATTTCAGGAACG-hipsc_cm1	3.87088	-5.42543	ML_SCVI114_D15	ML	SCVI114	D15	7	not_heart
AGCGCCAGTACTAACC-hipsc_cm1	4.32373	-4.36859	ML_SCVI114_D15	ML	SCVI114	D15	7	not_heart
AGCGCCAGTCTGGTTA-hipsc_cm1	-6.7951	7.43401	Org_SCVI114_D30	Org	SCVI114	D30	3	f
AGCGCCATCGGTCACG-hipsc_cm1	-6.14669	4.9402	ML_SCVI114_D30	ML	SCVI114	D30	3	f
AGCGCCATCTAACACG-hipsc_cm1	5.1004	-8.74419	Org_WTC_D15	Org	WTC	D15	7	not_heart
AGCGCTGAGTAGGTTA-hipsc_cm1	6.18745	-7.48045	Org_WTC_D15	Org	WTC	D15	9	not_heart
AGCGCTGAGTGGGAAA-hipsc_cm1	5.42551	12.1808	ML_SCVI114_D30	ML	SCVI114	D30	10	not_heart
AGCGTATCAAAGGGTC-hipsc_cm1	5.21518	-5.71637	ML_SCVI114_D15	ML	SCVI114	D15	9	not_heart
AGCGTATGTATGGAAT-hipsc_cm1	5.34409	12.2894	ML_SCVI114_D15	ML	SCVI114	D15	10	not_heart
AGCGTATGTTCAAAGA-hipsc_cm1	-12.4331	-4.67134	Org_SCVI114_D30	Org	SCVI114	D30	1	cm
AGCGTATGTTGGGTTT-hipsc_cm1	-8.20974	3.24577	Org_SCVI114_D15	Org	SCVI114	D15	2	cm
AGCGTATTCCGGCTTT-hipsc_cm1	11.9521	4.62085	ML_SCVI114_D30	ML	SCVI114	D30	6	not_heart
AGCGTATTCTTGTGCC-hipsc_cm1	-12.1653	-2.13165	Org_SCVI114_D15	Org	SCVI114	D15	2	cm
AGCGTCGCAACAGTGG-hipsc_cm1	-13.361	-4.85857	Org_SCVI114_D30	Org	SCVI114	D30	1	cm
AGCGTCGCATGTGCCG-hipsc_cm1	11.9556	4.6554	ML_WTC_D30	ML	WTC	D30	6	not_heart
AGCGTCGTCCGACGGT-hipsc_cm1	10.7695	3.78117	ML_SCVI114_D15	ML	SCVI114	D15	6	not_heart
AGCTACAGTTAATGAG-hipsc_cm1	9.04346	-14.7092	Org_WTC_D15	Org	WTC	D15	11	not_heart
AGCTACAGTTCTGAGT-hipsc_cm1	10.2456	3.61714	ML_WTC_D15	ML	WTC	D15	6	not_heart
AGCTACATCTCATTGT-hipsc_cm1	-13.336	-2.37818	Org_SCVI114_D15	Org	SCVI114	D15	1	cm
AGCTCAAAGATCCCAT-hipsc_cm1	4.57874	-5.00644	ML_WTC_D15	ML	WTC	D15	7	not_heart
AGCTCAAAGCCTGTGC-hipsc_cm1	5.38322	12.158	Org_WTC_D15	Org	WTC	D15	10	not_heart
AGCTCAAAGTGCCGAA-hipsc_cm1	4.87811	-12.1297	Org_WTC_D15	Org	WTC	D15	8	not_heart
AGCTCAACAACACAAA-hipsc_cm1	-12.396	-4.91238	Org_SCVI114_D30	Org	SCVI114	D30	1	cm
AGCTCAACATCACGGC-hipsc_cm1	-6.23324	7.11169	Org_WTC_D30	Org	WTC	D30	3	f
AGCTCAATCTCCACTG-hipsc_cm1	-5.78001	6.54581	Org_SCVI114_D30	Org	SCVI114	D30	3	f
AGCTTCCCATACAGCT-hipsc_cm1	4.73638	15.0208	Org_WTC_D30	Org	WTC	D30	13	not_heart
AGCTTCCGTGGGACAT-hipsc_cm1	5.52294	-8.44763	Org_WTC_D15	Org	WTC	D15	7	not_heart
AGGAAATAGCCGATTT-hipsc_cm1	-13.2629	-2.11752	Org_SCVI114_D15	Org	SCVI114	D15	1	cm
AGGAATAAGCGGGTAT-hipsc_cm1	-1.77114	2.095	Org_WTC_D15	Org	WTC	D15	15	not_heart
AGGAATACAGTTCCAA-hipsc_cm1	10.7686	4.08869	ML_SCVI114_D30	ML	SCVI114	D30	6	not_heart
AGGAATAGTGACTGTT-hipsc_cm1	4.97823	8.40482	ML_WTC_D30	ML	WTC	D30	5	not_heart
AGGAATATCAAGTCGT-hipsc_cm1	-7.05656	5.26415	Org_SCVI114_D15	Org	SCVI114	D15	3	f
AGGACGAAGCGCTGCT-hipsc_cm1	4.60367	6.61328	ML_SCVI114_D15	ML	SCVI114	D15	5	not_heart
AGGACGAGTCATTGCA-hipsc_cm1	-7.16999	4.65174	Org_SCVI114_D15	Org	SCVI114	D15	2	f
AGGACGATCAAGCCCG-hipsc_cm1	-12.9622	-2.07622	Org_SCVI114_D15	Org	SCVI114	D15	1	cm
AGGACGATCGGCCAAC-hipsc_cm1	-7.77919	8.65809	Org_WTC_D30	Org	WTC	D30	4	ec
AGGACGATCTGACCCT-hipsc_cm1	5.23971	7.61133	ML_WTC_D15	ML	WTC	D15	5	not_heart
AGGACTTAGTGGTTGG-hipsc_cm1	11.3881	2.94408	ML_WTC_D15	ML	WTC	D15	9	not_heart
AGGACTTCAAGCAATA-hipsc_cm1	4.51111	6.6105	ML_SCVI114_D15	ML	SCVI114	D15	5	not_heart
AGGACTTCACTAGTAC-hipsc_cm1	-13.0437	-2.64271	Org_SCVI114_D30	Org	SCVI114	D30	1	cm
AGGACTTTCTGCGGAC-hipsc_cm1	-7.77178	8.65125	Org_SCVI114_D30	Org	SCVI114	D30	4	ec
AGGAGGTTCTGGCTGG-hipsc_cm1	10.8529	4.18607	ML_WTC_D30	ML	WTC	D30	6	not_heart
AGGATAAAGAGAGCCT-hipsc_cm1	-6.145	7.08505	Org_SCVI114_D30	Org	SCVI114	D30	3	f
AGGATAAAGTAACCGG-hipsc_cm1	4.99328	13.1337	ML_WTC_D15	ML	WTC	D15	10	not_heart
AGGATAAGTAGGAGTC-hipsc_cm1	-1.77909	2.10328	Org_WTC_D15	Org	WTC	D15	15	not_heart
AGGATAAGTGCAATAA-hipsc_cm1	4.93334	8.39438	ML_WTC_D30	ML	WTC	D30	5	not_heart
AGGATAATCGGTCGGT-hipsc_cm1	4.81202	-5.81116	ML_SCVI114_D15	ML	SCVI114	D15	7	not_heart
AGGATCTAGCTAGATA-hipsc_cm1	-12.7778	-4.7807	Org_SCVI114_D30	Org	SCVI114	D30	1	cm
AGGATCTGTAAGCGGT-hipsc_cm1	-7.22894	4.63856	Org_SCVI114_D15	Org	SCVI114	D15	2	f
AGGCATTGTCGTTGCG-hipsc_cm1	2.56464	-9.35588	Org_WTC_D15	Org	WTC	D15	12	not_heart
AGGCCACAGCTCATAC-hipsc_cm1	7.1317	-4.6355	ML_SCVI114_D30	ML	SCVI114	D30	9	not_heart
AGGCCACAGGTTACCT-hipsc_cm1	4.65502	12.1241	ML_WTC_D15	ML	WTC	D15	10	not_heart
AGGCCACCACACGGAA-hipsc_cm1	4.48502	-5.70682	ML_SCVI114_D30	ML	SCVI114	D30	7	not_heart
AGGCCACGTTCTTGTT-hipsc_cm1	5.82658	-4.34511	ML_WTC_D15	ML	WTC	D15	9	not_heart
AGGCCACTCCACTTCG-hipsc_cm1	6.99353	-4.30839	ML_SCVI114_D15	ML	SCVI114	D15	9	not_heart
AGGCCACTCGTCTCAC-hipsc_cm1	6.71159	-5.24691	ML_WTC_D15	ML	WTC	D15	9	not_heart
AGGCTGCAGGGCAGTT-hipsc_cm1	-7.52145	4.5199	Org_SCVI114_D15	Org	SCVI114	D15	2	f
AGGCTGCAGTGAGTTA-hipsc_cm1	-7.54167	8.37717	Org_WTC_D30	Org	WTC	D30	3	f
AGGCTGCCAAGGCAAC-hipsc_cm1	-12.073	-1.93449	Org_SCVI114_D15	Org	SCVI114	D15	2	cm
AGGCTGCTCTGTGCAA-hipsc_cm1	4.53795	-5.39786	ML_SCVI114_D15	ML	SCVI114	D15	7	not_heart
AGGGAGTAGAAGGCTC-hipsc_cm1	4.79723	14.7766	Org_WTC_D30	Org	WTC	D30	13	not_heart
AGGGAGTAGTGTTGAA-hipsc_cm1	-11.8689	-4.39865	Org_SCVI114_D30	Org	SCVI114	D30	1	cm
AGGGAGTCAATCTGCA-hipsc_cm1	3.91007	7.88302	ML_SCVI114_D15	ML	SCVI114	D15	5	not_heart
AGGGAGTGTTATGACC-hipsc_cm1	11.7193	3.50696	Org_WTC_D30	Org	WTC	D30	6	not_heart
AGGGAGTGTTGACGGA-hipsc_cm1	3.99887	-5.28104	ML_WTC_D15	ML	WTC	D15	7	not_heart
AGGGCCTAGAATCCCT-hipsc_cm1	-6.13438	7.61236	Org_WTC_D30	Org	WTC	D30	3	f
AGGGCCTAGATCCCAT-hipsc_cm1	-11.706	-3.81518	ML_WTC_D30	ML	WTC	D30	1	cm
AGGGCCTGTACCAATC-hipsc_cm1	-6.23891	3.88721	Org_SCVI114_D30	Org	SCVI114	D30	2	f
AGGGCCTTCATGCCAA-hipsc_cm1	-7.70437	4.36425	Org_SCVI114_D15	Org	SCVI114	D15	2	f
AGGGCTCCAAGATCCT-hipsc_cm1	6.03916	-6.23896	ML_SCVI114_D15	ML	SCVI114	D15	12	not_heart
AGGGCTCGTAACACCT-hipsc_cm1	-6.75914	6.37515	Org_SCVI114_D30	Org	SCVI114	D30	3	f
AGGGCTCGTAACAGGC-hipsc_cm1	5.31384	12.357	Org_SCVI114_D15	Org	SCVI114	D15	10	not_heart
AGGGCTCGTTCGAAGG-hipsc_cm1	9.20902	-14.842	Org_WTC_D15	Org	WTC	D15	8	not_heart
AGGGTCCAGATGTTGA-hipsc_cm1	-6.24067	7.21709	Org_SCVI114_D30	Org	SCVI114	D30	3	f
AGGGTGAAGTATGATG-hipsc_cm1	5.57895	-4.31401	ML_SCVI114_D15	ML	SCVI114	D15	9	not_heart
AGGGTGATCAGAGCGA-hipsc_cm1	7.25371	-4.39564	ML_SCVI114_D30	ML	SCVI114	D30	9	not_heart
AGGGTGATCATGCATG-hipsc_cm1	-8.34356	9.3557	Org_WTC_D30	Org	WTC	D30	4	ec
AGGGTGATCGTTGTGA-hipsc_cm1	5.88403	-4.16666	ML_SCVI114_D15	ML	SCVI114	D15	9	not_heart
AGGGTTTGTCCAGCAC-hipsc_cm1	-6.56825	7.18683	Org_WTC_D30	Org	WTC	D30	3	f
AGGGTTTTCACTGGGC-hipsc_cm1	5.65348	-5.53113	ML_SCVI114_D15	ML	SCVI114	D15	9	not_heart
AGGGTTTTCATCGACA-hipsc_cm1	4.04221	-4.26472	ML_SCVI114_D15	ML	SCVI114	D15	7	not_heart
AGGGTTTTCTTGGGCG-hipsc_cm1	-7.58568	4.05746	Org_SCVI114_D15	Org	SCVI114	D15	2	f
AGGTAGGAGACTTCAC-hipsc_cm1	-12.5281	-5.04102	Org_SCVI114_D30	Org	SCVI114	D30	1	cm
AGGTAGGAGGGACACT-hipsc_cm1	-7.11618	4.44548	Org_SCVI114_D15	Org	SCVI114	D15	2	f
AGGTAGGGTCGTTCAA-hipsc_cm1	-8.26321	3.19697	Org_SCVI114_D15	Org	SCVI114	D15	2	cm
AGGTAGGGTTCCAAAC-hipsc_cm1	11.4999	3.1851	ML_WTC_D30	ML	WTC	D30	6	not_heart
AGGTCATAGCCTGGAA-hipsc_cm1	-1.40177	1.79785	Org_WTC_D15	Org	WTC	D15	15	not_heart
AGGTCATCAAAGGGTC-hipsc_cm1	5.18042	12.5962	ML_WTC_D15	ML	WTC	D15	10	not_heart
AGGTCTAAGTTCGGTT-hipsc_cm1	5.04756	-12.3384	ML_SCVI114_D15	ML	SCVI114	D15	8	not_heart
AGGTCTATCGTAGAGG-hipsc_cm1	2.54047	8.07951	Org_SCVI114_D15	Org	SCVI114	D15	5	not_heart
AGGTCTATCTCGCTCA-hipsc_cm1	11.8357	4.81164	ML_WTC_D30	ML	WTC	D30	6	not_heart
AGGTCTATCTTAGCTT-hipsc_cm1	4.99458	-8.49451	Org_WTC_D15	Org	WTC	D15	7	not_heart
AGGTGTTGTATTAAGG-hipsc_cm1	4.17792	6.2398	ML_SCVI114_D15	ML	SCVI114	D15	5	not_heart
AGGTGTTTCCAGTGCG-hipsc_cm1	4.91908	-8.84929	Org_WTC_D15	Org	WTC	D15	7	not_heart
AGGTTACAGGTTATAG-hipsc_cm1	5.0661	-12.0249	ML_SCVI114_D30	ML	SCVI114	D30	8	not_heart
AGGTTACCACAGAAGC-hipsc_cm1	4.40921	8.83091	Org_WTC_D15	Org	WTC	D15	7	not_heart
AGGTTACCACGGAAGT-hipsc_cm1	-11.8488	-2.46498	ML_SCVI114_D15	ML	SCVI114	D15	2	cm
AGGTTACGTTACACAC-hipsc_cm1	10.8553	3.64068	ML_SCVI114_D15	ML	SCVI114	D15	6	not_heart
AGGTTACTCGTGTGAT-hipsc_cm1	5.54404	-4.21218	ML_SCVI114_D15	ML	SCVI114	D15	9	not_heart
AGGTTGTAGACCGCCT-hipsc_cm1	2.49618	8.06956	Org_SCVI114_D15	Org	SCVI114	D15	5	not_heart
AGGTTGTAGCGACTGA-hipsc_cm1	-5.81208	6.58059	Org_WTC_D30	Org	WTC	D30	3	f
AGGTTGTAGTCCTACA-hipsc_cm1	3.54731	7.73187	ML_SCVI114_D15	ML	SCVI114	D15	5	not_heart
AGGTTGTTCTCGAGTA-hipsc_cm1	-6.28821	7.59	Org_SCVI114_D30	Org	SCVI114	D30	3	f
AGGTTGTTCTGTAAGC-hipsc_cm1	11.9239	3.61005	ML_SCVI114_D30	ML	SCVI114	D30	6	not_heart
AGTAACCTCCACAAGT-hipsc_cm1	5.55575	-5.51035	ML_SCVI114_D15	ML	SCVI114	D15	9	not_heart
AGTACCAAGCCTCAGC-hipsc_cm1	-13.3386	-2.36177	Org_SCVI114_D15	Org	SCVI114	D15	1	cm
AGTACCATCTTCCTAA-hipsc_cm1	10.5034	3.79989	ML_WTC_D15	ML	WTC	D15	6	not_heart
AGTACTGAGTGCTCAT-hipsc_cm1	-7.72221	4.05796	Org_SCVI114_D15	Org	SCVI114	D15	2	f
AGTACTGGTTGTCCCT-hipsc_cm1	2.98442	-9.25584	Org_WTC_D15	Org	WTC	D15	12	not_heart
AGTACTGTCAGGACAG-hipsc_cm1	-8.00152	3.66192	Org_SCVI114_D15	Org	SCVI114	D15	2	f
AGTACTGTCTGATGGT-hipsc_cm1	4.87365	13.8058	ML_WTC_D15	ML	WTC	D15	10	not_heart
AGTAGCTAGTCCCGGT-hipsc_cm1	5.36837	12.2178	ML_WTC_D30	ML	WTC	D30	10	not_heart
AGTAGCTCAAACCGGA-hipsc_cm1	10.6423	3.41756	ML_WTC_D30	ML	WTC	D30	9	not_heart
AGTAGCTCATTGCTGA-hipsc_cm1	4.25514	-5.07698	ML_SCVI114_D15	ML	SCVI114	D15	7	not_heart
AGTAGCTGTTACGGAG-hipsc_cm1	-7.37132	4.6519	Org_SCVI114_D15	Org	SCVI114	D15	2	f
AGTAGTCAGCCGAATG-hipsc_cm1	2.4585	-8.6943	Org_WTC_D15	Org	WTC	D15	12	not_heart
AGTAGTCAGCGCACAA-hipsc_cm1	4.51438	-8.81022	Org_WTC_D30	Org	WTC	D30	7	not_heart
AGTAGTCCACTAGAGG-hipsc_cm1	-5.81628	5.35131	ML_SCVI114_D30	ML	SCVI114	D30	3	f
AGTAGTCCAGCTGCCA-hipsc_cm1	4.46367	-6.25783	ML_SCVI114_D30	ML	SCVI114	D30	7	not_heart
AGTAGTCGTGGCCTCA-hipsc_cm1	4.62956	-4.87758	ML_WTC_D15	ML	WTC	D15	7	not_heart
AGTAGTCTCAGAATAG-hipsc_cm1	4.83569	8.39308	Org_SCVI114_D30	Org	SCVI114	D30	5	not_heart
AGTCAACCAAGGATGC-hipsc_cm1	-12.0282	-2.79012	ML_SCVI114_D15	ML	SCVI114	D15	1	cm
AGTCACAAGGGCAGAG-hipsc_cm1	5.30493	-8.6258	Org_WTC_D15	Org	WTC	D15	7	not_heart
AGTCACAAGTATCCTG-hipsc_cm1	3.97995	-4.96237	ML_SCVI114_D15	ML	SCVI114	D15	7	not_heart
AGTCACAGTGTAGCAG-hipsc_cm1	4.31295	6.45295	ML_WTC_D15	ML	WTC	D15	5	not_heart
AGTCACATCACACCGG-hipsc_cm1	5.16378	7.44446	ML_SCVI114_D15	ML	SCVI114	D15	5	not_heart
AGTCATGAGCGTTCAT-hipsc_cm1	-1.84393	2.16749	Org_WTC_D15	Org	WTC	D15	15	not_heart
AGTCATGCAGACAAGC-hipsc_cm1	-6.85682	7.7377	Org_SCVI114_D30	Org	SCVI114	D30	3	f
AGTCATGGTCAGACTT-hipsc_cm1	4.98442	7.5711	ML_SCVI114_D15	ML	SCVI114	D15	5	not_heart
AGTCTCCAGATACTGA-hipsc_cm1	5.06349	-12.1913	ML_SCVI114_D15	ML	SCVI114	D15	8	not_heart
AGTCTCCAGCCAAGCA-hipsc_cm1	-11.7166	-3.8795	ML_WTC_D30	ML	WTC	D30	1	cm
AGTCTCCAGTGGGAAA-hipsc_cm1	-12.1601	-1.95068	Org_SCVI114_D15	Org	SCVI114	D15	2	cm
AGTCTCCCAATCACGT-hipsc_cm1	5.23769	13.5765	Org_SCVI114_D15	Org	SCVI114	D15	10	not_heart
AGTCTCCCAGTGGGTA-hipsc_cm1	4.86809	-8.79826	Org_WTC_D15	Org	WTC	D15	7	not_heart
AGTCTCCGTCTCGCGA-hipsc_cm1	4.01903	-5.21505	ML_WTC_D15	ML	WTC	D15	7	not_heart
AGTCTCCGTTGCAACT-hipsc_cm1	-12.4843	-1.96091	Org_SCVI114_D15	Org	SCVI114	D15	1	cm
AGTGACTCAGCTGTCG-hipsc_cm1	-12.1705	-4.50377	Org_SCVI114_D30	Org	SCVI114	D30	1	cm
AGTGACTGTACAGAGC-hipsc_cm1	4.15504	-3.87288	ML_WTC_D15	ML	WTC	D15	7	not_heart
AGTGACTGTAGGCTGA-hipsc_cm1	4.85501	13.7871	ML_WTC_D15	ML	WTC	D15	14	not_heart
AGTGACTGTCACTACA-hipsc_cm1	4.7971	12.1681	ML_SCVI114_D15	ML	SCVI114	D15	10	not_heart
AGTGATCCAATTGCCA-hipsc_cm1	4.74417	12.1554	ML_WTC_D15	ML	WTC	D15	10	not_heart
AGTGATCTCATTATCC-hipsc_cm1	5.75016	-5.37187	ML_WTC_D15	ML	WTC	D15	9	not_heart
AGTGCCGCATATAGCC-hipsc_cm1	6.31071	-5.20403	ML_SCVI114_D15	ML	SCVI114	D15	9	not_heart
AGTGCCGTCTGGTGGC-hipsc_cm1	6.62672	-4.14049	ML_SCVI114_D15	ML	SCVI114	D15	9	not_heart
AGTGTTGAGTAGGTTA-hipsc_cm1	4.61545	-8.81275	Org_WTC_D15	Org	WTC	D15	7	not_heart
AGTGTTGGTCACAGTT-hipsc_cm1	4.1805	-5.96259	ML_WTC_D15	ML	WTC	D15	7	not_heart
AGTGTTGTCCGATCTC-hipsc_cm1	12.0389	3.44606	Org_WTC_D30	Org	WTC	D30	6	not_heart
AGTTAGCGTAGAATGT-hipsc_cm1	2.71814	-9.53275	Org_WTC_D15	Org	WTC	D15	12	not_heart
AGTTAGCTCAAGCCTA-hipsc_cm1	-12.5224	-3.48186	Org_WTC_D30	Org	WTC	D30	1	cm
AGTTAGCTCCCGAACG-hipsc_cm1	-12.3798	-2.55135	Org_SCVI114_D15	Org	SCVI114	D15	1	cm
AGTTAGCTCCTTTAGT-hipsc_cm1	-7.41122	4.11573	Org_SCVI114_D15	Org	SCVI114	D15	2	f
AGTTCCCAGCTAATGA-hipsc_cm1	-12.8843	-4.52134	Org_WTC_D30	Org	WTC	D30	1	cm
AGTTCCCGTACGTGTT-hipsc_cm1	-12.6145	-4.96473	Org_WTC_D30	Org	WTC	D30	1	cm
AGTTCCCGTGTTGAGG-hipsc_cm1	-7.28725	4.63575	Org_SCVI114_D15	Org	SCVI114	D15	2	f
AGTTCCCTCCTTGAAG-hipsc_cm1	5.3584	12.3444	ML_WTC_D15	ML	WTC	D15	10	not_heart
AGTTCCCTCTAGCAAC-hipsc_cm1	7.11969	-4.65763	ML_WTC_D15	ML	WTC	D15	9	not_heart
AGTTCGACACTGGCGT-hipsc_cm1	2.777	-8.15806	Org_WTC_D15	Org	WTC	D15	12	not_heart
AGTTCGATCCATATGG-hipsc_cm1	3.50945	-8.91526	Org_WTC_D15	Org	WTC	D15	12	not_heart
ATACCGACAAGGAGTC-hipsc_cm1	3.89549	7.84741	ML_SCVI114_D15	ML	SCVI114	D15	5	not_heart
ATACCGATCGCCACTT-hipsc_cm1	4.32475	-6.27022	ML_SCVI114_D30	ML	SCVI114	D30	7	not_heart
ATACCGATCTGCGGAC-hipsc_cm1	-12.4111	-3.8867	Org_SCVI114_D30	Org	SCVI114	D30	1	cm
ATACCTTAGTTGTCGT-hipsc_cm1	-12.4358	-4.70234	Org_WTC_D30	Org	WTC	D30	1	cm
ATACCTTTCGTCTCAC-hipsc_cm1	3.00199	-9.25428	Org_WTC_D15	Org	WTC	D15	12	not_heart
ATACTTCCAAGAGTGC-hipsc_cm1	-6.23828	7.69389	Org_WTC_D30	Org	WTC	D30	3	f
ATACTTCCACCAAAGG-hipsc_cm1	-5.79373	6.50788	Org_SCVI114_D30	Org	SCVI114	D30	3	f
ATACTTCGTATCAAGA-hipsc_cm1	-11.8395	-3.92657	ML_WTC_D30	ML	WTC	D30	1	cm
ATAGACCAGGCCTGCT-hipsc_cm1	4.10353	-3.75735	ML_SCVI114_D15	ML	SCVI114	D15	7	not_heart
ATAGAGAAGCTGCCAC-hipsc_cm1	5.60532	12.3848	ML_SCVI114_D30	ML	SCVI114	D30	10	not_heart
ATAGAGAAGCTTCTAG-hipsc_cm1	5.07265	-8.52976	Org_WTC_D15	Org	WTC	D15	7	not_heart
ATAGAGAAGGAGGCAG-hipsc_cm1	7.08416	-7.04789	Org_WTC_D15	Org	WTC	D15	9	not_heart
ATAGAGACAAATCGGG-hipsc_cm1	3.46561	8.21732	Org_SCVI114_D15	Org	SCVI114	D15	5	not_heart
ATAGAGACAGACAAGC-hipsc_cm1	6.95438	-4.19715	ML_WTC_D15	ML	WTC	D15	9	not_heart
ATAGAGACAGCGACAA-hipsc_cm1	-7.16205	4.53969	Org_SCVI114_D15	Org	SCVI114	D15	2	f
ATAGAGACATATCGGT-hipsc_cm1	11.1535	3.77745	ML_WTC_D15	ML	WTC	D15	6	not_heart
ATAGAGATCAGTCCGG-hipsc_cm1	-6.74581	7.46485	Org_WTC_D30	Org	WTC	D30	3	f
ATAGAGATCGAACCAT-hipsc_cm1	-12.5535	-3.93494	Org_WTC_D30	Org	WTC	D30	1	cm
ATAGGCTTCTTCTAAC-hipsc_cm1	5.6486	13.2467	Org_SCVI114_D15	Org	SCVI114	D15	10	not_heart
ATATCCTCAACACAAA-hipsc_cm1	-0.787072	1.23885	Org_WTC_D15	Org	WTC	D15	9	not_heart
ATATCCTCATCGATAC-hipsc_cm1	-7.06232	6.37711	Org_WTC_D30	Org	WTC	D30	3	f
ATATCCTGTCCGTACG-hipsc_cm1	3.39917	-6.27606	ML_SCVI114_D30	ML	SCVI114	D30	8	not_heart
ATCACAGCACAGTGAG-hipsc_cm1	3.72284	-5.37601	ML_SCVI114_D15	ML	SCVI114	D15	7	not_heart
ATCACAGCACCCTGAG-hipsc_cm1	6.47885	-4.18025	ML_SCVI114_D15	ML	SCVI114	D15	9	not_heart
ATCACGAGTAGCCCTG-hipsc_cm1	-6.8453	7.54302	Org_SCVI114_D30	Org	SCVI114	D30	3	f
ATCACGAGTAGGCAGT-hipsc_cm1	-1.03972	1.57119	Org_WTC_D15	Org	WTC	D15	9	not_heart
ATCACGATCCATATGG-hipsc_cm1	-7.02485	6.34563	Org_SCVI114_D30	Org	SCVI114	D30	3	f
ATCACTTGTAGATCGG-hipsc_cm1	2.64045	-9.51175	Org_WTC_D15	Org	WTC	D15	12	not_heart
ATCAGGTCAGGAGGAG-hipsc_cm1	4.29695	-5.83074	ML_SCVI114_D15	ML	SCVI114	D15	7	not_heart
ATCAGGTCAGGTCAAG-hipsc_cm1	6.52099	-4.26274	ML_SCVI114_D15	ML	SCVI114	D15	9	not_heart
ATCAGGTTCACGTAGT-hipsc_cm1	-12.6981	-2.03066	Org_SCVI114_D15	Org	SCVI114	D15	1	cm
ATCAGGTTCCTCTAGC-hipsc_cm1	4.8135	-10.6398	ML_SCVI114_D30	ML	SCVI114	D30	8	not_heart
ATCATTCAGACCTCCG-hipsc_cm1	5.65649	12.49	Org_SCVI114_D30	Org	SCVI114	D30	5	not_heart
ATCCACCAGGCTCACC-hipsc_cm1	4.24813	6.30863	ML_SCVI114_D15	ML	SCVI114	D15	5	not_heart
ATCCACCAGGGATGTC-hipsc_cm1	5.43857	12.9526	ML_WTC_D15	ML	WTC	D15	10	not_heart
ATCCACCGTAGTACGG-hipsc_cm1	-6.23965	7.12732	Org_WTC_D30	Org	WTC	D30	3	f
ATCCACCGTTATGTGC-hipsc_cm1	7.20056	-4.52519	ML_SCVI114_D15	ML	SCVI114	D15	9	not_heart
ATCCACCGTTCAAGGG-hipsc_cm1	4.28154	-3.85705	ML_SCVI114_D15	ML	SCVI114	D15	7	not_heart
ATCCACCTCGCTCTCA-hipsc_cm1	4.08151	-4.27648	ML_SCVI114_D15	ML	SCVI114	D15	7	not_heart
ATCCATTCAAGGCTTT-hipsc_cm1	-12.7201	-5.17437	Org_WTC_D30	Org	WTC	D30	1	cm
ATCCATTCATAGAAAC-hipsc_cm1	4.61078	8.27404	ML_WTC_D15	ML	WTC	D15	5	not_heart
ATCCATTGTGGTCTCG-hipsc_cm1	4.16738	6.17705	ML_WTC_D15	ML	WTC	D15	5	not_heart
ATCCATTTCGCGATCG-hipsc_cm1	-13.1994	-1.95691	Org_SCVI114_D15	Org	SCVI114	D15	1	cm
ATCCCTGGTAAGGCCA-hipsc_cm1	4.19132	6.21561	ML_WTC_D15	ML	WTC	D15	5	not_heart
ATCCCTGGTCATATGC-hipsc_cm1	-1.32414	1.73576	Org_WTC_D15	Org	WTC	D15	15	not_heart
ATCCCTGTCAGGAAAT-hipsc_cm1	2.55143	-8.38055	ML_WTC_D30	ML	WTC	D30	12	not_heart
ATCCCTGTCGGCTGGT-hipsc_cm1	11.0184	3.75182	ML_WTC_D15	ML	WTC	D15	6	not_heart
ATCCGTCAGAAACCAT-hipsc_cm1	5.28967	12.2431	ML_WTC_D15	ML	WTC	D15	10	not_heart
ATCCGTCCAGCACAAG-hipsc_cm1	3.9874	-9.03002	Org_WTC_D15	Org	WTC	D15	7	not_heart
ATCCGTCCATACTGTG-hipsc_cm1	-6.9535	7.74928	Org_WTC_D30	Org	WTC	D30	3	f
ATCCGTCTCTTCGATT-hipsc_cm1	-12.5637	-5.00267	Org_WTC_D30	Org	WTC	D30	1	cm
ATCCTATAGAAACCCG-hipsc_cm1	-11.5511	-3.31407	ML_SCVI114_D15	ML	SCVI114	D15	1	cm
ATCCTATAGAAGGTAG-hipsc_cm1	4.06996	-3.78719	ML_SCVI114_D15	ML	SCVI114	D15	7	not_heart
ATCCTATCATTCCTCG-hipsc_cm1	-11.7095	-3.14948	ML_SCVI114_D15	ML	SCVI114	D15	1	cm
ATCCTATGTCGACTTA-hipsc_cm1	5.51645	-4.92883	ML_SCVI114_D15	ML	SCVI114	D15	9	not_heart
ATCGATGAGACAACAT-hipsc_cm1	6.0582	-7.63846	Org_WTC_D15	Org	WTC	D15	9	not_heart
ATCGATGCAGGGACTA-hipsc_cm1	-12.671	-1.95378	Org_SCVI114_D15	Org	SCVI114	D15	1	cm
ATCGCCTAGCTGTTAC-hipsc_cm1	5.07741	7.92114	Org_WTC_D15	Org	WTC	D15	5	not_heart
ATCGCCTAGGAATGTT-hipsc_cm1	-6.19	7.11556	Org_SCVI114_D30	Org	SCVI114	D30	3	f
ATCGCCTGTGTGTCCG-hipsc_cm1	2.44341	-8.85044	Org_WTC_D15	Org	WTC	D15	12	not_heart
ATCGCCTTCCTAGCTC-hipsc_cm1	4.99824	7.5732	ML_SCVI114_D15	ML	SCVI114	D15	5	not_heart
ATCGCCTTCGAAGGAC-hipsc_cm1	-12.2714	-5.0447	Org_SCVI114_D30	Org	SCVI114	D30	1	cm
ATCGCCTTCGGAACTT-hipsc_cm1	5.0732	13.1031	ML_WTC_D15	ML	WTC	D15	10	not_heart
ATCGGATGTAACCCGC-hipsc_cm1	11.9675	4.69328	ML_SCVI114_D30	ML	SCVI114	D30	6	not_heart
ATCGTAGCAAGAGTGC-hipsc_cm1	4.5168	6.6281	ML_SCVI114_D15	ML	SCVI114	D15	5	not_heart
ATCGTAGCATGCGGTC-hipsc_cm1	-7.80121	8.65613	Org_SCVI114_D15	Org	SCVI114	D15	4	ec
ATCGTCCAGTTCCAGT-hipsc_cm1	11.1185	3.33223	ML_WTC_D15	ML	WTC	D15	6	not_heart
ATCGTCCGTACAAGCG-hipsc_cm1	7.21748	-4.31797	ML_SCVI114_D15	ML	SCVI114	D15	9	not_heart
ATCGTCCGTCTACAAC-hipsc_cm1	4.012	-5.20414	ML_WTC_D15	ML	WTC	D15	7	not_heart
ATCGTGAAGATTTGCC-hipsc_cm1	-13.0362	-5.20457	Org_SCVI114_D30	Org	SCVI114	D30	1	cm
ATCGTGAAGCTAAATG-hipsc_cm1	-12.7663	-2.0563	Org_SCVI114_D15	Org	SCVI114	D15	1	cm
ATCGTGACAATTCTCT-hipsc_cm1	5.23795	-8.68568	Org_WTC_D15	Org	WTC	D15	7	not_heart
ATCGTGAGTCGTATTG-hipsc_cm1	-8.01165	3.62548	Org_SCVI114_D15	Org	SCVI114	D15	2	f
ATCGTGATCTGGCCAG-hipsc_cm1	5.13435	-12.4678	ML_WTC_D30	ML	WTC	D30	8	not_heart
ATCTCTACACGCAAAG-hipsc_cm1	6.84284	-7.09835	Org_WTC_D15	Org	WTC	D15	9	not_heart
ATCTCTACATCCCGTT-hipsc_cm1	5.48324	-5.38539	ML_SCVI114_D15	ML	SCVI114	D15	9	not_heart
ATCTCTAGTGAGCGAT-hipsc_cm1	-7.21431	4.48203	Org_SCVI114_D15	Org	SCVI114	D15	2	f
ATCTCTAGTTGGACCC-hipsc_cm1	2.55135	8.04288	Org_SCVI114_D15	Org	SCVI114	D15	5	not_heart
ATCTTCACAACATACC-hipsc_cm1	7.20139	-4.54786	ML_WTC_D15	ML	WTC	D15	9	not_heart
ATCTTCACACACTGGC-hipsc_cm1	-12.9933	-4.20468	Org_WTC_D30	Org	WTC	D30	1	cm
ATCTTCATCCATGCAA-hipsc_cm1	5.0462	7.9456	ML_WTC_D15	ML	WTC	D15	5	not_heart
ATGAAAGAGCTCGTGC-hipsc_cm1	4.59855	8.40063	ML_WTC_D15	ML	WTC	D15	5	not_heart
ATGAAAGAGGCCTGCT-hipsc_cm1	6.75386	-7.16461	Org_WTC_D15	Org	WTC	D15	9	not_heart
ATGAAAGGTAGCCAGA-hipsc_cm1	-6.60424	4.34467	Org_WTC_D15	Org	WTC	D15	2	f
ATGAAAGGTCTTACAG-hipsc_cm1	-12.5719	-3.9138	Org_WTC_D30	Org	WTC	D30	1	cm
ATGAAAGTCATTACCT-hipsc_cm1	-6.87768	7.61296	Org_SCVI114_D30	Org	SCVI114	D30	3	f
ATGACCAGTATCACGT-hipsc_cm1	4.25259	-8.92154	Org_WTC_D15	Org	WTC	D15	12	not_heart
ATGACCAGTGGACTAG-hipsc_cm1	5.65608	-5.2632	ML_WTC_D15	ML	WTC	D15	9	not_heart
ATGAGGGAGCTACGTT-hipsc_cm1	3.83069	-9.10531	Org_WTC_D15	Org	WTC	D15	12	not_heart
ATGAGGGGTTCGTACA-hipsc_cm1	-7.3474	4.27089	Org_SCVI114_D15	Org	SCVI114	D15	2	f
ATGAGGGTCGTGGAAG-hipsc_cm1	4.64722	7.05131	ML_WTC_D15	ML	WTC	D15	5	not_heart
ATGAGTCAGCCTCTTC-hipsc_cm1	-12.6529	-2.07316	Org_SCVI114_D15	Org	SCVI114	D15	1	cm
ATGAGTCCACAGAAGC-hipsc_cm1	-12.0866	-1.9842	Org_SCVI114_D15	Org	SCVI114	D15	2	cm
ATGAGTCCACTGAGGA-hipsc_cm1	4.58622	-6.25924	ML_SCVI114_D30	ML	SCVI114	D30	9	not_heart
ATGAGTCCATTCTTCA-hipsc_cm1	4.33473	-5.64523	ML_SCVI114_D15	ML	SCVI114	D15	7	not_heart
ATGAGTCGTACATACC-hipsc_cm1	-1.68337	2.02712	Org_WTC_D15	Org	WTC	D15	15	not_heart
ATGAGTCTCGTCGACG-hipsc_cm1	5.36532	-4.75944	ML_WTC_D15	ML	WTC	D15	7	not_heart
ATGAGTCTCTCATTAC-hipsc_cm1	-6.08677	5.0548	ML_SCVI114_D15	ML	SCVI114	D15	3	f
ATGATCGAGGATCATA-hipsc_cm1	2.4789	-9.16011	Org_WTC_D15	Org	WTC	D15	12	not_heart
ATGATCGAGGTATTGA-hipsc_cm1	-12.9301	-2.51829	Org_SCVI114_D15	Org	SCVI114	D15	1	cm
ATGATCGGTCGGTAAG-hipsc_cm1	-12.3832	-2.33738	Org_WTC_D15	Org	WTC	D15	1	cm
ATGATCGGTGAATAAC-hipsc_cm1	-11.96	-3.45091	ML_WTC_D30	ML	WTC	D30	1	cm
ATGATCGGTGATATAG-hipsc_cm1	5.96756	-5.64507	ML_SCVI114_D15	ML	SCVI114	D15	9	not_heart
ATGATCGGTTTAGACC-hipsc_cm1	4.27483	-5.96619	ML_SCVI114_D15	ML	SCVI114	D15	7	not_heart
ATGATCGTCATATGGC-hipsc_cm1	5.03879	7.56364	ML_SCVI114_D15	ML	SCVI114	D15	5	not_heart
ATGCATGGTACAAGCG-hipsc_cm1	4.20278	-4.9796	ML_SCVI114_D15	ML	SCVI114	D15	7	not_heart
ATGCATGGTACCTGTA-hipsc_cm1	4.20717	-8.99785	Org_WTC_D15	Org	WTC	D15	7	not_heart
ATGCATGGTGAGTTGG-hipsc_cm1	-6.53533	7.38908	Org_SCVI114_D30	Org	SCVI114	D30	3	f
ATGCATGTCTTGAGCA-hipsc_cm1	-6.62659	7.30871	Org_SCVI114_D30	Org	SCVI114	D30	3	f
ATGCCTCAGCAATAGT-hipsc_cm1	2.41157	-8.80692	Org_WTC_D15	Org	WTC	D15	12	not_heart
ATGCCTCAGCTAGAGC-hipsc_cm1	5.04157	-9.13566	Org_WTC_D15	Org	WTC	D15	7	not_heart
ATGCCTCAGCTGAGTG-hipsc_cm1	3.63593	-6.08489	ML_WTC_D15	ML	WTC	D15	7	not_heart
ATGCCTCCAAGTCATC-hipsc_cm1	4.40294	-5.63462	ML_SCVI114_D15	ML	SCVI114	D15	7	not_heart
ATGCCTCCACGACGCT-hipsc_cm1	6.48354	-4.34936	ML_WTC_D15	ML	WTC	D15	9	not_heart
ATGCCTCGTGTCTTAG-hipsc_cm1	5.95381	-5.62255	ML_SCVI114_D15	ML	SCVI114	D15	9	not_heart
ATGCCTCGTTGTGGCC-hipsc_cm1	-12.2853	-2.07764	Org_SCVI114_D15	Org	SCVI114	D15	1	cm
ATGCGATCACGAAAGC-hipsc_cm1	-6.95726	7.58582	Org_WTC_D30	Org	WTC	D30	3	f
ATGCGATCACGCCACA-hipsc_cm1	-7.44568	4.53412	Org_SCVI114_D15	Org	SCVI114	D15	2	f
ATGCGATCATCAGCGC-hipsc_cm1	4.55114	14.2511	ML_WTC_D15	ML	WTC	D15	14	not_heart
ATGCGATGTCATGGCC-hipsc_cm1	2.56129	-8.32595	ML_SCVI114_D30	ML	SCVI114	D30	12	not_heart
ATGCGATTCAAGCTGT-hipsc_cm1	5.44452	12.2498	Org_WTC_D15	Org	WTC	D15	5	not_heart
ATGGAGGAGACGATAT-hipsc_cm1	3.49147	8.37252	ML_SCVI114_D30	ML	SCVI114	D30	5	not_heart
ATGGAGGCAACCTATG-hipsc_cm1	4.62837	8.07443	ML_WTC_D15	ML	WTC	D15	5	not_heart
ATGGAGGCAATACAGA-hipsc_cm1	11.894	4.52692	ML_SCVI114_D30	ML	SCVI114	D30	6	not_heart
ATGGAGGCACGGGCTT-hipsc_cm1	-13.119	-1.96156	Org_SCVI114_D15	Org	SCVI114	D15	1	cm
ATGGAGGTCTCTCTAA-hipsc_cm1	4.07402	7.43083	ML_SCVI114_D15	ML	SCVI114	D15	5	not_heart
ATGGATCGTATCTCTT-hipsc_cm1	-5.70469	5.38825	ML_WTC_D30	ML	WTC	D30	5	not_heart
ATGGATCTCATTACTC-hipsc_cm1	4.99816	-8.52079	Org_WTC_D15	Org	WTC	D15	7	not_heart
ATGGATCTCGTGTGGC-hipsc_cm1	4.34266	-5.80605	ML_WTC_D15	ML	WTC	D15	7	not_heart
ATGGGAGTCGAGTTGT-hipsc_cm1	-11.7107	-3.12162	ML_WTC_D15	ML	WTC	D15	1	cm
ATGGGAGTCTGGCCGA-hipsc_cm1	5.41867	12.1549	ML_SCVI114_D30	ML	SCVI114	D30	10	not_heart
ATGGGTTAGCAACTCT-hipsc_cm1	-6.43459	5.17231	ML_WTC_D15	ML	WTC	D15	9	f
ATGGGTTAGCACTAAA-hipsc_cm1	4.63301	14.2602	ML_WTC_D30	ML	WTC	D30	14	not_heart
ATGGGTTCAGCGGATA-hipsc_cm1	-11.8175	-3.54023	ML_WTC_D30	ML	WTC	D30	1	cm
ATGGGTTTCGTAGGAG-hipsc_cm1	-6.3376	3.99666	Org_SCVI114_D15	Org	SCVI114	D15	2	f
ATGGGTTTCTAGTCAG-hipsc_cm1	5.24664	-12.6193	Org_WTC_D30	Org	WTC	D30	8	not_heart
ATGGTTGAGCACTCTA-hipsc_cm1	-7.05228	6.37453	Org_SCVI114_D30	Org	SCVI114	D30	3	f
ATGGTTGAGGTTCAGG-hipsc_cm1	6.92345	-7.24658	Org_WTC_D15	Org	WTC	D15	9	not_heart
ATGGTTGGTTGTTGCA-hipsc_cm1	4.41261	-4.85076	ML_SCVI114_D15	ML	SCVI114	D15	7	not_heart
ATGTCCCAGTTCCAGT-hipsc_cm1	5.99166	-5.3667	ML_SCVI114_D15	ML	SCVI114	D15	9	not_heart
ATGTCCCAGTTTGTCG-hipsc_cm1	4.12191	-5.85824	ML_WTC_D15	ML	WTC	D15	7	not_heart
ATGTCCCCAATCGCCG-hipsc_cm1	5.30935	-4.41562	ML_SCVI114_D15	ML	SCVI114	D15	7	not_heart
ATGTCCCGTACACTCA-hipsc_cm1	3.78164	-6.15867	ML_SCVI114_D30	ML	SCVI114	D30	7	not_heart
ATGTCCCGTATGGAGC-hipsc_cm1	-12.1103	-2.00238	Org_SCVI114_D15	Org	SCVI114	D15	2	cm
ATGTCCCGTTGGGATG-hipsc_cm1	6.11535	-5.3823	ML_SCVI114_D15	ML	SCVI114	D15	9	not_heart
ATGTCCCTCTGCGATA-hipsc_cm1	3.9767	-9.08511	Org_WTC_D15	Org	WTC	D15	12	not_heart
ATGTCTTAGACAGTCG-hipsc_cm1	4.56368	-8.75289	Org_WTC_D30	Org	WTC	D30	7	not_heart
ATGTCTTCAAGTGGTG-hipsc_cm1	5.40999	-8.61973	Org_WTC_D15	Org	WTC	D15	7	not_heart
ATGTCTTTCCCTGGTT-hipsc_cm1	-8.31684	9.32518	Org_SCVI114_D30	Org	SCVI114	D30	4	ec
ATGTCTTTCGTAGGGA-hipsc_cm1	-13.1374	-4.65506	Org_SCVI114_D30	Org	SCVI114	D30	1	cm
ATTACCTAGACCTCCG-hipsc_cm1	3.73447	-5.49512	ML_WTC_D15	ML	WTC	D15	7	not_heart
ATTACCTAGGTGCTAG-hipsc_cm1	11.9725	4.69848	ML_SCVI114_D30	ML	SCVI114	D30	6	not_heart
ATTACCTCAAAGGATT-hipsc_cm1	-12.6796	-4.79775	Org_SCVI114_D30	Org	SCVI114	D30	1	cm
ATTACCTTCCTATGGA-hipsc_cm1	8.62705	-14.3598	Org_WTC_D15	Org	WTC	D15	11	not_heart
ATTACCTTCGGTGAAG-hipsc_cm1	-6.07406	7.60386	Org_SCVI114_D30	Org	SCVI114	D30	3	f
ATTACTCAGGATTCAA-hipsc_cm1	-12.4495	-3.89785	Org_SCVI114_D30	Org	SCVI114	D30	1	cm
ATTACTCGTCATCGGC-hipsc_cm1	4.96304	-11.7674	Org_WTC_D15	Org	WTC	D15	8	not_heart
ATTACTCTCCTCATAT-hipsc_cm1	-7.0185	7.838	Org_WTC_D30	Org	WTC	D30	3	f
ATTACTCTCGCACGGT-hipsc_cm1	4.24363	-6.26917	ML_SCVI114_D30	ML	SCVI114	D30	7	not_heart
ATTATCCCAAACTGCT-hipsc_cm1	2.62849	8.0803	Org_SCVI114_D15	Org	SCVI114	D15	5	not_heart
ATTATCCCAGAGTGTG-hipsc_cm1	-7.04247	5.31314	Org_SCVI114_D15	Org	SCVI114	D15	2	f
ATTATCCTCGACCCAG-hipsc_cm1	-13.0341	-3.93957	Org_SCVI114_D30	Org	SCVI114	D30	1	cm
ATTATCCTCGCGGTAC-hipsc_cm1	-12.7369	-2.42838	Org_SCVI114_D15	Org	SCVI114	D15	1	cm
ATTATCCTCGGAATGG-hipsc_cm1	-7.84998	8.60632	Org_SCVI114_D15	Org	SCVI114	D15	4	ec
ATTATCCTCTCATGCC-hipsc_cm1	2.81942	-8.22189	Org_WTC_D15	Org	WTC	D15	12	not_heart
ATTCACTAGATGCCGA-hipsc_cm1	-12.9217	-2.53995	Org_SCVI114_D15	Org	SCVI114	D15	1	cm
ATTCACTAGTACTGGG-hipsc_cm1	-12.1043	-2.42828	Org_SCVI114_D30	Org	SCVI114	D30	1	cm
ATTCACTGTGTGAGCA-hipsc_cm1	3.60283	6.97226	ML_SCVI114_D15	ML	SCVI114	D15	5	not_heart
ATTCAGGAGATTTGCC-hipsc_cm1	2.53155	8.04109	Org_SCVI114_D15	Org	SCVI114	D15	5	not_heart
ATTCAGGCAAGAGTTA-hipsc_cm1	4.72678	12.2224	ML_WTC_D15	ML	WTC	D15	5	not_heart
ATTCAGGCAGATTCGT-hipsc_cm1	-8.21899	3.24661	Org_SCVI114_D15	Org	SCVI114	D15	2	cm
ATTCAGGCATCAGCAT-hipsc_cm1	-12.9028	-2.17771	Org_SCVI114_D15	Org	SCVI114	D15	1	cm
ATTCAGGGTACCCAGC-hipsc_cm1	4.83111	-10.5653	ML_SCVI114_D30	ML	SCVI114	D30	8	not_heart
ATTCAGGGTCCGAAAG-hipsc_cm1	2.63634	-9.49624	Org_WTC_D15	Org	WTC	D15	12	not_heart
ATTCATCCATTGCTGA-hipsc_cm1	-11.4956	-3.76562	ML_WTC_D30	ML	WTC	D30	1	cm
ATTCATCTCTAGATCG-hipsc_cm1	-6.51568	6.67991	Org_WTC_D30	Org	WTC	D30	3	f
ATTCCATCACTTTATC-hipsc_cm1	3.02317	8.00099	ML_WTC_D30	ML	WTC	D30	5	not_heart
ATTCCATGTTGCCGAC-hipsc_cm1	4.11195	-3.87717	ML_WTC_D30	ML	WTC	D30	7	not_heart
ATTCCCGAGTCACTAC-hipsc_cm1	6.59922	-4.36045	ML_SCVI114_D15	ML	SCVI114	D15	9	not_heart
ATTCCCGGTCAACATC-hipsc_cm1	6.71192	-7.43665	Org_WTC_D15	Org	WTC	D15	9	not_heart
ATTCCCGGTTCCATTT-hipsc_cm1	3.85701	-5.44092	ML_WTC_D15	ML	WTC	D15	7	not_heart
ATTCCCGTCTACCCAC-hipsc_cm1	5.03546	12.8167	ML_WTC_D15	ML	WTC	D15	10	not_heart
ATTCCCGTCTGGAGAG-hipsc_cm1	2.67966	-8.15333	ML_SCVI114_D15	ML	SCVI114	D15	12	not_heart
ATTCCCGTCTTTGCGC-hipsc_cm1	4.95078	-11.7682	Org_WTC_D15	Org	WTC	D15	8	not_heart
ATTCCTAAGTATAACG-hipsc_cm1	11.9111	4.42104	ML_SCVI114_D30	ML	SCVI114	D30	6	not_heart
ATTCCTACACAATCTG-hipsc_cm1	8.86541	-14.5677	Org_WTC_D15	Org	WTC	D15	11	not_heart
ATTCCTACACTGCACG-hipsc_cm1	6.15236	-7.56442	Org_WTC_D15	Org	WTC	D15	9	not_heart
ATTCGTTAGCAGCCCT-hipsc_cm1	-7.54597	4.45609	Org_SCVI114_D15	Org	SCVI114	D15	2	f
ATTCGTTCAATCTCGA-hipsc_cm1	-13.3831	-5.05359	Org_SCVI114_D30	Org	SCVI114	D30	1	cm
ATTCGTTTCCCTCATG-hipsc_cm1	2.84525	-8.10755	Org_WTC_D15	Org	WTC	D15	12	not_heart
ATTCGTTTCCTGATAG-hipsc_cm1	-12.8488	-2.56912	Org_SCVI114_D15	Org	SCVI114	D15	1	cm
ATTCTACTCCGTCCTA-hipsc_cm1	-13.3193	-2.23498	Org_SCVI114_D15	Org	SCVI114	D15	1	cm
ATTCTTGAGAAATTGC-hipsc_cm1	11.9468	4.63848	ML_SCVI114_D30	ML	SCVI114	D30	6	not_heart
ATTCTTGAGGACTAAT-hipsc_cm1	4.51728	7.36376	ML_SCVI114_D30	ML	SCVI114	D30	5	not_heart
ATTCTTGCAGCCATTA-hipsc_cm1	-12.8079	-2.50525	ML_SCVI114_D15	ML	SCVI114	D15	1	cm
ATTCTTGCAGTTTGGT-hipsc_cm1	4.80552	7.34587	ML_SCVI114_D15	ML	SCVI114	D15	5	not_heart
ATTCTTGGTTGCGGAA-hipsc_cm1	5.05975	-12.25	ML_WTC_D15	ML	WTC	D15	8	not_heart
ATTCTTGTCACAGAGG-hipsc_cm1	-6.38319	7.19047	Org_SCVI114_D30	Org	SCVI114	D30	3	f
ATTGGGTAGTCGAGGT-hipsc_cm1	4.26683	6.6765	ML_WTC_D15	ML	WTC	D15	5	not_heart
ATTGGGTAGTGTTGTC-hipsc_cm1	11.9534	4.70004	ML_SCVI114_D30	ML	SCVI114	D30	6	not_heart
ATTGTTCCAAGCGATG-hipsc_cm1	4.91743	-11.4766	Org_WTC_D15	Org	WTC	D15	8	not_heart
ATTGTTCCAATCACGT-hipsc_cm1	5.07302	-8.51429	Org_WTC_D15	Org	WTC	D15	7	not_heart
ATTGTTCCAGTCTACA-hipsc_cm1	-7.68986	4.376	Org_SCVI114_D15	Org	SCVI114	D15	2	f
ATTGTTCGTGAGCTCC-hipsc_cm1	5.82139	-5.38589	ML_WTC_D15	ML	WTC	D15	9	not_heart
ATTTACCGTACTCGTA-hipsc_cm1	3.42402	7.97146	ML_SCVI114_D15	ML	SCVI114	D15	5	not_heart
ATTTACCGTGTAGTGG-hipsc_cm1	4.67155	6.96149	ML_SCVI114_D15	ML	SCVI114	D15	5	not_heart
ATTTACCTCAAGGAGC-hipsc_cm1	10.5567	3.34524	ML_SCVI114_D30	ML	SCVI114	D30	6	not_heart
ATTTACCTCATGGTAC-hipsc_cm1	3.39618	8.02006	ML_SCVI114_D15	ML	SCVI114	D15	5	not_heart
ATTTACCTCTTAGCCC-hipsc_cm1	4.6753	14.1873	ML_WTC_D30	ML	WTC	D30	14	not_heart
ATTTCACCATAGGAGC-hipsc_cm1	11.505	3.11759	ML_SCVI114_D30	ML	SCVI114	D30	6	not_heart
ATTTCACGTAGCTGAG-hipsc_cm1	-11.4976	-3.75532	ML_SCVI114_D30	ML	SCVI114	D30	1	cm
ATTTCTGAGCTCTTCC-hipsc_cm1	-8.26787	3.18262	Org_SCVI114_D15	Org	SCVI114	D15	2	cm
ATTTCTGAGTAGCATA-hipsc_cm1	-7.21295	4.17432	Org_SCVI114_D15	Org	SCVI114	D15	2	f
ATTTCTGGTCGTATTG-hipsc_cm1	2.79783	-8.07102	Org_WTC_D15	Org	WTC	D15	7	not_heart
ATTTCTGTCAGGTGTT-hipsc_cm1	6.85961	-7.09242	Org_WTC_D15	Org	WTC	D15	9	not_heart
ATTTCTGTCTGCTTAT-hipsc_cm1	-6.31156	7.66975	Org_SCVI114_D30	Org	SCVI114	D30	3	f
CAAAGAAAGTGTAGAT-hipsc_cm1	-13.1293	-4.90087	Org_WTC_D30	Org	WTC	D30	1	cm
CAAAGAATCTTGCGCT-hipsc_cm1	5.04927	13.0533	ML_WTC_D15	ML	WTC	D15	10	not_heart
CAACAACCAGCTGTGC-hipsc_cm1	5.84051	-5.36068	ML_SCVI114_D15	ML	SCVI114	D15	9	not_heart
CAACAACGTCGACGCT-hipsc_cm1	8.97127	-14.6514	Org_WTC_D15	Org	WTC	D15	11	not_heart
CAACAACTCACACGAT-hipsc_cm1	5.24347	-12.6051	Org_WTC_D30	Org	WTC	D30	8	not_heart
CAACAACTCGACGATT-hipsc_cm1	3.93025	-5.30592	ML_WTC_D15	ML	WTC	D15	7	not_heart
CAACAACTCTCCGAGG-hipsc_cm1	2.79246	-8.76539	Org_WTC_D15	Org	WTC	D15	12	not_heart
CAACAGTCATGGAATA-hipsc_cm1	-1.88272	2.20582	Org_WTC_D30	Org	WTC	D30	15	not_heart
CAACAGTTCGAACCAT-hipsc_cm1	12.0571	3.4462	ML_SCVI114_D30	ML	SCVI114	D30	6	not_heart
CAACAGTTCTCTGACC-hipsc_cm1	5.14038	7.86864	ML_SCVI114_D15	ML	SCVI114	D15	5	not_heart
CAACCAAAGCAGGCTA-hipsc_cm1	4.79564	-4.37274	ML_SCVI114_D15	ML	SCVI114	D15	7	not_heart
CAACCAAAGTACAACA-hipsc_cm1	11.8968	4.05653	ML_WTC_D30	ML	WTC	D30	6	not_heart
CAACCAACACGCGTCA-hipsc_cm1	12.0066	3.29417	Org_WTC_D30	Org	WTC	D30	6	not_heart
CAACCAACAGAAACCG-hipsc_cm1	-11.77	-3.86579	ML_WTC_D30	ML	WTC	D30	1	cm
CAACCAACATGATCTG-hipsc_cm1	-7.95096	3.69722	Org_SCVI114_D15	Org	SCVI114	D15	2	f
CAACCTCTCCGATCTC-hipsc_cm1	4.16648	-5.53004	ML_WTC_D15	ML	WTC	D15	7	not_heart
CAACGATAGCATGTTC-hipsc_cm1	-1.84049	2.16469	Org_WTC_D15	Org	WTC	D15	15	not_heart
CAACGATGTATTGCCA-hipsc_cm1	10.8155	3.46257	ML_WTC_D15	ML	WTC	D15	6	not_heart
CAACGATGTCGCCTAG-hipsc_cm1	6.93374	-7.08007	Org_WTC_D15	Org	WTC	D15	9	not_heart
CAACGATTCCTCTCTT-hipsc_cm1	-10.9093	-2.58095	ML_SCVI114_D30	ML	SCVI114	D30	1	cm
CAACGGCAGACCTCCG-hipsc_cm1	5.72889	12.6764	Org_SCVI114_D30	Org	SCVI114	D30	10	not_heart
CAACGGCTCAGCTGAT-hipsc_cm1	6.76477	-7.1626	Org_WTC_D15	Org	WTC	D15	9	not_heart
CAACGGCTCTTTCCGG-hipsc_cm1	-12.2713	-4.81008	Org_WTC_D30	Org	WTC	D30	1	cm
CAAGACTAGCACCAGA-hipsc_cm1	-12.968	-4.08899	Org_SCVI114_D30	Org	SCVI114	D30	1	cm
CAAGACTAGCATGCAG-hipsc_cm1	2.68977	-9.48376	Org_WTC_D15	Org	WTC	D15	12	not_heart
CAAGACTAGCATGTTC-hipsc_cm1	4.7247	-5.65171	ML_SCVI114_D30	ML	SCVI114	D30	7	not_heart
CAAGACTAGCTGAGTG-hipsc_cm1	-6.23295	7.1368	Org_WTC_D30	Org	WTC	D30	3	f
CAAGACTCAAATGAAC-hipsc_cm1	4.34047	-3.90229	ML_SCVI114_D15	ML	SCVI114	D15	7	not_heart
CAAGACTCAACTCATG-hipsc_cm1	6.92023	-7.12382	Org_WTC_D15	Org	WTC	D15	9	not_heart
CAAGACTCACATGACT-hipsc_cm1	-12.3118	-3.11363	Org_SCVI114_D30	Org	SCVI114	D30	1	cm
CAAGACTCACTGCATA-hipsc_cm1	-12.8982	-4.10048	Org_SCVI114_D30	Org	SCVI114	D30	1	cm
CAAGACTCAGAAGTTA-hipsc_cm1	4.2505	-4.4495	ML_WTC_D15	ML	WTC	D15	7	not_heart
CAAGACTGTAGTCACT-hipsc_cm1	-7.02755	6.35265	Org_SCVI114_D30	Org	SCVI114	D30	3	f
CAAGACTTCTCTCTAA-hipsc_cm1	-13.2704	-4.97647	Org_SCVI114_D30	Org	SCVI114	D30	1	cm
CAAGAGGAGTGAATAC-hipsc_cm1	-6.65063	7.08613	Org_SCVI114_D30	Org	SCVI114	D30	3	f
CAAGAGGCAGAGTTGG-hipsc_cm1	4.55748	7.73776	ML_WTC_D15	ML	WTC	D15	5	not_heart
CAAGCTAAGCCTGCCA-hipsc_cm1	11.8914	4.57056	ML_SCVI114_D30	ML	SCVI114	D30	6	not_heart
CAAGCTACACTCATAG-hipsc_cm1	-11.9167	-4.83349	Org_SCVI114_D30	Org	SCVI114	D30	1	cm
CAAGCTAGTCGAGTTT-hipsc_cm1	4.59467	14.1773	ML_WTC_D15	ML	WTC	D15	14	not_heart
CAAGCTATCCGTAGGC-hipsc_cm1	-12.6808	-2.06936	Org_SCVI114_D15	Org	SCVI114	D15	1	cm
CAAGGGAAGACATATG-hipsc_cm1	4.03832	-8.76182	Org_WTC_D15	Org	WTC	D15	7	not_heart
CAAGGGAAGCAGTACG-hipsc_cm1	3.30169	-5.97291	ML_SCVI114_D15	ML	SCVI114	D15	7	not_heart
CAAGGGAAGTATGGCG-hipsc_cm1	5.61409	13.2188	Org_SCVI114_D15	Org	SCVI114	D15	10	not_heart
CAAGGGAGTAGTTCCA-hipsc_cm1	3.38393	8.03337	ML_WTC_D30	ML	WTC	D30	5	not_heart
CAAGGGATCAGCGTCG-hipsc_cm1	-12.0708	-4.98352	Org_SCVI114_D30	Org	SCVI114	D30	1	cm
CAATACGAGTACTCGT-hipsc_cm1	5.17621	12.5435	ML_WTC_D15	ML	WTC	D15	10	not_heart
CAATACGCAAGCTGTT-hipsc_cm1	2.39424	-8.84366	Org_WTC_D15	Org	WTC	D15	12	not_heart
CAATACGCATGCAGGA-hipsc_cm1	6.06746	-5.24707	ML_WTC_D15	ML	WTC	D15	9	not_heart
CAATACGTCGGCTGGT-hipsc_cm1	10.9119	4.18969	ML_WTC_D30	ML	WTC	D30	6	not_heart
CAATCGAAGGTGTGAC-hipsc_cm1	-7.5291	4.38359	Org_SCVI114_D15	Org	SCVI114	D15	2	f
CAATGACAGATGCAGC-hipsc_cm1	6.48217	-5.56011	Org_WTC_D15	Org	WTC	D15	9	not_heart
CAATGACAGGAAACGA-hipsc_cm1	5.01563	12.737	ML_WTC_D15	ML	WTC	D15	10	not_heart
CAATGACAGGAGGTTC-hipsc_cm1	4.58723	-4.80223	ML_SCVI114_D15	ML	SCVI114	D15	9	not_heart
CAATGACGTAGGCTGA-hipsc_cm1	-13.188	-4.67166	Org_WTC_D30	Org	WTC	D30	1	cm
CAATGACGTCTCTCTG-hipsc_cm1	4.9475	-8.86001	Org_WTC_D15	Org	WTC	D15	7	not_heart
CAATTTCAGGTAAGAG-hipsc_cm1	3.37756	8.14458	ML_SCVI114_D15	ML	SCVI114	D15	5	not_heart
CAATTTCCACTTGAAC-hipsc_cm1	5.89658	12.9478	Org_SCVI114_D15	Org	SCVI114	D15	5	not_heart
CAATTTCGTTGGACTT-hipsc_cm1	5.72114	12.9926	Org_SCVI114_D15	Org	SCVI114	D15	10	not_heart
CAATTTCGTTGTATGC-hipsc_cm1	5.93977	-5.60684	ML_WTC_D15	ML	WTC	D15	9	not_heart
CACAACAAGGAAGTGA-hipsc_cm1	-1.76624	2.09273	Org_WTC_D15	Org	WTC	D15	15	not_heart
CACAACAGTCGCTTAA-hipsc_cm1	-7.00349	5.52144	Org_SCVI114_D15	Org	SCVI114	D15	3	f
CACAACATCTTCCAGC-hipsc_cm1	4.8986	13.6773	ML_WTC_D15	ML	WTC	D15	10	not_heart
CACACAAAGATGAATC-hipsc_cm1	5.90865	-5.66496	ML_SCVI114_D15	ML	SCVI114	D15	9	not_heart
CACACAAGTGGTCCGT-hipsc_cm1	10.6267	3.34188	ML_WTC_D30	ML	WTC	D30	6	not_heart
CACAGATCATCACCAA-hipsc_cm1	3.6064	8.38245	ML_WTC_D30	ML	WTC	D30	5	not_heart
CACAGATTCGGACAAG-hipsc_cm1	3.99833	6.60926	ML_WTC_D15	ML	WTC	D15	5	not_heart
CACAGATTCGTGCGAC-hipsc_cm1	-13.1524	-1.99209	Org_SCVI114_D15	Org	SCVI114	D15	1	cm
CACAGATTCTCCGAAA-hipsc_cm1	-8.10779	3.40288	Org_SCVI114_D15	Org	SCVI114	D15	2	cm
CACAGGCAGATTGCGG-hipsc_cm1	2.4903	8.07858	Org_SCVI114_D15	Org	SCVI114	D15	5	not_heart
CACAGGCAGCCGAACA-hipsc_cm1	10.9847	3.72018	ML_SCVI114_D15	ML	SCVI114	D15	6	not_heart
CACAGGCTCAAACCCA-hipsc_cm1	5.09825	-12.3158	ML_SCVI114_D30	ML	SCVI114	D30	8	not_heart
CACAGGCTCTGACCCT-hipsc_cm1	6.91539	-4.87703	ML_SCVI114_D15	ML	SCVI114	D15	9	not_heart
CACATGAGTCGGTACC-hipsc_cm1	-6.83158	7.50799	Org_WTC_D30	Org	WTC	D30	3	f
CACATGATCAAGGAGC-hipsc_cm1	4.10831	-5.82372	ML_SCVI114_D15	ML	SCVI114	D15	7	not_heart
CACATGATCCCTGGTT-hipsc_cm1	4.69928	-8.70503	Org_WTC_D30	Org	WTC	D30	7	not_heart
CACATGATCTAGACCA-hipsc_cm1	-12.3405	-3.16127	Org_SCVI114_D30	Org	SCVI114	D30	1	cm
CACCAAAAGGAATTAC-hipsc_cm1	-12.7926	-4.80846	Org_WTC_D30	Org	WTC	D30	1	cm
CACCAAAAGTCTGGAG-hipsc_cm1	6.99564	-7.08425	Org_WTC_D15	Org	WTC	D15	9	not_heart
CACCAAATCCCGAAAT-hipsc_cm1	-7.12233	4.37577	Org_SCVI114_D15	Org	SCVI114	D15	2	f
CACGAATAGCAGAAAG-hipsc_cm1	4.05768	-3.68476	ML_SCVI114_D15	ML	SCVI114	D15	7	not_heart
CACGAATAGGGATCAC-hipsc_cm1	4.52539	-5.98924	ML_SCVI114_D30	ML	SCVI114	D30	7	not_heart
CACGAATCAAATGATG-hipsc_cm1	2.44556	-8.94357	Org_WTC_D15	Org	WTC	D15	12	not_heart
CACGAATCACCGCTAG-hipsc_cm1	5.69186	-5.25309	ML_SCVI114_D15	ML	SCVI114	D15	9	not_heart
CACGAATGTCTTCTAT-hipsc_cm1	4.98024	-12.0716	Org_WTC_D15	Org	WTC	D15	8	not_heart
CACGAATGTGAGATAT-hipsc_cm1	5.20505	-8.29024	Org_WTC_D15	Org	WTC	D15	7	not_heart
CACGGGTCAGTGCGCT-hipsc_cm1	-5.82652	5.37481	ML_SCVI114_D30	ML	SCVI114	D30	3	f
CACGGGTCATCACAGT-hipsc_cm1	2.44016	-9.07126	Org_WTC_D15	Org	WTC	D15	12	not_heart
CACGGGTGTACAAGCG-hipsc_cm1	-7.38521	4.74894	Org_SCVI114_D15	Org	SCVI114	D15	3	f
CACGGGTTCTATCGCC-hipsc_cm1	-7.07024	5.22866	Org_SCVI114_D15	Org	SCVI114	D15	2	f
CACGTGGAGTAGTCTC-hipsc_cm1	3.54672	8.18507	ML_SCVI114_D30	ML	SCVI114	D30	5	not_heart
CACGTGGGTAGGACCA-hipsc_cm1	4.96716	-12.2897	Org_WTC_D15	Org	WTC	D15	8	not_heart
CACGTGGTCTCCTACG-hipsc_cm1	5.24178	7.64678	ML_WTC_D15	ML	WTC	D15	5	not_heart
CACTAAGAGAGGGTAA-hipsc_cm1	-12.3383	-4.63835	Org_WTC_D30	Org	WTC	D30	1	cm
CACTAAGAGCTTTCTT-hipsc_cm1	-1.83223	2.15581	Org_WTC_D15	Org	WTC	D15	15	not_heart
CACTAAGCATCGCCTT-hipsc_cm1	5.01548	-8.82335	Org_WTC_D15	Org	WTC	D15	7	not_heart
CACTAAGGTACTAACC-hipsc_cm1	4.08615	-4.95667	ML_WTC_D15	ML	WTC	D15	7	not_heart
CACTAAGGTTCCATTT-hipsc_cm1	-13.428	-5.04664	Org_WTC_D30	Org	WTC	D30	1	cm
CACTAAGTCGCGTGAC-hipsc_cm1	-6.06581	7.47767	Org_WTC_D30	Org	WTC	D30	3	f
CACTGAATCGACATAC-hipsc_cm1	4.99881	-12.3782	Org_WTC_D15	Org	WTC	D15	8	not_heart
CACTGAATCTCCGAAA-hipsc_cm1	-12.904	-1.96121	Org_SCVI114_D15	Org	SCVI114	D15	1	cm
CACTGGGAGGGAACAA-hipsc_cm1	4.24569	-6.09062	ML_SCVI114_D30	ML	SCVI114	D30	7	not_heart
CACTGGGCAATCAGCT-hipsc_cm1	5.23697	-12.5947	Org_WTC_D30	Org	WTC	D30	8	not_heart
CACTGGGGTACAGGTG-hipsc_cm1	-12.2343	-2.95234	Org_WTC_D30	Org	WTC	D30	1	cm
CACTGGGTCGCCGAAC-hipsc_cm1	-1.55275	1.9188	Org_WTC_D15	Org	WTC	D15	9	not_heart
CACTGTCAGGCATGCA-hipsc_cm1	-6.02371	7.5562	Org_WTC_D30	Org	WTC	D30	3	f
CACTGTCAGTCCTGTA-hipsc_cm1	4.95032	-4.46447	ML_SCVI114_D15	ML	SCVI114	D15	7	not_heart
CACTGTCCATCCCGTT-hipsc_cm1	4.31441	-4.8035	ML_WTC_D15	ML	WTC	D15	7	not_heart
CACTGTCCATGTGCCG-hipsc_cm1	-13.4394	-5.04493	Org_WTC_D30	Org	WTC	D30	1	cm
CACTGTCGTAACATCC-hipsc_cm1	-12.9663	-5.06565	Org_WTC_D30	Org	WTC	D30	1	cm
CACTTCGAGCATGCGA-hipsc_cm1	11.9538	4.60599	ML_WTC_D30	ML	WTC	D30	6	not_heart
CACTTCGCAACGATCT-hipsc_cm1	6.94117	-7.21384	Org_WTC_D15	Org	WTC	D15	9	not_heart
CACTTCGCAGAAATTG-hipsc_cm1	-6.55848	7.73642	Org_SCVI114_D30	Org	SCVI114	D30	3	f
CACTTCGCAGACCTAT-hipsc_cm1	5.04235	13.1161	ML_WTC_D15	ML	WTC	D15	10	not_heart
CACTTCGGTAGTCGTT-hipsc_cm1	4.10216	6.28221	ML_WTC_D15	ML	WTC	D15	5	not_heart
CACTTCGGTTTATGCG-hipsc_cm1	-6.89581	7.63241	Org_SCVI114_D30	Org	SCVI114	D30	3	f
CACTTCGTCCATACAG-hipsc_cm1	5.90605	13.009	Org_SCVI114_D15	Org	SCVI114	D15	10	not_heart
CACTTCGTCTCAATCT-hipsc_cm1	6.58802	-4.21113	ML_WTC_D15	ML	WTC	D15	9	not_heart
CAGAGCCAGGGAGTTC-hipsc_cm1	10.161	3.57606	ML_WTC_D15	ML	WTC	D15	6	not_heart
CAGAGCCCACGGGTAA-hipsc_cm1	-13.1064	-2.74829	Org_SCVI114_D15	Org	SCVI114	D15	1	cm
CAGAGCCGTGCAGGAT-hipsc_cm1	10.2454	3.57058	ML_SCVI114_D15	ML	SCVI114	D15	6	not_heart
CAGAGCCTCAGGAAAT-hipsc_cm1	-12.5823	-4.40063	Org_WTC_D30	Org	WTC	D30	1	cm
CAGAGCCTCTCATTAC-hipsc_cm1	4.95132	8.286	ML_SCVI114_D30	ML	SCVI114	D30	5	not_heart
CAGATACAGGTCGAGT-hipsc_cm1	5.27739	7.6008	ML_SCVI114_D15	ML	SCVI114	D15	5	not_heart
CAGATACGTATCACCA-hipsc_cm1	-6.61824	7.13222	Org_WTC_D30	Org	WTC	D30	3	f
CAGATACTCATGGATC-hipsc_cm1	-7.92737	8.83341	Org_SCVI114_D15	Org	SCVI114	D15	4	ec
CAGATCATCAGTGTTG-hipsc_cm1	4.56971	7.10405	ML_WTC_D15	ML	WTC	D15	5	not_heart
CAGATCATCATGCCAA-hipsc_cm1	4.90232	-10.7309	Org_WTC_D15	Org	WTC	D15	8	not_heart
CAGATCATCCAAAGGG-hipsc_cm1	-6.43794	7.46464	Org_SCVI114_D30	Org	SCVI114	D30	3	f
CAGATCATCCTCTGCA-hipsc_cm1	3.85129	-4.86517	ML_WTC_D15	ML	WTC	D15	7	not_heart
CAGATTGCAACTCATG-hipsc_cm1	5.56279	-4.92201	ML_SCVI114_D15	ML	SCVI114	D15	9	not_heart
CAGATTGGTTAAGCAA-hipsc_cm1	5.85589	12.9857	Org_SCVI114_D15	Org	SCVI114	D15	10	not_heart
CAGCAATTCCAAGGGA-hipsc_cm1	11.9754	4.62162	ML_WTC_D30	ML	WTC	D30	6	not_heart
CAGCACGCACGGGTAA-hipsc_cm1	-6.26369	7.23781	Org_WTC_D30	Org	WTC	D30	3	f
CAGCACGCATTCTCCG-hipsc_cm1	4.49993	-5.14296	ML_WTC_D15	ML	WTC	D15	7	not_heart
CAGCACGGTAGGTAGC-hipsc_cm1	5.06837	-5.66433	ML_SCVI114_D15	ML	SCVI114	D15	9	not_heart
CAGCACGTCAACGCTA-hipsc_cm1	-7.76345	8.62877	Org_SCVI114_D15	Org	SCVI114	D15	4	ec
CAGCACGTCATGCCCT-hipsc_cm1	-13.1559	-2.38692	Org_SCVI114_D15	Org	SCVI114	D15	1	cm
CAGCAGCAGCATACTC-hipsc_cm1	4.19131	7.94375	ML_WTC_D15	ML	WTC	D15	5	not_heart
CAGCAGCCAATTGCTG-hipsc_cm1	-11.6779	-3.17269	ML_WTC_D15	ML	WTC	D15	1	cm
CAGCAGCCACACGGAA-hipsc_cm1	3.33575	7.96842	ML_SCVI114_D15	ML	SCVI114	D15	5	not_heart
CAGCAGCTCGAGTCTA-hipsc_cm1	11.3928	2.80306	ML_SCVI114_D30	ML	SCVI114	D30	6	not_heart
CAGCCAGGTATCGGTT-hipsc_cm1	2.58933	-9.21829	Org_WTC_D15	Org	WTC	D15	12	not_heart
CAGCCAGGTATGTGTC-hipsc_cm1	4.72367	8.30906	Org_WTC_D15	Org	WTC	D15	5	not_heart
CAGCCAGTCACTAGCA-hipsc_cm1	-7.52888	4.43569	Org_SCVI114_D15	Org	SCVI114	D15	2	f
CAGCGTGCAATTTCCT-hipsc_cm1	-6.12151	7.45975	Org_WTC_D30	Org	WTC	D30	3	f
CAGCGTGCAGTCGAGA-hipsc_cm1	-12.5544	-2.29399	Org_SCVI114_D15	Org	SCVI114	D15	1	cm
CAGCGTGCATGTTACG-hipsc_cm1	11.1649	3.28892	ML_SCVI114_D15	ML	SCVI114	D15	6	not_heart
CAGGCCAAGGTTGCCC-hipsc_cm1	3.25762	-6.29777	ML_SCVI114_D30	ML	SCVI114	D30	8	not_heart
CAGGCCAAGTTGGACG-hipsc_cm1	-7.28759	4.58242	Org_SCVI114_D15	Org	SCVI114	D15	2	f
CAGGCCACACATTCGA-hipsc_cm1	5.0065	-8.67539	Org_WTC_D15	Org	WTC	D15	7	not_heart
CAGGCCAGTCATAACC-hipsc_cm1	2.57684	7.998	Org_SCVI114_D15	Org	SCVI114	D15	5	not_heart
CAGGCCATCGATTCCC-hipsc_cm1	-13.2694	-4.81422	Org_SCVI114_D30	Org	SCVI114	D30	1	cm
CAGGGCTAGATGTTGA-hipsc_cm1	4.33493	-6.2176	ML_WTC_D15	ML	WTC	D15	7	not_heart
CAGGGCTTCCCGGTAG-hipsc_cm1	-12.5515	-4.93902	Org_SCVI114_D30	Org	SCVI114	D30	1	cm
CAGGTATAGCCGAATG-hipsc_cm1	4.11223	-4.2179	ML_WTC_D15	ML	WTC	D15	7	not_heart
CAGGTATTCATTACCT-hipsc_cm1	-13.284	-2.52789	Org_SCVI114_D15	Org	SCVI114	D15	1	cm
CAGTGCGCAGACACAG-hipsc_cm1	4.97301	-11.8007	Org_WTC_D30	Org	WTC	D30	8	not_heart
CAGTGCGCAGTAGTGG-hipsc_cm1	7.12035	-4.61317	ML_SCVI114_D15	ML	SCVI114	D15	9	not_heart
CAGTGCGCATAAGCAA-hipsc_cm1	11.7174	4.37519	ML_SCVI114_D30	ML	SCVI114	D30	6	not_heart
CAGTGCGGTGCCTACG-hipsc_cm1	4.97791	-5.21432	ML_SCVI114_D15	ML	SCVI114	D15	9	not_heart
CAGTGCGTCTGCCCTA-hipsc_cm1	5.1727	-8.80695	Org_WTC_D30	Org	WTC	D30	7	not_heart
CAGTTAGCATGGAATA-hipsc_cm1	4.57153	14.2082	ML_WTC_D15	ML	WTC	D15	14	not_heart
CAGTTAGTCGAACACT-hipsc_cm1	4.01879	-5.42718	ML_WTC_D15	ML	WTC	D15	7	not_heart
CAGTTCCCAATCTAGC-hipsc_cm1	2.64564	8.11202	Org_WTC_D30	Org	WTC	D30	5	not_heart
CAGTTCCGTATGTCCA-hipsc_cm1	4.90443	7.17534	ML_SCVI114_D15	ML	SCVI114	D15	5	not_heart
CAGTTCCTCGCAGTCG-hipsc_cm1	3.22831	7.78561	Org_SCVI114_D15	Org	SCVI114	D15	5	not_heart
CATAAGCAGAAGCCAC-hipsc_cm1	4.85057	7.39551	ML_WTC_D15	ML	WTC	D15	5	not_heart
CATAAGCAGCGAGTAC-hipsc_cm1	7.01481	-4.45348	ML_SCVI114_D15	ML	SCVI114	D15	9	not_heart
CATAAGCAGCTCCATA-hipsc_cm1	-7.42673	4.56114	Org_SCVI114_D15	Org	SCVI114	D15	2	f
CATACAGAGGTACCTT-hipsc_cm1	-1.81508	2.13873	Org_WTC_D15	Org	WTC	D15	15	not_heart
CATACAGCACATTACG-hipsc_cm1	6.72462	-5.02483	ML_SCVI114_D15	ML	SCVI114	D15	9	not_heart
CATACAGGTCGTTTCC-hipsc_cm1	5.13878	-12.3164	ML_SCVI114_D30	ML	SCVI114	D30	8	not_heart
CATACAGTCTTACGGA-hipsc_cm1	2.65797	-8.19195	ML_WTC_D15	ML	WTC	D15	12	not_heart
CATACCCAGCATCAAA-hipsc_cm1	-13.3176	-4.66221	Org_SCVI114_D30	Org	SCVI114	D30	1	cm
CATACCCAGGCTTTCA-hipsc_cm1	3.46821	7.9801	Org_WTC_D15	Org	WTC	D15	5	not_heart
CATACCCCACCGTGCA-hipsc_cm1	6.678	-4.21638	ML_SCVI114_D15	ML	SCVI114	D15	9	not_heart
CATACCCGTGCAACGA-hipsc_cm1	4.02464	-5.25129	ML_SCVI114_D15	ML	SCVI114	D15	7	not_heart
CATACCCGTGTTACTG-hipsc_cm1	3.50527	7.86632	ML_SCVI114_D15	ML	SCVI114	D15	5	not_heart
CATACCCTCTAACGGT-hipsc_cm1	10.2581	3.63303	ML_SCVI114_D30	ML	SCVI114	D30	6	not_heart
CATACTTAGCGAGGAG-hipsc_cm1	2.46866	8.08607	Org_SCVI114_D15	Org	SCVI114	D15	5	not_heart
CATACTTGTACCAATC-hipsc_cm1	4.19078	6.19666	ML_SCVI114_D15	ML	SCVI114	D15	5	not_heart
CATCAAGAGCTCTATG-hipsc_cm1	-5.81066	6.21835	ML_SCVI114_D30	ML	SCVI114	D30	3	f
CATCAAGAGTCTGTAC-hipsc_cm1	-6.14518	7.59374	Org_SCVI114_D30	Org	SCVI114	D30	3	f
CATCAAGCAGGCCTGT-hipsc_cm1	5.4268	12.1732	ML_SCVI114_D30	ML	SCVI114	D30	10	not_heart
CATCCACAGATCCAAA-hipsc_cm1	4.80299	14.6248	Org_SCVI114_D30	Org	SCVI114	D30	14	not_heart
CATCCACCAATGACCT-hipsc_cm1	6.42169	-4.18096	ML_SCVI114_D15	ML	SCVI114	D15	9	not_heart
CATCCACCACTTCAGA-hipsc_cm1	-1.02148	1.55923	Org_WTC_D15	Org	WTC	D15	9	not_heart
CATCCACGTAATGATG-hipsc_cm1	-6.84595	7.62759	Org_WTC_D30	Org	WTC	D30	3	f
CATCCCAAGGAGAGTA-hipsc_cm1	4.15453	7.20633	ML_SCVI114_D15	ML	SCVI114	D15	5	not_heart
CATCCCACATCGGTTA-hipsc_cm1	10.2805	3.61101	ML_WTC_D30	ML	WTC	D30	6	not_heart
CATCCCATCTTCGATT-hipsc_cm1	-12.4111	-1.9492	Org_SCVI114_D15	Org	SCVI114	D15	1	cm
CATCCGTAGCGATGAC-hipsc_cm1	4.10408	6.2301	ML_WTC_D15	ML	WTC	D15	5	not_heart
CATCGCTGTCAACACT-hipsc_cm1	3.72762	-5.38089	ML_SCVI114_D15	ML	SCVI114	D15	7	not_heart
CATCGCTGTCACTCTC-hipsc_cm1	5.40938	12.1467	ML_WTC_D30	ML	WTC	D30	10	not_heart
CATCGCTTCGACATTG-hipsc_cm1	11.1885	3.30809	ML_WTC_D15	ML	WTC	D15	9	not_heart
CATCGGGAGTTGAATG-hipsc_cm1	4.28746	-5.6628	Org_WTC_D15	Org	WTC	D15	7	not_heart
CATCGGGCAATCTCGA-hipsc_cm1	3.91308	-5.20677	ML_WTC_D15	ML	WTC	D15	7	not_heart
CATCGGGGTGGACTAG-hipsc_cm1	6.33826	-7.33322	Org_WTC_D30	Org	WTC	D30	9	not_heart
CATCGGGGTTGTGCCG-hipsc_cm1	5.39574	12.1923	Org_WTC_D15	Org	WTC	D15	10	not_heart
CATCGGGTCCCAGCGA-hipsc_cm1	6.29851	-7.42219	Org_WTC_D15	Org	WTC	D15	9	not_heart
CATCGGGTCCTGTTGC-hipsc_cm1	2.6477	-8.21465	ML_WTC_D15	ML	WTC	D15	12	not_heart
CATCGTCAGAGAATCT-hipsc_cm1	-12.7178	-1.92911	Org_SCVI114_D15	Org	SCVI114	D15	1	cm
CATCGTCCAGGCTTGC-hipsc_cm1	2.56286	-9.28495	Org_WTC_D15	Org	WTC	D15	12	not_heart
CATCGTCGTGGCCCAT-hipsc_cm1	-7.79518	8.64016	Org_SCVI114_D15	Org	SCVI114	D15	4	ec
CATGAGTCATTCGGGC-hipsc_cm1	4.91665	-11.5013	Org_WTC_D15	Org	WTC	D15	8	not_heart
CATGAGTTCTGTACAG-hipsc_cm1	-0.804997	1.24983	Org_WTC_D15	Org	WTC	D15	11	not_heart
CATGCAAAGACGATAT-hipsc_cm1	4.04638	-5.41938	ML_SCVI114_D15	ML	SCVI114	D15	7	not_heart
CATGCAACAGTCAGAG-hipsc_cm1	4.65495	8.18683	ML_WTC_D15	ML	WTC	D15	5	not_heart
CATGCCTAGTTAACGA-hipsc_cm1	-6.93891	6.29964	Org_SCVI114_D30	Org	SCVI114	D30	3	f
CATGCCTGTCAAGCCC-hipsc_cm1	10.7204	3.28933	Org_WTC_D30	Org	WTC	D30	6	not_heart
CATGCCTTCAAGCCAT-hipsc_cm1	5.93013	-6.00061	ML_WTC_D15	ML	WTC	D15	9	not_heart
CATGCCTTCGTTCTCG-hipsc_cm1	5.14813	7.77408	ML_SCVI114_D15	ML	SCVI114	D15	5	not_heart
CATGCGGCAACTAGAA-hipsc_cm1	4.7468	12.1793	Org_SCVI114_D30	Org	SCVI114	D30	10	not_heart
CATGCGGCACTCATAG-hipsc_cm1	-6.09528	7.61274	Org_WTC_D30	Org	WTC	D30	3	f
CATGCGGGTGCAATAA-hipsc_cm1	-12.6084	-3.56268	Org_SCVI114_D30	Org	SCVI114	D30	1	cm
CATGCGGTCCATGAGT-hipsc_cm1	2.54513	-8.34732	ML_WTC_D30	ML	WTC	D30	12	not_heart
CATGCTCAGCATCCTA-hipsc_cm1	6.62987	-4.44549	ML_SCVI114_D15	ML	SCVI114	D15	9	not_heart
CATGCTCCACCCAATA-hipsc_cm1	-5.77537	6.33311	ML_SCVI114_D30	ML	SCVI114	D30	3	f
CATGCTCTCCGTGGTG-hipsc_cm1	6.43894	-5.27232	ML_SCVI114_D15	ML	SCVI114	D15	9	not_heart
CATGCTCTCGGACTTA-hipsc_cm1	-7.0073	7.90602	Org_SCVI114_D30	Org	SCVI114	D30	3	f
CATGGATAGTGCAAAT-hipsc_cm1	10.7001	4.00953	ML_WTC_D30	ML	WTC	D30	6	not_heart
CATGGATCAAGTGCTT-hipsc_cm1	-6.50797	7.52088	Org_WTC_D30	Org	WTC	D30	3	f
CATGGATCAATCGTCA-hipsc_cm1	5.86705	-5.49775	ML_SCVI114_D15	ML	SCVI114	D15	9	not_heart
CATGGTACAGGAACCA-hipsc_cm1	4.80244	13.6944	Org_WTC_D15	Org	WTC	D15	14	not_heart
CATGGTACATTGCCTC-hipsc_cm1	5.08935	-8.60003	Org_WTC_D15	Org	WTC	D15	7	not_heart
CATGGTAGTATCAAGA-hipsc_cm1	-6.29972	7.16112	Org_SCVI114_D30	Org	SCVI114	D30	3	f
CATGGTAGTGCTCGTG-hipsc_cm1	5.23051	-12.5907	Org_WTC_D30	Org	WTC	D30	8	not_heart
CATGGTAGTTGTCATG-hipsc_cm1	3.36876	8.44168	ML_SCVI114_D30	ML	SCVI114	D30	5	not_heart
CATTCATGTGGACAGT-hipsc_cm1	-6.83576	7.03774	Org_SCVI114_D30	Org	SCVI114	D30	3	f
CATTCCGAGTCAGGGT-hipsc_cm1	4.03842	-3.99441	ML_SCVI114_D15	ML	SCVI114	D15	7	not_heart
CATTCCGCATTCAGCA-hipsc_cm1	5.22332	-12.5842	Org_WTC_D30	Org	WTC	D30	8	not_heart
CATTCCGGTGGCTTAT-hipsc_cm1	-13.3265	-2.3078	Org_SCVI114_D15	Org	SCVI114	D15	1	cm
CATTCCGGTTCCCACT-hipsc_cm1	-6.24781	7.66026	Org_WTC_D30	Org	WTC	D30	3	f
CATTCCGTCTCCATAT-hipsc_cm1	-6.94776	4.83117	Org_WTC_D30	Org	WTC	D30	3	f
CATTCTAAGATCGACG-hipsc_cm1	4.81964	7.9268	ML_WTC_D15	ML	WTC	D15	5	not_heart
CATTCTAAGGAGTCTG-hipsc_cm1	4.50078	-5.39227	ML_SCVI114_D15	ML	SCVI114	D15	7	not_heart
CATTCTACAGCAGTAG-hipsc_cm1	-13.0173	-2.59078	Org_SCVI114_D15	Org	SCVI114	D15	1	cm
CATTCTAGTTCAGTAC-hipsc_cm1	3.90511	6.54829	ML_SCVI114_D15	ML	SCVI114	D15	5	not_heart
CATTCTAGTTTACGAC-hipsc_cm1	-7.54045	4.5368	Org_SCVI114_D15	Org	SCVI114	D15	2	f
CATTGAGCAGCCCAGT-hipsc_cm1	6.62496	-4.35086	ML_WTC_D15	ML	WTC	D15	9	not_heart
CATTGAGCATGGCGCT-hipsc_cm1	3.62273	-5.44662	ML_SCVI114_D15	ML	SCVI114	D15	7	not_heart
CATTGAGTCTCCGAAA-hipsc_cm1	11.9761	4.71575	ML_WTC_D30	ML	WTC	D30	6	not_heart
CATTGCCAGCTACTAC-hipsc_cm1	4.70654	7.07777	Org_WTC_D15	Org	WTC	D15	5	not_heart
CATTGCCGTCGAATTC-hipsc_cm1	4.65092	7.01866	ML_WTC_D15	ML	WTC	D15	5	not_heart
CATTGCCTCCAAGCAT-hipsc_cm1	10.5759	3.33009	ML_SCVI114_D30	ML	SCVI114	D30	6	not_heart
CATTGCCTCCACGTGG-hipsc_cm1	11.9807	3.30995	Org_WTC_D30	Org	WTC	D30	6	not_heart
CATTGTTAGGTTGGAC-hipsc_cm1	-6.87201	6.18268	Org_SCVI114_D30	Org	SCVI114	D30	3	f
CATTGTTGTTGCTCGG-hipsc_cm1	11.9213	4.61417	ML_SCVI114_D30	ML	SCVI114	D30	6	not_heart
CATTGTTTCCCTCTTT-hipsc_cm1	2.52451	-9.15783	Org_WTC_D15	Org	WTC	D15	12	not_heart
CATTGTTTCGAGCTGC-hipsc_cm1	-7.77801	4.17114	Org_SCVI114_D15	Org	SCVI114	D15	2	f
CATTGTTTCGATGGAG-hipsc_cm1	8.52489	-14.2653	Org_WTC_D15	Org	WTC	D15	11	not_heart
CATTTCACATTGTCGA-hipsc_cm1	10.7385	3.73929	ML_SCVI114_D30	ML	SCVI114	D30	6	not_heart
CATTTCATCGACCATA-hipsc_cm1	-6.97449	7.83962	Org_WTC_D30	Org	WTC	D30	3	f
CCAAGCGGTGTTTACG-hipsc_cm1	4.64131	14.1451	ML_SCVI114_D15	ML	SCVI114	D15	14	not_heart
CCAAGCGTCCATTTAC-hipsc_cm1	-7.49881	4.47801	Org_SCVI114_D15	Org	SCVI114	D15	2	f
CCAATGAGTATTCTCT-hipsc_cm1	4.46959	7.65823	ML_WTC_D15	ML	WTC	D15	5	not_heart
CCAATGATCAGACCTA-hipsc_cm1	8.92954	-14.6183	Org_WTC_D15	Org	WTC	D15	11	not_heart
CCAATGATCAGGGTAG-hipsc_cm1	4.9686	-11.6455	ML_SCVI114_D15	ML	SCVI114	D15	8	not_heart
CCAATGATCTGACCCT-hipsc_cm1	2.74273	8.08625	Org_SCVI114_D15	Org	SCVI114	D15	5	not_heart
CCAATTTAGCGCAATG-hipsc_cm1	5.6665	12.5368	Org_WTC_D30	Org	WTC	D30	10	not_heart
CCACAAAAGGCCACCT-hipsc_cm1	-12.6129	-4.73765	Org_WTC_D30	Org	WTC	D30	1	cm
CCACAAACAAGCGATG-hipsc_cm1	6.81781	-4.39146	ML_SCVI114_D15	ML	SCVI114	D15	9	not_heart
CCACAAACAGCTGTTA-hipsc_cm1	4.42538	-6.27273	ML_SCVI114_D30	ML	SCVI114	D30	7	not_heart
CCACAAATCTCCAATT-hipsc_cm1	3.95052	-5.7179	ML_SCVI114_D15	ML	SCVI114	D15	7	not_heart
CCACACTAGGTGCTAG-hipsc_cm1	5.03247	13.135	ML_WTC_D15	ML	WTC	D15	10	not_heart
CCACACTCAAATACGA-hipsc_cm1	3.45627	8.41178	ML_SCVI114_D30	ML	SCVI114	D30	5	not_heart
CCACACTCATGAGAAT-hipsc_cm1	6.2339	-4.17505	ML_SCVI114_D15	ML	SCVI114	D15	9	not_heart
CCACACTGTACCCGCA-hipsc_cm1	9.10889	-14.757	Org_WTC_D15	Org	WTC	D15	11	not_heart
CCACACTGTCCGCAGT-hipsc_cm1	6.12672	-7.56085	Org_WTC_D15	Org	WTC	D15	9	not_heart
CCACCATAGTCATGGG-hipsc_cm1	6.25103	-5.18173	ML_SCVI114_D15	ML	SCVI114	D15	9	not_heart
CCACCATCACGCACCA-hipsc_cm1	11.4007	2.79998	ML_SCVI114_D30	ML	SCVI114	D30	9	not_heart
CCACCATGTAGGTACG-hipsc_cm1	-7.73533	4.23097	Org_SCVI114_D15	Org	SCVI114	D15	2	f
CCACCATTCCTGTAAG-hipsc_cm1	5.60337	13.2484	Org_SCVI114_D15	Org	SCVI114	D15	10	not_heart
CCACGAGGTAGGCAAC-hipsc_cm1	5.05679	-12.3404	Org_WTC_D15	Org	WTC	D15	8	not_heart
CCACGAGGTATGCTAC-hipsc_cm1	4.69169	6.64795	ML_SCVI114_D15	ML	SCVI114	D15	5	not_heart
CCACGAGTCAAGCCTA-hipsc_cm1	5.33153	12.0043	ML_SCVI114_D30	ML	SCVI114	D30	10	not_heart
CCACGTTGTATCTCGA-hipsc_cm1	-7.13623	6.50747	Org_SCVI114_D30	Org	SCVI114	D30	3	f
CCACGTTTCGATGCAT-hipsc_cm1	4.13767	-4.49868	ML_SCVI114_D15	ML	SCVI114	D15	7	not_heart
CCACTTGAGCGCGTTC-hipsc_cm1	-12.4341	-4.65533	Org_WTC_D30	Org	WTC	D30	1	cm
CCACTTGCAAGATGGC-hipsc_cm1	-12.1837	-4.82014	Org_WTC_D30	Org	WTC	D30	1	cm
CCACTTGCAGACATCT-hipsc_cm1	4.15215	-4.16143	ML_SCVI114_D15	ML	SCVI114	D15	7	not_heart
CCACTTGCATACGCAT-hipsc_cm1	5.35757	12.2705	ML_WTC_D30	ML	WTC	D30	10	not_heart
CCACTTGTCATGACAC-hipsc_cm1	-7.169	7.99405	Org_SCVI114_D30	Org	SCVI114	D30	3	f
CCACTTGTCCGAAGGA-hipsc_cm1	-6.61157	7.07237	Org_WTC_D30	Org	WTC	D30	3	f
CCATAAGAGCCACAAG-hipsc_cm1	6.62624	-4.62691	ML_SCVI114_D15	ML	SCVI114	D15	9	not_heart
CCATAAGCACAGTATC-hipsc_cm1	3.25911	-6.12743	ML_WTC_D15	ML	WTC	D15	8	not_heart
CCATAAGGTGGTCTGC-hipsc_cm1	5.27095	-12.622	Org_WTC_D30	Org	WTC	D30	8	not_heart
CCATCACCAATCCTTT-hipsc_cm1	2.54758	-8.32259	ML_SCVI114_D30	ML	SCVI114	D30	12	not_heart
CCATCACCACGTCATA-hipsc_cm1	2.43161	-8.83728	Org_WTC_D15	Org	WTC	D15	12	not_heart
CCATCACTCAGCACCG-hipsc_cm1	-10.5382	-2.5338	Org_SCVI114_D15	Org	SCVI114	D15	1	cm
CCCAACTAGTAAACAC-hipsc_cm1	5.82608	-5.36139	ML_WTC_D15	ML	WTC	D15	9	not_heart
CCCAACTGTCACGCTG-hipsc_cm1	2.58097	-9.36017	Org_WTC_D15	Org	WTC	D15	12	not_heart
CCCATTGAGATGTAGT-hipsc_cm1	4.56932	12.4207	Org_SCVI114_D15	Org	SCVI114	D15	10	not_heart
CCCATTGCATACCAGT-hipsc_cm1	4.84627	8.38668	ML_SCVI114_D30	ML	SCVI114	D30	5	not_heart
CCCATTGGTCACCGAC-hipsc_cm1	-12.9863	-2.63557	Org_SCVI114_D15	Org	SCVI114	D15	1	cm
CCCATTGTCATCCTAT-hipsc_cm1	-13.2807	-4.90098	Org_WTC_D30	Org	WTC	D30	1	cm
CCCATTGTCCACAAGT-hipsc_cm1	11.8349	4.52355	ML_WTC_D30	ML	WTC	D30	6	not_heart
CCCATTGTCTCCTGAC-hipsc_cm1	6.58393	-4.39641	ML_WTC_D15	ML	WTC	D15	9	not_heart
CCCGGAAAGGAAAGTG-hipsc_cm1	11.7546	4.41745	ML_SCVI114_D30	ML	SCVI114	D30	6	not_heart
CCCGGAACAGTCGCTG-hipsc_cm1	-7.98758	3.65025	Org_SCVI114_D15	Org	SCVI114	D15	2	f
CCCTAACAGCCTCATA-hipsc_cm1	4.1985	-4.16475	ML_SCVI114_D15	ML	SCVI114	D15	7	not_heart
CCCTAACAGTCGTTAC-hipsc_cm1	11.9307	4.73147	ML_WTC_D30	ML	WTC	D30	6	not_heart
CCCTAACCAGAGATTA-hipsc_cm1	5.21043	11.6052	Org_SCVI114_D15	Org	SCVI114	D15	5	not_heart
CCCTAACGTTGGGATG-hipsc_cm1	3.64049	7.94672	ML_SCVI114_D15	ML	SCVI114	D15	5	not_heart
CCCTCAAAGCTTGTTG-hipsc_cm1	4.16009	6.20951	ML_WTC_D15	ML	WTC	D15	5	not_heart
CCCTCAACAACCAGAG-hipsc_cm1	-7.51996	4.28302	Org_SCVI114_D15	Org	SCVI114	D15	2	f
CCCTCAACACTTGAAC-hipsc_cm1	-13.2755	-2.29367	Org_SCVI114_D15	Org	SCVI114	D15	1	cm
CCCTCAATCGGAATTC-hipsc_cm1	4.13002	6.192	ML_SCVI114_D30	ML	SCVI114	D30	5	not_heart
CCCTGATCAGAAATTG-hipsc_cm1	5.08428	11.5337	ML_WTC_D15	ML	WTC	D15	5	not_heart
CCCTTAGAGATCCCGC-hipsc_cm1	-7.88159	3.89239	Org_SCVI114_D15	Org	SCVI114	D15	2	f
CCCTTAGAGCAGCAGT-hipsc_cm1	5.03135	-12.3371	Org_WTC_D15	Org	WTC	D15	8	not_heart
CCCTTAGCAGACATCT-hipsc_cm1	3.76257	-5.45691	ML_SCVI114_D15	ML	SCVI114	D15	7	not_heart
CCCTTAGTCCGCGATG-hipsc_cm1	3.84978	7.75834	ML_SCVI114_D15	ML	SCVI114	D15	5	not_heart
CCCTTAGTCCGTGACG-hipsc_cm1	-8.2726	3.17307	Org_SCVI114_D15	Org	SCVI114	D15	2	cm
CCGAACGAGACATATG-hipsc_cm1	11.8179	4.82416	ML_WTC_D30	ML	WTC	D30	6	not_heart
CCGAACGGTTACCCTC-hipsc_cm1	11.8512	3.87873	ML_SCVI114_D30	ML	SCVI114	D30	6	not_heart
CCGAACGTCCAATCTT-hipsc_cm1	2.44942	-8.90596	Org_WTC_D15	Org	WTC	D15	12	not_heart
CCGATCTAGAAGAACG-hipsc_cm1	10.5722	3.83708	ML_SCVI114_D15	ML	SCVI114	D15	6	not_heart
CCGATCTAGCGGGTAT-hipsc_cm1	5.11928	12.5636	ML_SCVI114_D15	ML	SCVI114	D15	10	not_heart
CCGATCTAGTGACCTT-hipsc_cm1	9.16246	-14.8028	Org_WTC_D15	Org	WTC	D15	11	not_heart
CCGATGGAGCACTAAA-hipsc_cm1	-5.77915	6.30483	ML_SCVI114_D30	ML	SCVI114	D30	3	f
CCGATGGGTGTTCCAA-hipsc_cm1	6.47318	-4.39176	ML_WTC_D15	ML	WTC	D15	9	not_heart
CCGATGGGTTAAGGAT-hipsc_cm1	4.33697	-4.19228	ML_SCVI114_D15	ML	SCVI114	D15	7	not_heart
CCGATGGTCTCATTAC-hipsc_cm1	5.88374	-5.75183	ML_SCVI114_D30	ML	SCVI114	D30	9	not_heart
CCGCAAGAGGCCTAGA-hipsc_cm1	3.60065	7.00072	ML_WTC_D15	ML	WTC	D15	5	not_heart
CCGCAAGAGTAGTCTC-hipsc_cm1	-6.25367	4.71148	Org_WTC_D15	Org	WTC	D15	9	not_heart
CCGCAAGCAATTCGTG-hipsc_cm1	5.8562	12.9884	Org_SCVI114_D15	Org	SCVI114	D15	10	not_heart
CCGCAAGTCATTATCC-hipsc_cm1	5.38489	-4.45166	ML_WTC_D15	ML	WTC	D15	9	not_heart
CCGCAAGTCCTATTGT-hipsc_cm1	5.06028	11.4517	ML_WTC_D15	ML	WTC	D15	5	not_heart
CCGGACACAATTTCGG-hipsc_cm1	4.99016	-8.83753	Org_WTC_D15	Org	WTC	D15	7	not_heart
CCGGACACAGAACTCT-hipsc_cm1	-8.34745	9.35927	Org_SCVI114_D30	Org	SCVI114	D30	4	ec
CCGGACACAGCTTTGA-hipsc_cm1	-6.52825	7.32012	Org_SCVI114_D30	Org	SCVI114	D30	3	f
CCGGACAGTCGATTAC-hipsc_cm1	-13.525	-5.08843	Org_SCVI114_D30	Org	SCVI114	D30	1	cm
CCGGACATCCCAGTGG-hipsc_cm1	5.13698	-7.83117	ML_SCVI114_D15	ML	SCVI114	D15	7	not_heart
CCGGACATCTTCCAGC-hipsc_cm1	4.81835	7.13831	ML_SCVI114_D15	ML	SCVI114	D15	5	not_heart
CCGGGTACAGAATTCC-hipsc_cm1	3.84703	-5.65705	ML_WTC_D15	ML	WTC	D15	7	not_heart
CCGGGTACAGCGTGAA-hipsc_cm1	4.19419	-4.09692	ML_SCVI114_D15	ML	SCVI114	D15	7	not_heart
CCGGGTAGTCAAGGCA-hipsc_cm1	-12.6202	-2.13063	Org_SCVI114_D15	Org	SCVI114	D15	1	cm
CCGGGTAGTCGTCTCT-hipsc_cm1	6.68461	-4.34208	ML_WTC_D15	ML	WTC	D15	9	not_heart
CCGGGTATCATTCATC-hipsc_cm1	12.0213	3.33117	ML_SCVI114_D30	ML	SCVI114	D30	6	not_heart
CCGGGTATCCATTTCA-hipsc_cm1	4.55858	8.30869	ML_WTC_D15	ML	WTC	D15	5	not_heart
CCGGTAGCAAGGTTGG-hipsc_cm1	4.81192	8.4028	ML_WTC_D30	ML	WTC	D30	5	not_heart
CCGGTAGGTATTTCGG-hipsc_cm1	5.54287	12.9098	Org_SCVI114_D15	Org	SCVI114	D15	10	not_heart
CCGGTAGGTGTCTTAG-hipsc_cm1	3.69212	6.96794	ML_WTC_D15	ML	WTC	D15	5	not_heart
CCGGTGAAGGATATGT-hipsc_cm1	4.91658	-11.4916	Org_WTC_D15	Org	WTC	D15	8	not_heart
CCGGTGACAGGAGGTT-hipsc_cm1	8.71124	-14.436	Org_WTC_D15	Org	WTC	D15	11	not_heart
CCGGTGAGTCGCCTAG-hipsc_cm1	-12.7519	-2.03445	Org_SCVI114_D15	Org	SCVI114	D15	1	cm
CCGGTGATCAGCTGTA-hipsc_cm1	6.60503	-4.16309	ML_SCVI114_D15	ML	SCVI114	D15	9	not_heart
CCGGTGATCCGCCTAT-hipsc_cm1	-7.43379	4.45828	Org_SCVI114_D15	Org	SCVI114	D15	2	f
CCGTAGGAGGTACTGG-hipsc_cm1	7.221	-4.4452	ML_SCVI114_D15	ML	SCVI114	D15	9	not_heart
CCGTAGGAGGTTGACG-hipsc_cm1	7.11881	-4.38449	Org_WTC_D15	Org	WTC	D15	9	not_heart
CCGTAGGTCATGCTAG-hipsc_cm1	4.30321	-5.06952	ML_SCVI114_D15	ML	SCVI114	D15	7	not_heart
CCGTAGGTCCTCTCGA-hipsc_cm1	3.86428	7.82736	ML_SCVI114_D15	ML	SCVI114	D15	5	not_heart
CCGTAGGTCGTTCCCA-hipsc_cm1	4.81765	-12.4191	Org_WTC_D15	Org	WTC	D15	8	not_heart
CCGTGAGCAAATGGAT-hipsc_cm1	4.1364	-4.24577	ML_SCVI114_D15	ML	SCVI114	D15	7	not_heart
CCGTGAGGTCGAGTTT-hipsc_cm1	5.54161	12.7986	ML_SCVI114_D15	ML	SCVI114	D15	10	not_heart
CCGTTCAAGCATCCTA-hipsc_cm1	-6.85114	7.02392	Org_WTC_D30	Org	WTC	D30	3	f
CCGTTCAAGGCGCTTC-hipsc_cm1	-12.7432	-3.6117	Org_SCVI114_D30	Org	SCVI114	D30	1	cm
CCGTTCACAGACCTGC-hipsc_cm1	4.69143	-8.7276	Org_WTC_D15	Org	WTC	D15	7	not_heart
CCGTTCAGTCTACAAC-hipsc_cm1	11.9625	4.7141	ML_SCVI114_D30	ML	SCVI114	D30	6	not_heart
CCTAACCAGAGGACTC-hipsc_cm1	-12.1316	-1.92843	Org_SCVI114_D15	Org	SCVI114	D15	1	cm
CCTAACCAGTCACTCA-hipsc_cm1	-7.36398	4.4001	Org_SCVI114_D15	Org	SCVI114	D15	2	f
CCTAACCAGTTGCGAG-hipsc_cm1	6.01114	-5.7073	ML_SCVI114_D30	ML	SCVI114	D30	9	not_heart
CCTAACCTCCAGCACG-hipsc_cm1	-12.9184	-2.13151	Org_SCVI114_D15	Org	SCVI114	D15	1	cm
CCTACGTAGGTTGAGC-hipsc_cm1	5.34739	13.37	ML_SCVI114_D15	ML	SCVI114	D15	10	not_heart
CCTACGTCACGGTAGA-hipsc_cm1	5.05911	-12.2007	ML_SCVI114_D15	ML	SCVI114	D15	8	not_heart
CCTACGTGTCAATCTG-hipsc_cm1	-6.88365	4.94355	Org_SCVI114_D15	Org	SCVI114	D15	3	f
CCTACGTGTGGTCAAG-hipsc_cm1	-6.2591	4.71129	Org_WTC_D15	Org	WTC	D15	15	not_heart
CCTCAACCACCCTAAA-hipsc_cm1	11.9179	3.96504	ML_SCVI114_D30	ML	SCVI114	D30	6	not_heart
CCTCAACGTATCGTTG-hipsc_cm1	4.40506	-8.94556	Org_WTC_D15	Org	WTC	D15	7	not_heart
CCTCAACGTCCAGCAC-hipsc_cm1	9.1853	-14.819	Org_WTC_D15	Org	WTC	D15	11	not_heart
CCTCAACTCCCTCTCC-hipsc_cm1	4.17016	-5.58407	ML_SCVI114_D15	ML	SCVI114	D15	7	not_heart
CCTCAACTCTTGCAGA-hipsc_cm1	4.67846	8.1558	ML_WTC_D15	ML	WTC	D15	5	not_heart
CCTCACACATATGCGT-hipsc_cm1	5.21356	-12.5645	ML_WTC_D30	ML	WTC	D30	8	not_heart
CCTCACAGTCTAATCG-hipsc_cm1	4.32294	-5.59909	ML_WTC_D15	ML	WTC	D15	7	not_heart
CCTCACAGTTATTCCT-hipsc_cm1	-13.2871	-5.00719	Org_SCVI114_D30	Org	SCVI114	D30	1	cm
CCTCACATCAAGATAG-hipsc_cm1	-8.30721	3.13137	Org_SCVI114_D15	Org	SCVI114	D15	2	cm
CCTCACATCAGCGGAA-hipsc_cm1	7.05507	-7.05206	Org_WTC_D15	Org	WTC	D15	9	not_heart
CCTCACATCAGTCATG-hipsc_cm1	-10.5432	-2.53606	Org_SCVI114_D15	Org	SCVI114	D15	1	cm
CCTCAGTAGGTGCATG-hipsc_cm1	-7.77733	8.70429	Org_SCVI114_D30	Org	SCVI114	D30	4	ec
CCTCAGTAGTACGAGC-hipsc_cm1	11.9941	4.69205	ML_WTC_D30	ML	WTC	D30	6	not_heart
CCTCAGTCATCGAACT-hipsc_cm1	11.4941	3.22103	ML_SCVI114_D30	ML	SCVI114	D30	6	not_heart
CCTCAGTCATTCGGGC-hipsc_cm1	12.013	3.45645	ML_SCVI114_D30	ML	SCVI114	D30	6	not_heart
CCTCAGTGTCCCAAAT-hipsc_cm1	6.18469	-6.89455	Org_WTC_D15	Org	WTC	D15	12	not_heart
CCTCAGTGTTGCGTAT-hipsc_cm1	6.01883	-7.68137	Org_WTC_D15	Org	WTC	D15	9	not_heart
CCTCAGTTCGTTACCC-hipsc_cm1	5.12659	-8.71003	Org_WTC_D15	Org	WTC	D15	7	not_heart
CCTCATGAGCGCTGAA-hipsc_cm1	5.82213	13.0969	Org_SCVI114_D15	Org	SCVI114	D15	10	not_heart
CCTCATGTCATGAGAA-hipsc_cm1	6.86471	-4.91829	ML_SCVI114_D15	ML	SCVI114	D15	9	not_heart
CCTCCAAAGTCATGAA-hipsc_cm1	11.2203	3.34375	ML_WTC_D15	ML	WTC	D15	6	not_heart
CCTCCAACAAGCCTGC-hipsc_cm1	-7.01639	4.43605	Org_SCVI114_D15	Org	SCVI114	D15	2	f
CCTCCAACAGAAGCGT-hipsc_cm1	-12.7838	-4.77034	Org_WTC_D30	Org	WTC	D30	1	cm
CCTCCAAGTTCGATTG-hipsc_cm1	-1.76215	2.08936	Org_WTC_D15	Org	WTC	D15	15	not_heart
CCTCCAATCTTCGGTC-hipsc_cm1	-11.8542	-3.91579	ML_WTC_D30	ML	WTC	D30	1	cm
CCTCCTCCAGACTGCC-hipsc_cm1	4.33673	-5.66455	ML_SCVI114_D15	ML	SCVI114	D15	7	not_heart
CCTCCTCGTAGGCAAC-hipsc_cm1	-7.40698	4.52126	Org_SCVI114_D15	Org	SCVI114	D15	2	f
CCTCCTCGTTGGTAGG-hipsc_cm1	2.69003	-9.55598	Org_WTC_D15	Org	WTC	D15	12	not_heart
CCTCTAGAGCATCTTG-hipsc_cm1	-11.5645	-3.84965	ML_WTC_D30	ML	WTC	D30	1	cm
CCTCTAGAGGGTTAAT-hipsc_cm1	4.15635	6.25226	ML_SCVI114_D15	ML	SCVI114	D15	5	not_heart
CCTCTAGCACTCCGGA-hipsc_cm1	3.80685	-5.62583	ML_SCVI114_D15	ML	SCVI114	D15	7	not_heart
CCTCTAGGTCAGGCAA-hipsc_cm1	2.62222	-9.44655	Org_WTC_D15	Org	WTC	D15	12	not_heart
CCTCTAGGTCCTGTCT-hipsc_cm1	2.77714	-9.47691	Org_WTC_D15	Org	WTC	D15	12	not_heart
CCTCTCCAGATGGGCT-hipsc_cm1	-13.5026	-5.09508	Org_SCVI114_D30	Org	SCVI114	D30	1	cm
CCTCTCCAGGGAGGGT-hipsc_cm1	-12.6779	-1.89304	Org_SCVI114_D15	Org	SCVI114	D15	1	cm
CCTCTCCAGGGTTGCA-hipsc_cm1	4.89163	-10.6696	Org_WTC_D15	Org	WTC	D15	8	not_heart
CCTCTCCAGTGCAACG-hipsc_cm1	5.70594	-5.58089	ML_WTC_D15	ML	WTC	D15	9	not_heart
CCTCTCCGTTCTGACA-hipsc_cm1	-12.4947	-3.4913	Org_WTC_D30	Org	WTC	D30	1	cm
CCTCTCCTCAGGACAG-hipsc_cm1	12.0367	3.37467	ML_SCVI114_D30	ML	SCVI114	D30	6	not_heart
CCTCTCCTCCCGTTCA-hipsc_cm1	5.40319	-4.83626	ML_WTC_D15	ML	WTC	D15	7	not_heart
CCTGCATAGTCAACAA-hipsc_cm1	4.5792	14.2317	ML_WTC_D15	ML	WTC	D15	14	not_heart
CCTGCATCATGGGCAA-hipsc_cm1	-13.3436	-2.23265	Org_SCVI114_D15	Org	SCVI114	D15	1	cm
CCTGCATGTCGCTTAA-hipsc_cm1	5.0831	-12.3966	Org_WTC_D15	Org	WTC	D15	8	not_heart
CCTGCATTCAAGAAAC-hipsc_cm1	-12.2075	-1.96146	Org_SCVI114_D15	Org	SCVI114	D15	1	cm
CCTGTTGAGGTTCATC-hipsc_cm1	-12.2872	-4.92238	Org_WTC_D30	Org	WTC	D30	1	cm
CCTGTTGCAGTCTTCC-hipsc_cm1	-6.76503	6.99983	Org_SCVI114_D30	Org	SCVI114	D30	3	f
CCTTCAGAGCGACTAG-hipsc_cm1	11.9126	3.91376	ML_SCVI114_D30	ML	SCVI114	D30	6	not_heart
CCTTCAGCACACCAGC-hipsc_cm1	-12.5701	-5.14206	Org_WTC_D30	Org	WTC	D30	1	cm
CCTTCAGGTAGCGTCC-hipsc_cm1	4.04645	-3.5985	ML_SCVI114_D15	ML	SCVI114	D15	3	f
CCTTCAGGTCGGCACT-hipsc_cm1	4.37299	-5.66286	ML_SCVI114_D15	ML	SCVI114	D15	7	not_heart
CCTTCAGGTGGTCTGC-hipsc_cm1	2.55064	-8.79747	Org_WTC_D15	Org	WTC	D15	12	not_heart
CCTTGTGAGCGGGTAT-hipsc_cm1	-12.9744	-4.99533	Org_WTC_D30	Org	WTC	D30	1	cm
CCTTGTGCATAGAATG-hipsc_cm1	-12.1002	-4.61328	Org_SCVI114_D30	Org	SCVI114	D30	1	cm
CCTTGTGTCTCTAGGA-hipsc_cm1	-6.18767	7.12367	Org_SCVI114_D30	Org	SCVI114	D30	3	f
CCTTTGGCAACGTATC-hipsc_cm1	4.46646	6.61755	ML_SCVI114_D15	ML	SCVI114	D15	5	not_heart
CCTTTGGGTCTCCTGT-hipsc_cm1	3.68088	-5.41783	ML_SCVI114_D15	ML	SCVI114	D15	7	not_heart
CCTTTGGTCCCATACC-hipsc_cm1	5.40166	12.1787	ML_WTC_D30	ML	WTC	D30	10	not_heart
CCTTTGGTCTGCTCTG-hipsc_cm1	4.87866	12.4637	Org_SCVI114_D15	Org	SCVI114	D15	10	not_heart
CGAAGGAAGAATTCAG-hipsc_cm1	3.26933	8.39528	ML_WTC_D30	ML	WTC	D30	5	not_heart
CGAAGGACATGCCGCA-hipsc_cm1	11.2402	3.18445	ML_WTC_D15	ML	WTC	D15	6	not_heart
CGAAGGAGTAGATCCT-hipsc_cm1	3.61051	-5.48792	ML_SCVI114_D15	ML	SCVI114	D15	7	not_heart
CGAAGGAGTCGCGGTT-hipsc_cm1	4.76461	14.9559	Org_WTC_D30	Org	WTC	D30	13	not_heart
CGAAGGAGTTCATCTT-hipsc_cm1	4.98543	-11.9692	ML_SCVI114_D30	ML	SCVI114	D30	8	not_heart
CGAAGGAGTTTCGTTT-hipsc_cm1	5.26642	12.3801	ML_SCVI114_D15	ML	SCVI114	D15	10	not_heart
CGAAGGATCTAGTCAG-hipsc_cm1	-6.54306	7.12554	Org_WTC_D30	Org	WTC	D30	3	f
CGAAGTTCAGGCGAAT-hipsc_cm1	-6.96311	6.29356	Org_SCVI114_D30	Org	SCVI114	D30	3	f
CGAAGTTTCCATCTGC-hipsc_cm1	-6.42709	7.45728	Org_SCVI114_D30	Org	SCVI114	D30	3	f
CGAATTGCAAAGGGTC-hipsc_cm1	4.07274	-3.77649	ML_SCVI114_D15	ML	SCVI114	D15	7	not_heart
CGAATTGCAATCGTCA-hipsc_cm1	5.08708	-8.96615	Org_WTC_D15	Org	WTC	D15	7	not_heart
CGAATTGGTCCCTCAT-hipsc_cm1	-13.0006	-4.71882	Org_WTC_D30	Org	WTC	D30	1	cm
CGAATTGGTGGTCTGC-hipsc_cm1	-7.77396	8.63697	Org_SCVI114_D15	Org	SCVI114	D15	4	ec
CGAATTGTCGGTAAGG-hipsc_cm1	3.8329	-5.34651	ML_SCVI114_D15	ML	SCVI114	D15	7	not_heart
CGACAGCAGACGACTG-hipsc_cm1	4.14571	-6.24496	ML_SCVI114_D30	ML	SCVI114	D30	7	not_heart
CGACAGCGTATCACCA-hipsc_cm1	2.51528	8.05356	Org_SCVI114_D15	Org	SCVI114	D15	5	not_heart
CGACAGCGTTACCCAA-hipsc_cm1	5.39547	12.2041	ML_SCVI114_D30	ML	SCVI114	D30	10	not_heart
CGACAGCGTTACCGTA-hipsc_cm1	7.08658	-4.52755	ML_WTC_D15	ML	WTC	D15	9	not_heart
CGACAGCTCTAAGGAA-hipsc_cm1	4.87795	-10.2536	Org_WTC_D15	Org	WTC	D15	8	not_heart
CGAGAAGAGGTAGACC-hipsc_cm1	-12.6749	-4.99173	Org_SCVI114_D30	Org	SCVI114	D30	1	cm
CGAGAAGCATTCCTAT-hipsc_cm1	5.03256	12.7289	ML_WTC_D15	ML	WTC	D15	10	not_heart
CGAGAAGGTCTGTGGC-hipsc_cm1	11.9495	4.67696	ML_WTC_D30	ML	WTC	D30	6	not_heart
CGAGGAAAGACCAAGC-hipsc_cm1	-6.93704	6.24594	Org_SCVI114_D30	Org	SCVI114	D30	3	f
CGAGGAATCGACGTCG-hipsc_cm1	4.04022	-4.27341	ML_WTC_D15	ML	WTC	D15	7	not_heart
CGAGGCTGTGCAATGG-hipsc_cm1	5.98341	-4.36671	ML_SCVI114_D15	ML	SCVI114	D15	9	not_heart
CGAGTGCAGTCCTGCG-hipsc_cm1	6.1889	-6.38995	Org_WTC_D15	Org	WTC	D15	9	not_heart
CGAGTGCCAACTACGT-hipsc_cm1	2.58684	-9.33128	Org_WTC_D15	Org	WTC	D15	12	not_heart
CGAGTGCCACTCCTGT-hipsc_cm1	11.2405	3.17603	ML_WTC_D15	ML	WTC	D15	6	not_heart
CGAGTGCTCATTCGGA-hipsc_cm1	-7.0829	4.39883	Org_SCVI114_D15	Org	SCVI114	D15	2	f
CGAGTTAGTGGACTGA-hipsc_cm1	-12.3929	-3.21671	Org_WTC_D30	Org	WTC	D30	2	f
CGAGTTATCGATTGAC-hipsc_cm1	-6.42776	7.42733	Org_SCVI114_D30	Org	SCVI114	D30	3	f
CGATCGGAGCTTTCCC-hipsc_cm1	3.64144	7.1895	ML_WTC_D15	ML	WTC	D15	5	not_heart
CGATCGGGTATGCGTT-hipsc_cm1	8.8459	-14.5461	Org_WTC_D15	Org	WTC	D15	11	not_heart
CGATCGGGTGACAGGT-hipsc_cm1	5.7262	-4.20759	ML_SCVI114_D15	ML	SCVI114	D15	9	not_heart
CGATCGGTCGTAACAC-hipsc_cm1	-0.78918	1.23647	Org_WTC_D15	Org	WTC	D15	11	not_heart
CGATCGGTCGTGGAAG-hipsc_cm1	-12.0318	-4.66041	Org_SCVI114_D30	Org	SCVI114	D30	1	cm
CGATGCGAGAACTGAT-hipsc_cm1	6.83111	-7.33357	Org_WTC_D15	Org	WTC	D15	9	not_heart
CGATGCGCAATCTCGA-hipsc_cm1	-6.98763	5.31294	Org_SCVI114_D15	Org	SCVI114	D15	3	f
CGATGCGCATTCCTAT-hipsc_cm1	10.6715	3.3444	ML_SCVI114_D15	ML	SCVI114	D15	6	not_heart
CGATGCGGTCCATACA-hipsc_cm1	4.82053	13.8805	ML_SCVI114_D15	ML	SCVI114	D15	14	not_heart
CGATGCGTCTGTAAGC-hipsc_cm1	-12.5471	-4.99821	Org_SCVI114_D30	Org	SCVI114	D30	1	cm
CGATGGCAGGAATCGC-hipsc_cm1	2.68033	-9.51396	Org_WTC_D15	Org	WTC	D15	12	not_heart
CGATGGCCATCTAGAC-hipsc_cm1	-5.80401	5.37296	ML_WTC_D15	ML	WTC	D15	3	f
CGATGGCTCGCTCCTA-hipsc_cm1	-6.89932	7.67721	Org_WTC_D30	Org	WTC	D30	3	f
CGCAGGTAGGCACTAG-hipsc_cm1	3.97821	-5.28347	ML_WTC_D15	ML	WTC	D15	7	not_heart
CGCAGGTCAGAGTCTT-hipsc_cm1	5.099	11.8877	ML_WTC_D15	ML	WTC	D15	10	not_heart
CGCAGGTGTCGTACTA-hipsc_cm1	-13.1266	-5.19202	Org_SCVI114_D30	Org	SCVI114	D30	1	cm
CGCAGGTTCAGCTCTC-hipsc_cm1	5.34857	12.2662	ML_WTC_D30	ML	WTC	D30	10	not_heart
CGCATAACAAGAGGTC-hipsc_cm1	-1.811	2.13519	Org_WTC_D15	Org	WTC	D15	15	not_heart
CGCATAAGTACGAGTG-hipsc_cm1	4.57507	8.01648	ML_WTC_D15	ML	WTC	D15	5	not_heart
CGCATAAGTAGATCGG-hipsc_cm1	6.58661	-7.47463	Org_WTC_D15	Org	WTC	D15	7	not_heart
CGCATAAGTGATTCAC-hipsc_cm1	2.49253	-9.17265	Org_WTC_D15	Org	WTC	D15	12	not_heart
CGCATGGGTTCGGCGT-hipsc_cm1	-7.01291	5.3555	Org_SCVI114_D15	Org	SCVI114	D15	3	f
CGCATGGTCCGCGGAT-hipsc_cm1	-12.9343	-4.65261	Org_SCVI114_D30	Org	SCVI114	D30	1	cm
CGCCAGACAATTCACG-hipsc_cm1	5.12454	-8.66522	Org_WTC_D15	Org	WTC	D15	7	not_heart
CGCCAGAGTAGTGATA-hipsc_cm1	6.15807	-7.5527	Org_WTC_D15	Org	WTC	D15	9	not_heart
CGCCATTGTATGACAA-hipsc_cm1	5.11659	-8.7063	Org_WTC_D15	Org	WTC	D15	7	not_heart
CGCCATTGTGACTATC-hipsc_cm1	6.77112	-5.30306	ML_SCVI114_D30	ML	SCVI114	D30	9	not_heart
CGCCATTTCAACCTTT-hipsc_cm1	5.17981	-12.5274	ML_SCVI114_D30	ML	SCVI114	D30	8	not_heart
CGCGTGAAGCCAGTAG-hipsc_cm1	-12.5124	-4.35239	Org_WTC_D30	Org	WTC	D30	1	cm
CGCGTGAAGCCGAATG-hipsc_cm1	5.02824	7.21505	ML_WTC_D15	ML	WTC	D15	5	not_heart
CGCGTGACACAAGCCC-hipsc_cm1	-12.0681	-1.9235	Org_SCVI114_D15	Org	SCVI114	D15	2	cm
CGGAACCAGATGTAGT-hipsc_cm1	4.60246	14.1915	ML_WTC_D15	ML	WTC	D15	14	not_heart
CGGAACCTCAACTTTC-hipsc_cm1	4.76424	7.79587	ML_SCVI114_D15	ML	SCVI114	D15	5	not_heart
CGGAACCTCATGCAGT-hipsc_cm1	5.40522	13.2617	Org_SCVI114_D15	Org	SCVI114	D15	10	not_heart
CGGAATTGTCATCCCT-hipsc_cm1	3.79898	-5.52118	ML_SCVI114_D15	ML	SCVI114	D15	7	not_heart
CGGACACCACTAGTAC-hipsc_cm1	4.8908	-11.5171	Org_WTC_D15	Org	WTC	D15	8	not_heart
CGGACACCAGGCTTGC-hipsc_cm1	-11.6295	-3.83893	ML_WTC_D30	ML	WTC	D30	1	cm
CGGACACGTTAGAAAC-hipsc_cm1	2.76885	-9.50986	Org_WTC_D15	Org	WTC	D15	12	not_heart
CGGACACTCGTAACCA-hipsc_cm1	2.96034	-9.37601	Org_WTC_D15	Org	WTC	D15	12	not_heart
CGGAGAAAGAAGCGGG-hipsc_cm1	-11.6638	-3.82827	ML_SCVI114_D30	ML	SCVI114	D30	1	cm
CGGAGAAGTCACCCTT-hipsc_cm1	4.07612	-3.7941	ML_SCVI114_D15	ML	SCVI114	D15	7	not_heart
CGGAGAAGTCGCTCGA-hipsc_cm1	2.69332	-9.51552	Org_WTC_D15	Org	WTC	D15	12	not_heart
CGGAGAATCATGAGAA-hipsc_cm1	2.8183	-8.08021	Org_WTC_D15	Org	WTC	D15	7	not_heart
CGGAGAATCCATCACC-hipsc_cm1	-11.8708	-3.53429	ML_WTC_D30	ML	WTC	D30	1	cm
CGGAGAATCCTACAAG-hipsc_cm1	5.09198	-12.4165	Org_WTC_D15	Org	WTC	D15	8	not_heart
CGGAGAATCGGTCTGG-hipsc_cm1	-7.33983	4.56094	Org_SCVI114_D15	Org	SCVI114	D15	2	f
CGGCAGTAGCGTCTCG-hipsc_cm1	-11.8355	-2.47083	Org_WTC_D15	Org	WTC	D15	9	cm
CGGCAGTTCGCTTAAG-hipsc_cm1	3.40545	8.38176	ML_SCVI114_D30	ML	SCVI114	D30	5	not_heart
CGGGACTCAATGGCAG-hipsc_cm1	4.2687	6.30097	ML_SCVI114_D15	ML	SCVI114	D15	5	not_heart
CGGGACTCAGTCTGGC-hipsc_cm1	4.64512	-5.87947	ML_SCVI114_D30	ML	SCVI114	D30	7	not_heart
CGGGACTGTATGAGGC-hipsc_cm1	11.8572	3.2456	ML_WTC_D30	ML	WTC	D30	6	not_heart
CGGGACTGTTCCACAA-hipsc_cm1	5.17155	7.52748	ML_SCVI114_D15	ML	SCVI114	D15	5	not_heart
CGGGACTTCCCTCAAC-hipsc_cm1	10.4567	3.39843	Org_WTC_D30	Org	WTC	D30	6	not_heart
CGGGCATAGGCCCAAA-hipsc_cm1	4.57471	7.25059	ML_WTC_D30	ML	WTC	D30	5	not_heart
CGGGCATAGGCTAAAT-hipsc_cm1	-1.35407	1.76085	Org_WTC_D15	Org	WTC	D15	15	not_heart
CGGGCATCAACACAGG-hipsc_cm1	4.58805	-5.7172	ML_SCVI114_D15	ML	SCVI114	D15	7	not_heart
CGGGCATTCGTGAGAG-hipsc_cm1	2.45086	-9.10769	Org_WTC_D15	Org	WTC	D15	12	not_heart
CGGGTCAAGAGTAACT-hipsc_cm1	12.0044	3.40594	ML_WTC_D30	ML	WTC	D30	6	not_heart
CGGGTCATCAGAACCT-hipsc_cm1	5.022	12.8588	ML_WTC_D15	ML	WTC	D15	10	not_heart
CGGGTCATCCACAGCG-hipsc_cm1	5.02574	7.35789	ML_SCVI114_D15	ML	SCVI114	D15	5	not_heart
CGGGTCATCTATACGG-hipsc_cm1	3.40738	-6.2856	ML_SCVI114_D30	ML	SCVI114	D30	8	not_heart
CGGGTGTCAAAGTATG-hipsc_cm1	-13.2506	-2.05993	Org_SCVI114_D15	Org	SCVI114	D15	1	cm
CGGTCAGAGACCAAGC-hipsc_cm1	-8.18032	3.28722	Org_SCVI114_D15	Org	SCVI114	D15	2	cm
CGGTCAGAGCGAGAAA-hipsc_cm1	6.07494	-7.56251	Org_WTC_D30	Org	WTC	D30	9	not_heart
CGGTCAGTCGGTCATA-hipsc_cm1	11.9254	4.08457	ML_SCVI114_D30	ML	SCVI114	D30	6	not_heart
CGTAAGTCAGAACTCT-hipsc_cm1	-7.65694	4.37658	Org_SCVI114_D15	Org	SCVI114	D15	2	f
CGTAAGTTCCCTGGTT-hipsc_cm1	5.8948	12.9942	Org_SCVI114_D15	Org	SCVI114	D15	10	not_heart
CGTAAGTTCGAACGGA-hipsc_cm1	-5.78963	6.53589	Org_SCVI114_D30	Org	SCVI114	D30	3	f
CGTAATGAGAAATTCG-hipsc_cm1	3.78877	-9.01186	Org_WTC_D15	Org	WTC	D15	12	not_heart
CGTAATGGTTGCAACT-hipsc_cm1	7.10703	-4.65885	ML_SCVI114_D15	ML	SCVI114	D15	9	not_heart
CGTAGTACACAAGTTC-hipsc_cm1	2.50658	-9.1527	Org_WTC_D15	Org	WTC	D15	12	not_heart
CGTAGTACACCATTCC-hipsc_cm1	11.6036	4.27068	ML_SCVI114_D30	ML	SCVI114	D30	6	not_heart
CGTAGTAGTTCGTTCC-hipsc_cm1	-13.3508	-2.39963	Org_SCVI114_D15	Org	SCVI114	D15	1	cm
CGTCAAAAGACCATAA-hipsc_cm1	-13.1919	-2.44541	Org_SCVI114_D15	Org	SCVI114	D15	1	cm
CGTCAAAAGCCTCATA-hipsc_cm1	5.41908	12.1756	ML_SCVI114_D30	ML	SCVI114	D30	10	not_heart
CGTCAAAAGGGCCCTT-hipsc_cm1	-11.9233	-4.64366	Org_SCVI114_D30	Org	SCVI114	D30	1	cm
CGTCAAAAGTCGTCTA-hipsc_cm1	5.24825	-4.2913	ML_WTC_D15	ML	WTC	D15	7	not_heart
CGTCAAAGTAGAAACT-hipsc_cm1	-12.9433	-4.75877	Org_WTC_D30	Org	WTC	D30	1	cm
CGTCAAAGTAGGTTTC-hipsc_cm1	3.45499	8.07518	ML_SCVI114_D15	ML	SCVI114	D15	5	not_heart
CGTCAAAGTCCTTTGC-hipsc_cm1	4.7241	7.07113	ML_WTC_D15	ML	WTC	D15	5	not_heart
CGTCAAAGTCGCAGTC-hipsc_cm1	-1.7471	2.07503	Org_WTC_D15	Org	WTC	D15	15	not_heart
CGTCAAAGTCTCGGGT-hipsc_cm1	11.4024	2.78546	ML_SCVI114_D30	ML	SCVI114	D30	9	not_heart
CGTCAAAGTGGACCTC-hipsc_cm1	7.15158	-4.35194	ML_SCVI114_D15	ML	SCVI114	D15	9	not_heart
CGTCAAATCAAGAATG-hipsc_cm1	-7.79601	8.61838	Org_SCVI114_D15	Org	SCVI114	D15	4	ec
CGTCCATCATAACTCG-hipsc_cm1	3.2596	-6.09503	ML_SCVI114_D15	ML	SCVI114	D15	8	not_heart
CGTCCATCATATTCGG-hipsc_cm1	4.53644	-4.24343	ML_WTC_D15	ML	WTC	D15	7	not_heart
CGTCCATTCGCTGATA-hipsc_cm1	-13.1287	-2.0553	Org_SCVI114_D15	Org	SCVI114	D15	1	cm
CGTCCATTCGTAGTGT-hipsc_cm1	2.59027	-9.32237	Org_WTC_D30	Org	WTC	D30	12	not_heart
CGTGAATAGCGAGTCA-hipsc_cm1	5.29482	12.4527	ML_WTC_D15	ML	WTC	D15	10	not_heart
CGTGAATAGGCCACTC-hipsc_cm1	5.328	12.0744	ML_WTC_D30	ML	WTC	D30	10	not_heart
CGTGAATAGTACTGTC-hipsc_cm1	-6.24432	3.89168	Org_SCVI114_D15	Org	SCVI114	D15	2	f
CGTGAATCACCGCTGA-hipsc_cm1	-12.7403	-4.51831	Org_SCVI114_D30	Org	SCVI114	D30	1	cm
CGTGAATCACGAAAGC-hipsc_cm1	4.6228	12.1476	ML_WTC_D30	ML	WTC	D30	5	not_heart
CGTGAATCATCAGCTA-hipsc_cm1	5.04682	7.77287	ML_SCVI114_D15	ML	SCVI114	D15	5	not_heart
CGTGAATGTCCCACGA-hipsc_cm1	-1.85161	2.17583	Org_WTC_D15	Org	WTC	D15	15	not_heart
CGTGAATTCAAGGAGC-hipsc_cm1	-12.7349	-5.18617	Org_SCVI114_D30	Org	SCVI114	D30	1	cm
CGTGAATTCAAGTCGT-hipsc_cm1	-12.505	-2.26593	Org_SCVI114_D15	Org	SCVI114	D15	1	cm
CGTGAATTCGGCTGGT-hipsc_cm1	8.63581	-14.3679	Org_WTC_D15	Org	WTC	D15	11	not_heart
CGTGAATTCTTCTTCC-hipsc_cm1	-13.2254	-2.10038	Org_SCVI114_D15	Org	SCVI114	D15	1	cm
CGTGATACAATTTCCT-hipsc_cm1	4.92957	-12.4091	Org_WTC_D15	Org	WTC	D15	8	not_heart
CGTGATACATGAAAGT-hipsc_cm1	-8.32903	9.3382	Org_SCVI114_D30	Org	SCVI114	D30	4	ec
CGTGATACATTGTGCA-hipsc_cm1	-5.88389	6.66963	Org_WTC_D30	Org	WTC	D30	3	f
CGTGATAGTATGAGGC-hipsc_cm1	5.89223	-5.61498	ML_WTC_D15	ML	WTC	D15	9	not_heart
CGTGATAGTGCCCAGT-hipsc_cm1	-7.74999	8.64698	Org_WTC_D30	Org	WTC	D30	4	ec
CGTGATATCCCATTCG-hipsc_cm1	5.24103	12.5173	ML_WTC_D15	ML	WTC	D15	10	not_heart
CGTGCTTAGACGAAGA-hipsc_cm1	4.21235	-4.56094	ML_WTC_D15	ML	WTC	D15	7	not_heart
CGTGCTTCATAGGAGC-hipsc_cm1	-12.8948	-4.74393	Org_SCVI114_D30	Org	SCVI114	D30	1	cm
CGTGTCTAGTAACAGT-hipsc_cm1	11.9092	3.93086	ML_WTC_D30	ML	WTC	D30	6	not_heart
CGTGTCTCAACTCGAT-hipsc_cm1	4.76568	8.03465	ML_WTC_D15	ML	WTC	D15	5	not_heart
CGTGTCTTCACGATAC-hipsc_cm1	-8.20198	3.26765	Org_SCVI114_D15	Org	SCVI114	D15	2	cm
CGTTAGAAGGTACATA-hipsc_cm1	4.98224	-11.6496	ML_SCVI114_D30	ML	SCVI114	D30	8	not_heart
CGTTAGAAGTCGGCCT-hipsc_cm1	-5.78308	5.39967	ML_SCVI114_D15	ML	SCVI114	D15	3	f
CGTTAGACACACACGC-hipsc_cm1	-12.556	-2.21551	Org_SCVI114_D15	Org	SCVI114	D15	1	cm
CGTTAGACACAGGATG-hipsc_cm1	-7.97182	3.67333	Org_SCVI114_D15	Org	SCVI114	D15	2	f
CGTTAGACACCGTCGA-hipsc_cm1	2.67375	-9.05909	Org_WTC_D15	Org	WTC	D15	12	not_heart
CGTTAGATCCCTCTTT-hipsc_cm1	4.89242	-12.3727	Org_WTC_D15	Org	WTC	D15	8	not_heart
CGTTAGATCTCGCTTG-hipsc_cm1	-7.40989	4.51844	Org_SCVI114_D15	Org	SCVI114	D15	2	f
CGTTAGATCTTCTAAC-hipsc_cm1	-13.5258	-5.08277	Org_SCVI114_D30	Org	SCVI114	D30	1	cm
CGTTCTGAGACATCAA-hipsc_cm1	-6.11384	7.12478	Org_WTC_D30	Org	WTC	D30	3	f
CGTTCTGAGCGGCTCT-hipsc_cm1	4.91613	8.4051	ML_WTC_D30	ML	WTC	D30	5	not_heart
CGTTCTGCATATTCGG-hipsc_cm1	-7.08092	4.34049	Org_SCVI114_D15	Org	SCVI114	D15	2	f
CGTTCTGGTTTCTTAC-hipsc_cm1	6.84275	-4.42175	ML_WTC_D15	ML	WTC	D15	9	not_heart
CGTTGGGAGCATATGA-hipsc_cm1	-6.23104	6.96766	Org_SCVI114_D30	Org	SCVI114	D30	3	f
CGTTGGGCAAACACGG-hipsc_cm1	-1.73621	2.06718	Org_WTC_D15	Org	WTC	D15	9	not_heart
CGTTGGGCAACGCATT-hipsc_cm1	5.05278	11.4764	ML_WTC_D15	ML	WTC	D15	5	not_heart
CGTTGGGTCCGCACGA-hipsc_cm1	11.073	3.2528	ML_SCVI114_D15	ML	SCVI114	D15	6	not_heart
CGTTGGGTCGTGGCGT-hipsc_cm1	-11.6441	-3.3685	ML_SCVI114_D15	ML	SCVI114	D15	1	cm
CTAACCCGTAGCTTTG-hipsc_cm1	4.60625	12.157	ML_WTC_D15	ML	WTC	D15	10	not_heart
CTAACTTAGTTGCGAG-hipsc_cm1	4.73477	12.1967	ML_WTC_D15	ML	WTC	D15	10	not_heart
CTAACTTCAAATAGCA-hipsc_cm1	4.91734	-12.0942	Org_WTC_D15	Org	WTC	D15	8	not_heart
CTAAGTGGTACCCGCA-hipsc_cm1	11.7826	3.2547	ML_WTC_D30	ML	WTC	D30	6	not_heart
CTAAGTGTCCTTCTAA-hipsc_cm1	6.21925	-5.55821	ML_SCVI114_D15	ML	SCVI114	D15	9	not_heart
CTAAGTGTCTACCTTA-hipsc_cm1	4.00456	-4.32881	ML_SCVI114_D15	ML	SCVI114	D15	7	not_heart
CTACAGAAGCAGCAGT-hipsc_cm1	-12.6213	-2.04319	Org_SCVI114_D15	Org	SCVI114	D15	1	cm
CTACAGACAAGCTGCC-hipsc_cm1	3.38429	8.21433	Org_WTC_D15	Org	WTC	D15	5	not_heart
CTACAGACAGAGCGTA-hipsc_cm1	-13.0496	-3.25662	Org_SCVI114_D30	Org	SCVI114	D30	1	cm
CTACAGAGTCTCAGAT-hipsc_cm1	-12.6189	-3.64144	Org_SCVI114_D30	Org	SCVI114	D30	1	cm
CTACATTAGCTACGTT-hipsc_cm1	-5.80633	6.5243	Org_SCVI114_D30	Org	SCVI114	D30	3	f
CTACATTGTGTGTCCG-hipsc_cm1	-6.48422	7.0259	Org_SCVI114_D30	Org	SCVI114	D30	3	f
CTACATTTCGCCTTTG-hipsc_cm1	2.50578	8.07541	Org_SCVI114_D15	Org	SCVI114	D15	5	not_heart
CTACATTTCGGCCCAA-hipsc_cm1	-6.2429	3.88863	Org_SCVI114_D15	Org	SCVI114	D15	2	f
CTACATTTCGTTAGAC-hipsc_cm1	6.54147	-4.23423	ML_SCVI114_D15	ML	SCVI114	D15	9	not_heart
CTACCCAAGAGCAGCT-hipsc_cm1	4.05045	-4.23741	ML_SCVI114_D15	ML	SCVI114	D15	7	not_heart
CTACCCACAAATTGGA-hipsc_cm1	4.12093	6.19885	ML_SCVI114_D15	ML	SCVI114	D15	5	not_heart
CTACCCACACGCACCA-hipsc_cm1	11.9331	3.32775	ML_WTC_D30	ML	WTC	D30	6	not_heart
CTACCCACAGTTGTCA-hipsc_cm1	-10.7246	-2.55726	Org_WTC_D30	Org	WTC	D30	1	cm
CTACCCAGTCGAGCTC-hipsc_cm1	5.9083	13.0424	Org_SCVI114_D15	Org	SCVI114	D15	10	not_heart
CTACCCATCTATCACT-hipsc_cm1	-6.44989	7.18238	Org_WTC_D30	Org	WTC	D30	3	f
CTACCCATCTTGTGCC-hipsc_cm1	-5.86732	6.62907	Org_WTC_D30	Org	WTC	D30	3	f
CTACCTGAGTCGCCAC-hipsc_cm1	2.77274	-8.73486	Org_WTC_D15	Org	WTC	D15	12	not_heart
CTACCTGCAAGCTCTA-hipsc_cm1	11.9069	4.29906	ML_SCVI114_D30	ML	SCVI114	D30	6	not_heart
CTACCTGCACGGTGTC-hipsc_cm1	-13.1544	-5.09338	Org_SCVI114_D30	Org	SCVI114	D30	1	cm
CTACCTGGTACGTTCA-hipsc_cm1	10.6932	3.3001	ML_WTC_D30	ML	WTC	D30	6	not_heart
CTACCTGGTAGGCAGT-hipsc_cm1	-13.191	-2.21394	Org_SCVI114_D15	Org	SCVI114	D15	1	cm
CTACCTGGTTGAGAGC-hipsc_cm1	-11.5789	-4.11528	Org_SCVI114_D30	Org	SCVI114	D30	1	cm
CTACCTGTCTGTTGGA-hipsc_cm1	-12.6855	-4.90314	Org_SCVI114_D30	Org	SCVI114	D30	1	cm
CTACGGGAGTTAACGA-hipsc_cm1	4.21655	-4.20607	ML_SCVI114_D15	ML	SCVI114	D15	7	not_heart
CTACGGGGTGACAACG-hipsc_cm1	4.92022	-11.6079	Org_WTC_D15	Org	WTC	D15	8	not_heart
CTACGGGGTGTTAAAG-hipsc_cm1	4.71112	8.36879	ML_WTC_D30	ML	WTC	D30	5	not_heart
CTACGGGTCACATCAG-hipsc_cm1	-6.63688	7.15242	Org_WTC_D30	Org	WTC	D30	3	f
CTACTATAGCATCAAA-hipsc_cm1	5.04396	7.94801	ML_SCVI114_D15	ML	SCVI114	D15	5	not_heart
CTACTATAGGCGTTGA-hipsc_cm1	5.99537	-7.70379	Org_WTC_D15	Org	WTC	D15	9	not_heart
CTACTATAGGCTTCCG-hipsc_cm1	2.70223	-9.47365	Org_WTC_D15	Org	WTC	D15	12	not_heart
CTACTATAGTGGCAGT-hipsc_cm1	-12.972	-2.12275	Org_SCVI114_D15	Org	SCVI114	D15	1	cm
CTACTATCAGCTGTCG-hipsc_cm1	5.55019	12.6871	ML_SCVI114_D30	ML	SCVI114	D30	10	not_heart
CTACTATCATCGAAGG-hipsc_cm1	-6.23169	3.87906	Org_SCVI114_D15	Org	SCVI114	D15	2	f
CTACTATCATGTGGTT-hipsc_cm1	11.2454	3.79793	ML_SCVI114_D15	ML	SCVI114	D15	6	not_heart
CTACTATGTTACGGAG-hipsc_cm1	7.28353	-4.38154	ML_SCVI114_D15	ML	SCVI114	D15	9	not_heart
CTAGGTACACAGTATC-hipsc_cm1	4.93191	8.13497	ML_SCVI114_D30	ML	SCVI114	D30	5	not_heart
CTAGGTAGTGTAAATG-hipsc_cm1	5.04688	-8.56542	Org_WTC_D15	Org	WTC	D15	7	not_heart
CTAGGTAGTGTCATGT-hipsc_cm1	5.03991	7.5388	ML_SCVI114_D15	ML	SCVI114	D15	5	not_heart
CTATAGGCAGCCGTCA-hipsc_cm1	4.07573	-4.09049	ML_SCVI114_D15	ML	SCVI114	D15	7	not_heart
CTATAGGGTCATTGCA-hipsc_cm1	4.59835	8.13129	ML_WTC_D15	ML	WTC	D15	5	not_heart
CTATAGGGTGCCTATA-hipsc_cm1	4.66705	-8.73118	Org_WTC_D15	Org	WTC	D15	7	not_heart
CTATCCGGTGACAGCA-hipsc_cm1	4.93393	8.16221	ML_SCVI114_D30	ML	SCVI114	D30	5	not_heart
CTATCCGTCCGAAGGA-hipsc_cm1	4.97428	8.39061	ML_WTC_D30	ML	WTC	D30	5	not_heart
CTATCCGTCCGTTTCG-hipsc_cm1	-13.1712	-2.12801	Org_SCVI114_D15	Org	SCVI114	D15	1	cm
CTATCTAAGAATCGCG-hipsc_cm1	5.03772	-8.89828	Org_WTC_D15	Org	WTC	D15	7	not_heart
CTATCTACATCCGAGC-hipsc_cm1	4.25215	6.28747	ML_WTC_D15	ML	WTC	D15	5	not_heart
CTCAACCAGCGTATGG-hipsc_cm1	4.02564	-5.37259	ML_SCVI114_D15	ML	SCVI114	D15	7	not_heart
CTCAACCCAGAATGTA-hipsc_cm1	4.90494	-11.8785	Org_WTC_D15	Org	WTC	D15	8	not_heart
CTCAACCCAGTAGGAC-hipsc_cm1	-12.9576	-4.75561	Org_WTC_D30	Org	WTC	D30	1	cm
CTCAACCCAGTTACCA-hipsc_cm1	9.16495	-14.8025	Org_WTC_D15	Org	WTC	D15	11	not_heart
CTCAACCTCGCTCCTA-hipsc_cm1	5.82458	-4.60285	ML_SCVI114_D15	ML	SCVI114	D15	9	not_heart
CTCAAGACACCATAAC-hipsc_cm1	-13.128	-4.61985	Org_WTC_D30	Org	WTC	D30	1	cm
CTCAAGACAGGAGGTT-hipsc_cm1	-7.76207	8.62087	Org_SCVI114_D15	Org	SCVI114	D15	4	ec
CTCAAGATCATTGTGG-hipsc_cm1	4.67403	7.15163	ML_SCVI114_D15	ML	SCVI114	D15	5	not_heart
CTCAAGATCCGTTGAA-hipsc_cm1	-13.1057	-4.69385	Org_WTC_D30	Org	WTC	D30	1	cm
CTCAAGATCTTAGGAC-hipsc_cm1	5.21856	7.48149	ML_SCVI114_D15	ML	SCVI114	D15	5	not_heart
CTCAAGATCTTGTTAC-hipsc_cm1	3.62005	7.29488	ML_SCVI114_D15	ML	SCVI114	D15	5	not_heart
CTCAATTCACACCTTC-hipsc_cm1	4.11425	6.20171	ML_SCVI114_D30	ML	SCVI114	D30	5	not_heart
CTCAATTCAGAGTAAT-hipsc_cm1	4.15458	6.29111	ML_SCVI114_D15	ML	SCVI114	D15	5	not_heart
CTCACTGAGATGGTAT-hipsc_cm1	5.26488	7.73074	ML_SCVI114_D15	ML	SCVI114	D15	5	not_heart
CTCAGGGCACGTAGTT-hipsc_cm1	-6.29972	3.96218	Org_SCVI114_D15	Org	SCVI114	D15	2	f
CTCAGGGGTCGATTCA-hipsc_cm1	-7.39032	4.65597	Org_SCVI114_D15	Org	SCVI114	D15	2	f
CTCAGGGTCCAAGAGG-hipsc_cm1	-7.01161	5.39451	Org_SCVI114_D15	Org	SCVI114	D15	3	f
CTCAGTCAGGTGCTAG-hipsc_cm1	-12.5751	-4.58545	Org_WTC_D30	Org	WTC	D30	1	cm
CTCAGTCCAAGAATAC-hipsc_cm1	5.05133	-8.78223	Org_WTC_D15	Org	WTC	D15	7	not_heart
CTCATCGAGAGCGACT-hipsc_cm1	6.2947	-5.16614	ML_SCVI114_D15	ML	SCVI114	D15	9	not_heart
CTCATCGAGCCATGCC-hipsc_cm1	-6.32208	7.17322	Org_SCVI114_D30	Org	SCVI114	D30	3	f
CTCATCGAGTCTAACC-hipsc_cm1	-7.83662	8.61247	Org_SCVI114_D15	Org	SCVI114	D15	4	ec
CTCATCGCAGGCGATA-hipsc_cm1	6.39084	-5.12057	ML_WTC_D15	ML	WTC	D15	9	not_heart
CTCATGCGTGTCTAAC-hipsc_cm1	4.11124	-3.99198	ML_SCVI114_D15	ML	SCVI114	D15	7	not_heart
CTCATGCGTGTCTTCC-hipsc_cm1	-8.18712	9.17347	Org_SCVI114_D30	Org	SCVI114	D30	4	ec
CTCATGCTCTGAACGT-hipsc_cm1	6.86295	-4.4701	ML_SCVI114_D15	ML	SCVI114	D15	9	not_heart
CTCATTACACGTTCGG-hipsc_cm1	4.04476	-3.70654	ML_WTC_D15	ML	WTC	D15	7	not_heart
CTCATTACAGAAGTTA-hipsc_cm1	-13.3054	-2.1335	Org_SCVI114_D15	Org	SCVI114	D15	1	cm
CTCATTAGTTATGTCG-hipsc_cm1	2.65384	-8.22849	ML_WTC_D15	ML	WTC	D15	12	not_heart
CTCATTATCTTACCGC-hipsc_cm1	-12.9385	-2.05635	Org_SCVI114_D15	Org	SCVI114	D15	1	cm
CTCCAACTCAAACTGC-hipsc_cm1	10.8308	3.65023	ML_WTC_D30	ML	WTC	D30	6	not_heart
CTCCACACAGACCTGC-hipsc_cm1	5.83151	-5.57895	ML_WTC_D15	ML	WTC	D15	9	not_heart
CTCCATGTCAGCGGAA-hipsc_cm1	12.0532	3.47396	Org_WTC_D30	Org	WTC	D30	6	not_heart
CTCCATGTCTTCACAT-hipsc_cm1	10.2237	3.57453	ML_SCVI114_D15	ML	SCVI114	D15	6	not_heart
CTCCCAAAGCGTTGTT-hipsc_cm1	4.4347	7.28984	ML_WTC_D15	ML	WTC	D15	5	not_heart
CTCCCAAAGTAATTGG-hipsc_cm1	5.17553	-8.45009	Org_WTC_D15	Org	WTC	D15	7	not_heart
CTCCCAACACTGGACC-hipsc_cm1	4.05383	-5.7684	ML_SCVI114_D15	ML	SCVI114	D15	7	not_heart
CTCCCTCAGTCGTCTA-hipsc_cm1	4.42336	7.16151	ML_WTC_D15	ML	WTC	D15	5	not_heart
CTCCCTCCATACAGAA-hipsc_cm1	-12.2618	-4.9078	Org_SCVI114_D30	Org	SCVI114	D30	1	cm
CTCCCTCCATTAGGCT-hipsc_cm1	3.93567	-5.28146	ML_WTC_D15	ML	WTC	D15	7	not_heart
CTCCCTCGTTAGTTCG-hipsc_cm1	-1.03653	1.56937	Org_WTC_D15	Org	WTC	D15	9	not_heart
CTCCGATGTTAGGGAC-hipsc_cm1	3.69407	-6.02074	ML_SCVI114_D15	ML	SCVI114	D15	7	not_heart
CTCCTCCAGCAGGGAG-hipsc_cm1	-13.0404	-3.20381	Org_WTC_D30	Org	WTC	D30	1	cm
CTCCTCCAGTTCAACC-hipsc_cm1	4.26568	-6.0542	ML_SCVI114_D30	ML	SCVI114	D30	7	not_heart
CTCCTCCCACCGGTCA-hipsc_cm1	5.79514	-5.66022	ML_SCVI114_D30	ML	SCVI114	D30	9	not_heart
CTCCTCCGTAATGTGA-hipsc_cm1	4.76909	8.25539	ML_WTC_D30	ML	WTC	D30	5	not_heart
CTCCTCCGTGATTAGA-hipsc_cm1	5.17552	13.5735	Org_SCVI114_D15	Org	SCVI114	D15	10	not_heart
CTCCTCCTCAAGTGTC-hipsc_cm1	5.28023	7.66778	ML_SCVI114_D15	ML	SCVI114	D15	5	not_heart
CTCCTCCTCTACTGAG-hipsc_cm1	3.8054	7.90873	ML_SCVI114_D15	ML	SCVI114	D15	5	not_heart
CTCCTTTAGGTAGCCA-hipsc_cm1	-12.6334	-2.0775	Org_SCVI114_D15	Org	SCVI114	D15	1	cm
CTCCTTTCAAACGGCA-hipsc_cm1	-12.4851	-4.55055	Org_SCVI114_D30	Org	SCVI114	D30	1	cm
CTCCTTTTCCATTCGC-hipsc_cm1	-6.32107	4.89154	Org_SCVI114_D30	Org	SCVI114	D30	2	f
CTCCTTTTCTTGGGCG-hipsc_cm1	8.67383	-14.3918	Org_WTC_D15	Org	WTC	D15	11	not_heart
CTCGAGGAGTGCAGGT-hipsc_cm1	2.4699	-8.76732	Org_WTC_D30	Org	WTC	D30	12	not_heart
CTCGAGGGTGAGACCA-hipsc_cm1	3.93832	6.48692	ML_SCVI114_D15	ML	SCVI114	D15	5	not_heart
CTCGAGGTCTCCAATT-hipsc_cm1	2.89161	-9.15381	Org_WTC_D15	Org	WTC	D15	12	not_heart
CTCTCAGCAACCCTAA-hipsc_cm1	-7.44903	4.58124	Org_SCVI114_D15	Org	SCVI114	D15	2	f
CTCTCAGCAGGTAGTG-hipsc_cm1	-10.5334	-2.56909	Org_SCVI114_D30	Org	SCVI114	D30	1	cm
CTCTCAGCAGTCGAGA-hipsc_cm1	6.03959	-5.92434	ML_SCVI114_D30	ML	SCVI114	D30	9	not_heart
CTCTCAGTCTAGAACC-hipsc_cm1	3.77569	-5.38593	ML_WTC_D15	ML	WTC	D15	7	not_heart
CTCTCGACACACTGGC-hipsc_cm1	-6.06806	7.2064	Org_WTC_D30	Org	WTC	D30	3	f
CTCTCGACACGGCCAT-hipsc_cm1	3.73266	-5.49164	ML_SCVI114_D15	ML	SCVI114	D15	7	not_heart
CTCTCGAGTTCCGGTG-hipsc_cm1	-7.40915	4.21861	Org_SCVI114_D15	Org	SCVI114	D15	2	f
CTCTGGTAGCCGTAAG-hipsc_cm1	5.349	12.662	ML_WTC_D15	ML	WTC	D15	10	not_heart
CTCTGGTGTCCCTAAA-hipsc_cm1	-12.5248	-4.03223	Org_WTC_D30	Org	WTC	D30	1	cm
CTCTGGTGTTCCTTGC-hipsc_cm1	4.10662	-3.78012	ML_WTC_D15	ML	WTC	D15	7	not_heart
CTCTGGTTCACATCAG-hipsc_cm1	5.61666	-5.15929	ML_SCVI114_D15	ML	SCVI114	D15	9	not_heart
CTGAATGAGTAACGTA-hipsc_cm1	11.4065	2.76926	ML_SCVI114_D30	ML	SCVI114	D30	9	not_heart
CTGAATGGTACTGTTG-hipsc_cm1	4.12975	6.19763	ML_WTC_D30	ML	WTC	D30	5	not_heart
CTGAATGGTTGTAAAG-hipsc_cm1	3.30017	8.33451	ML_SCVI114_D30	ML	SCVI114	D30	5	not_heart
CTGAATGGTTTATGCG-hipsc_cm1	10.7397	3.74197	ML_SCVI114_D15	ML	SCVI114	D15	6	not_heart
CTGAATGTCATGAGGG-hipsc_cm1	8.61375	-14.3473	Org_WTC_D15	Org	WTC	D15	11	not_heart
CTGAATGTCCATTGGA-hipsc_cm1	4.26996	-5.3145	ML_SCVI114_D15	ML	SCVI114	D15	7	not_heart
CTGAATGTCCGGACTG-hipsc_cm1	11.492	3.1911	ML_WTC_D30	ML	WTC	D30	6	not_heart
CTGAATGTCTCGACGG-hipsc_cm1	9.12206	-14.7682	Org_WTC_D15	Org	WTC	D15	11	not_heart
CTGAGCGCAAAGGATT-hipsc_cm1	-13.0551	-4.5581	Org_SCVI114_D30	Org	SCVI114	D30	1	cm
CTGAGGCCATGTTACG-hipsc_cm1	6.38271	-4.72271	ML_WTC_D15	ML	WTC	D15	9	not_heart
CTGAGGCGTACGACTT-hipsc_cm1	-11.6483	-3.82386	ML_WTC_D30	ML	WTC	D30	1	cm
CTGAGGCTCTACAGGT-hipsc_cm1	-6.76245	7.46306	Org_SCVI114_D30	Org	SCVI114	D30	3	f
CTGAGGCTCTGACAGT-hipsc_cm1	8.85201	-14.5521	Org_WTC_D15	Org	WTC	D15	11	not_heart
CTGATCCCAGTAGAAT-hipsc_cm1	-6.25677	4.71888	Org_WTC_D30	Org	WTC	D30	9	f
CTGATCCCATTAGGCT-hipsc_cm1	8.76926	-14.4805	Org_WTC_D15	Org	WTC	D15	11	not_heart
CTGCAGGAGTACCCTA-hipsc_cm1	8.79613	-14.5066	Org_WTC_D15	Org	WTC	D15	11	not_heart
CTGCAGGCAGGCTTGC-hipsc_cm1	10.1337	3.53347	ML_WTC_D30	ML	WTC	D30	6	not_heart
CTGCAGGGTGCCCAGT-hipsc_cm1	10.5318	3.86139	ML_SCVI114_D30	ML	SCVI114	D30	6	not_heart
CTGCAGGGTGGCTTGC-hipsc_cm1	5.21012	12.4813	ML_WTC_D15	ML	WTC	D15	10	not_heart
CTGCAGGGTTCTCGCT-hipsc_cm1	4.65227	12.1787	Org_SCVI114_D15	Org	SCVI114	D15	10	not_heart
CTGCATCAGCGATGGT-hipsc_cm1	7.06898	-4.54233	ML_SCVI114_D15	ML	SCVI114	D15	9	not_heart
CTGCATCAGGGCCAAT-hipsc_cm1	5.12832	-8.70919	Org_WTC_D15	Org	WTC	D15	7	not_heart
CTGCATCGTAATTAGG-hipsc_cm1	5.75382	-5.37905	ML_SCVI114_D15	ML	SCVI114	D15	9	not_heart
CTGCCATCAAGGCCTC-hipsc_cm1	3.51948	8.24285	Org_SCVI114_D15	Org	SCVI114	D15	5	not_heart
CTGCCATCATTAGGAA-hipsc_cm1	4.16399	-3.86039	ML_SCVI114_D15	ML	SCVI114	D15	7	not_heart
CTGCCTACAAATGCTC-hipsc_cm1	-10.542	-2.58104	Org_SCVI114_D30	Org	SCVI114	D30	1	cm
CTGCCTATCGATACGT-hipsc_cm1	-6.60215	7.40379	Org_SCVI114_D30	Org	SCVI114	D30	3	f
CTGCCTATCGGCTCTT-hipsc_cm1	5.83031	-5.46766	ML_SCVI114_D15	ML	SCVI114	D15	9	not_heart
CTGCGAGCAGCTTCCT-hipsc_cm1	-12.7644	-2.37521	Org_SCVI114_D15	Org	SCVI114	D15	1	cm
CTGCGAGGTGTAACGG-hipsc_cm1	3.28493	7.89162	Org_SCVI114_D15	Org	SCVI114	D15	5	not_heart
CTGCTCAAGACCAACG-hipsc_cm1	5.1191	-8.7506	Org_WTC_D15	Org	WTC	D15	7	not_heart
CTGCTCACAAAGGCAC-hipsc_cm1	-12.0371	-3.36288	ML_WTC_D15	ML	WTC	D15	1	cm
CTGCTCACAGCGCGTT-hipsc_cm1	2.79129	-8.74941	Org_WTC_D15	Org	WTC	D15	9	not_heart
CTGCTCACATGACGAG-hipsc_cm1	-12.5398	-2.2228	Org_SCVI114_D15	Org	SCVI114	D15	1	cm
CTGCTCAGTATGTCCA-hipsc_cm1	-6.53156	4.47931	Org_WTC_D15	Org	WTC	D15	2	f
CTGCTCAGTTGGATCT-hipsc_cm1	7.22799	-4.38433	ML_SCVI114_D15	ML	SCVI114	D15	9	not_heart
CTGCTCAGTTTGGGAG-hipsc_cm1	-7.42396	4.54237	Org_SCVI114_D15	Org	SCVI114	D15	2	f
CTGCTCATCGAGAAAT-hipsc_cm1	-7.98241	3.58999	Org_SCVI114_D15	Org	SCVI114	D15	2	f
CTGGACGAGTGTTGAA-hipsc_cm1	10.6647	4.11163	ML_WTC_D30	ML	WTC	D30	6	not_heart
CTGGACGCATGACGAG-hipsc_cm1	4.13939	7.22427	ML_SCVI114_D15	ML	SCVI114	D15	5	not_heart
CTGGACGGTACGCTTA-hipsc_cm1	3.8543	-5.51466	ML_WTC_D15	ML	WTC	D15	7	not_heart
CTGGCAGAGAGGCGGA-hipsc_cm1	5.24334	7.64096	ML_SCVI114_D15	ML	SCVI114	D15	5	not_heart
CTGGCAGCAAATCGTC-hipsc_cm1	5.3116	7.60299	ML_WTC_D15	ML	WTC	D15	5	not_heart
CTGGCAGCAAGAATGT-hipsc_cm1	-12.9704	-3.5201	Org_SCVI114_D30	Org	SCVI114	D30	1	cm
CTGGCAGTCCGTTGGG-hipsc_cm1	-12.5199	-2.13787	Org_SCVI114_D15	Org	SCVI114	D15	1	cm
CTGGCAGTCTTAGCTT-hipsc_cm1	11.4062	2.81701	ML_SCVI114_D30	ML	SCVI114	D30	6	not_heart
CTGGTCTAGGGAGTGG-hipsc_cm1	-5.91567	7.16986	Org_SCVI114_D30	Org	SCVI114	D30	3	f
CTGGTCTGTCTTCAAG-hipsc_cm1	2.43125	-8.91926	Org_WTC_D15	Org	WTC	D15	12	not_heart
CTGGTCTTCATTACGG-hipsc_cm1	7.05534	-4.70683	ML_SCVI114_D15	ML	SCVI114	D15	9	not_heart
CTGGTCTTCTCCACTG-hipsc_cm1	-7.10747	4.50694	Org_SCVI114_D15	Org	SCVI114	D15	2	f
CTGTACCCATCTATCT-hipsc_cm1	-6.54234	4.56547	Org_WTC_D15	Org	WTC	D15	2	f
CTGTAGAAGTTTGAGA-hipsc_cm1	10.8529	4.19707	ML_WTC_D30	ML	WTC	D30	6	not_heart
CTGTAGAGTATGTCTG-hipsc_cm1	5.07386	13.1029	ML_WTC_D15	ML	WTC	D15	10	not_heart
CTGTAGAGTCTCGGGT-hipsc_cm1	11.7228	4.13932	ML_SCVI114_D30	ML	SCVI114	D30	6	not_heart
CTGTAGAGTTGCAACT-hipsc_cm1	3.37704	7.5941	Org_SCVI114_D15	Org	SCVI114	D15	5	not_heart
CTGTATTAGATGTAGT-hipsc_cm1	4.80829	8.08013	ML_WTC_D15	ML	WTC	D15	5	not_heart
CTGTATTCACAGAGAC-hipsc_cm1	-12.2198	-1.94328	Org_SCVI114_D15	Org	SCVI114	D15	1	cm
CTGTATTCACGGAAGT-hipsc_cm1	4.77383	8.47163	Org_SCVI114_D15	Org	SCVI114	D15	5	not_heart
CTGTATTGTCTCGGGT-hipsc_cm1	2.84888	-8.06517	Org_WTC_D15	Org	WTC	D15	7	not_heart
CTGTCGTAGATAGTGT-hipsc_cm1	3.92817	-9.09955	Org_WTC_D15	Org	WTC	D15	12	not_heart
CTGTCGTAGTCTACCA-hipsc_cm1	-10.5285	-2.54723	ML_SCVI114_D30	ML	SCVI114	D30	1	cm
CTGTCGTGTATTGCCA-hipsc_cm1	5.06881	11.4978	ML_WTC_D15	ML	WTC	D15	5	not_heart
CTGTGAAAGGGCCCTT-hipsc_cm1	6.84542	-7.15837	Org_WTC_D15	Org	WTC	D15	9	not_heart
CTGTGGGGTACCTGTA-hipsc_cm1	6.02506	-5.44344	ML_SCVI114_D15	ML	SCVI114	D15	9	not_heart
CTGTGGGGTTTAAGGA-hipsc_cm1	10.5998	4.06176	ML_SCVI114_D30	ML	SCVI114	D30	6	not_heart
CTTACCGAGTTAGTGA-hipsc_cm1	5.17299	12.6117	ML_WTC_D15	ML	WTC	D15	10	not_heart
CTTACCGCAACGGCCT-hipsc_cm1	-6.62867	7.1618	Org_SCVI114_D30	Org	SCVI114	D30	3	f
CTTACCGCAGGTATGG-hipsc_cm1	4.91035	-12.3292	Org_WTC_D15	Org	WTC	D15	8	not_heart
CTTACCGTCTCGCCTA-hipsc_cm1	-12.7601	-4.92632	Org_SCVI114_D30	Org	SCVI114	D30	1	cm
CTTAGGAAGAGTAACT-hipsc_cm1	5.14607	12.5758	ML_WTC_D15	ML	WTC	D15	10	not_heart
CTTAGGAAGCCTTGAT-hipsc_cm1	7.10297	-6.97457	Org_WTC_D30	Org	WTC	D30	9	not_heart
CTTAGGAAGCGTTCAT-hipsc_cm1	5.75654	13.0455	Org_SCVI114_D15	Org	SCVI114	D15	10	not_heart
CTTAGGACACCCAAGC-hipsc_cm1	10.8223	3.28011	ML_WTC_D30	ML	WTC	D30	6	not_heart
CTTAGGACACGTCTCT-hipsc_cm1	2.86698	-9.36156	Org_WTC_D15	Org	WTC	D15	12	not_heart
CTTCAATCAAGTTTGC-hipsc_cm1	5.19698	12.5484	ML_WTC_D30	ML	WTC	D30	10	not_heart
CTTCAATGTATACCTG-hipsc_cm1	4.25208	-5.68758	ML_SCVI114_D15	ML	SCVI114	D15	7	not_heart
CTTCAATGTGGCTGAA-hipsc_cm1	-7.46966	4.47853	Org_SCVI114_D15	Org	SCVI114	D15	2	f
CTTCAATGTTAGGGAC-hipsc_cm1	3.94863	6.49255	ML_SCVI114_D15	ML	SCVI114	D15	5	not_heart
CTTCCGACAACCGATT-hipsc_cm1	5.3366	-4.41087	ML_SCVI114_D15	ML	SCVI114	D15	7	not_heart
CTTCCGAGTACTCGTA-hipsc_cm1	-12.7907	-2.02607	Org_SCVI114_D15	Org	SCVI114	D15	1	cm
CTTCCGAGTGTTCAGT-hipsc_cm1	5.0425	7.92161	ML_WTC_D15	ML	WTC	D15	5	not_heart
CTTCCGAGTTGCCGCA-hipsc_cm1	-12.8529	-2.47914	Org_SCVI114_D15	Org	SCVI114	D15	1	cm
CTTCCGATCCGATAGT-hipsc_cm1	4.22085	-6.27197	ML_SCVI114_D30	ML	SCVI114	D30	7	not_heart
CTTCCTTAGCAACAAT-hipsc_cm1	-12.4104	-2.34317	Org_WTC_D15	Org	WTC	D15	1	cm
CTTCCTTAGCAATAAC-hipsc_cm1	5.5617	-4.94774	ML_WTC_D15	ML	WTC	D15	9	not_heart
CTTCCTTAGGTTTACC-hipsc_cm1	7.25745	-4.38579	ML_WTC_D15	ML	WTC	D15	9	not_heart
CTTCCTTCACTTTATC-hipsc_cm1	6.07346	-7.62844	Org_WTC_D15	Org	WTC	D15	9	not_heart
CTTCCTTCAGCTTTCC-hipsc_cm1	6.73807	-7.40375	Org_WTC_D15	Org	WTC	D15	9	not_heart
CTTCGGTAGCATCCCG-hipsc_cm1	-12.3516	-4.80798	Org_WTC_D30	Org	WTC	D30	1	cm
CTTCGGTAGCTTGTGT-hipsc_cm1	4.20359	-5.94462	ML_SCVI114_D15	ML	SCVI114	D15	7	not_heart
CTTCGGTCAGGCGAAT-hipsc_cm1	-7.2778	4.41429	Org_SCVI114_D15	Org	SCVI114	D15	2	f
CTTCGGTGTTAAGACA-hipsc_cm1	-6.04669	5.0244	ML_SCVI114_D15	ML	SCVI114	D15	3	f
CTTCGGTTCGTAGTGT-hipsc_cm1	5.49794	12.2967	Org_WTC_D30	Org	WTC	D30	10	not_heart
CTTCGGTTCTGCCTGT-hipsc_cm1	4.31875	6.57457	ML_SCVI114_D15	ML	SCVI114	D15	5	not_heart
CTTCTAAAGGCCTTGC-hipsc_cm1	5.14821	8.03446	ML_SCVI114_D15	ML	SCVI114	D15	5	not_heart
CTTCTAAAGTTCATGC-hipsc_cm1	-12.3129	-2.07487	Org_SCVI114_D15	Org	SCVI114	D15	1	cm
CTTCTAACACTCCACT-hipsc_cm1	-6.96759	4.41753	Org_SCVI114_D15	Org	SCVI114	D15	2	f
CTTCTAACATGCAGGA-hipsc_cm1	-11.7363	-3.1386	ML_SCVI114_D15	ML	SCVI114	D15	1	cm
CTTCTAAGTCACAATC-hipsc_cm1	4.04437	-4.88127	ML_SCVI114_D15	ML	SCVI114	D15	7	not_heart
CTTCTAAGTTTGGGAG-hipsc_cm1	11.9151	4.4748	ML_WTC_D30	ML	WTC	D30	6	not_heart
CTTCTAATCACAATGC-hipsc_cm1	-12.9111	-4.74629	Org_SCVI114_D30	Org	SCVI114	D30	1	cm
CTTCTAATCTGCTAGA-hipsc_cm1	-12.5355	-4.70966	Org_WTC_D30	Org	WTC	D30	1	cm
CTTCTCTAGCTCACTA-hipsc_cm1	11.8656	4.55501	ML_SCVI114_D30	ML	SCVI114	D30	6	not_heart
CTTCTCTAGTTTCGAC-hipsc_cm1	5.77525	-7.88301	Org_WTC_D15	Org	WTC	D15	7	not_heart
CTTCTCTCAAGTCCCG-hipsc_cm1	-12.8422	-3.67404	Org_SCVI114_D30	Org	SCVI114	D30	1	cm
CTTCTCTCACGCTATA-hipsc_cm1	4.76197	12.3636	ML_WTC_D15	ML	WTC	D15	10	not_heart
CTTCTCTTCTATCCAT-hipsc_cm1	-12.7293	-2.26187	Org_SCVI114_D15	Org	SCVI114	D15	1	cm
CTTGAGAAGCATATGA-hipsc_cm1	4.97809	8.35333	ML_WTC_D30	ML	WTC	D30	5	not_heart
CTTGAGACAAAGGCGT-hipsc_cm1	-0.799016	1.24358	Org_WTC_D15	Org	WTC	D15	11	not_heart
CTTGAGACATCTTCGC-hipsc_cm1	7.25172	-4.37337	ML_SCVI114_D15	ML	SCVI114	D15	9	not_heart
CTTGAGAGTTATGGTC-hipsc_cm1	-6.85757	7.7261	Org_WTC_D30	Org	WTC	D30	3	f
CTTGAGATCAGATTGC-hipsc_cm1	-13.2697	-2.10031	Org_SCVI114_D15	Org	SCVI114	D15	1	cm
CTTTCAAAGACATGCG-hipsc_cm1	3.42861	8.06434	ML_WTC_D30	ML	WTC	D30	5	not_heart
CTTTCAAAGTAGGAAG-hipsc_cm1	-12.2268	-4.8657	Org_SCVI114_D30	Org	SCVI114	D30	1	cm
CTTTCAACAAGCACCC-hipsc_cm1	-6.45463	7.32216	Org_SCVI114_D30	Org	SCVI114	D30	3	f
CTTTCAACAAGCTACT-hipsc_cm1	-12.405	-4.87559	Org_WTC_D30	Org	WTC	D30	1	cm
CTTTCAACACTGGCGT-hipsc_cm1	11.2345	3.22594	ML_SCVI114_D15	ML	SCVI114	D15	6	not_heart
CTTTCAACATCTTAGG-hipsc_cm1	4.02015	-4.26255	ML_SCVI114_D15	ML	SCVI114	D15	7	not_heart
CTTTCAATCTCCACTG-hipsc_cm1	4.12182	6.21953	ML_SCVI114_D15	ML	SCVI114	D15	5	not_heart
CTTTCGGGTACACGCC-hipsc_cm1	-13.0737	-2.69966	Org_SCVI114_D15	Org	SCVI114	D15	1	cm
CTTTCGGGTTGCTCGG-hipsc_cm1	4.8424	7.60802	ML_SCVI114_D15	ML	SCVI114	D15	5	not_heart
GAAACCTAGGTGGTTG-hipsc_cm1	5.6447	-5.48223	ML_SCVI114_D15	ML	SCVI114	D15	9	not_heart
GAAACCTTCACTAGCA-hipsc_cm1	-7.96292	3.67351	Org_SCVI114_D15	Org	SCVI114	D15	2	cm
GAAATGAAGCGATGCA-hipsc_cm1	3.89838	7.8088	ML_SCVI114_D15	ML	SCVI114	D15	5	not_heart
GAAATGAAGGATATAC-hipsc_cm1	4.85936	8.03717	ML_WTC_D30	ML	WTC	D30	5	not_heart
GAAATGAAGTTACGGG-hipsc_cm1	3.39021	7.48439	Org_SCVI114_D15	Org	SCVI114	D15	5	not_heart
GAAATGAGTCTCGGGT-hipsc_cm1	2.74295	-8.10288	ML_SCVI114_D30	ML	SCVI114	D30	12	not_heart
GAAATGATCGTGCACG-hipsc_cm1	-6.52909	6.71336	Org_WTC_D30	Org	WTC	D30	3	f
GAACACTAGATAACAC-hipsc_cm1	4.95057	-11.2153	ML_SCVI114_D30	ML	SCVI114	D30	8	not_heart
GAACACTGTGCATGAG-hipsc_cm1	-12.0967	-4.67585	Org_SCVI114_D30	Org	SCVI114	D30	1	cm
GAACACTTCAGCTTCC-hipsc_cm1	4.09489	-4.48679	ML_SCVI114_D15	ML	SCVI114	D15	7	not_heart
GAACACTTCCACGAAT-hipsc_cm1	4.67123	14.1337	ML_SCVI114_D15	ML	SCVI114	D15	14	not_heart
GAACACTTCCGGACTG-hipsc_cm1	-12.6407	-4.35043	Org_SCVI114_D30	Org	SCVI114	D30	1	cm
GAACACTTCGTGGGAA-hipsc_cm1	4.85872	-9.96615	Org_WTC_D30	Org	WTC	D30	8	not_heart
GAACGTTAGACCGCCT-hipsc_cm1	5.6283	-5.11819	ML_SCVI114_D15	ML	SCVI114	D15	9	not_heart
GAACGTTTCCGAGCTG-hipsc_cm1	-7.08808	4.21843	Org_SCVI114_D15	Org	SCVI114	D15	2	f
GAACGTTTCGCCAGTG-hipsc_cm1	3.8596	-5.57373	ML_SCVI114_D15	ML	SCVI114	D15	7	not_heart
GAACTGTAGGGTTAGC-hipsc_cm1	11.9124	4.61112	ML_SCVI114_D30	ML	SCVI114	D30	6	not_heart
GAACTGTAGGTGGTTG-hipsc_cm1	12.032	3.46084	ML_SCVI114_D30	ML	SCVI114	D30	6	not_heart
GAACTGTCACTCCACT-hipsc_cm1	-12.4465	-5.05366	Org_WTC_D30	Org	WTC	D30	1	cm
GAACTGTCAGACCCGT-hipsc_cm1	4.88723	12.0853	ML_SCVI114_D30	ML	SCVI114	D30	10	not_heart
GAACTGTCATAATGAG-hipsc_cm1	6.08963	-6.34833	Org_WTC_D15	Org	WTC	D15	12	not_heart
GAACTGTGTCCAACGC-hipsc_cm1	3.3401	-5.9623	ML_SCVI114_D15	ML	SCVI114	D15	7	not_heart
GAAGAATGTGCACATT-hipsc_cm1	2.57642	-8.28345	ML_WTC_D15	ML	WTC	D15	12	not_heart
GAAGAATGTTGGGAAC-hipsc_cm1	-13.3576	-5.05183	Org_WTC_D30	Org	WTC	D30	1	cm
GAAGCCCAGACGCAGT-hipsc_cm1	-12.5524	-2.11276	Org_SCVI114_D15	Org	SCVI114	D15	1	cm
GAAGCCCAGTTCCGTA-hipsc_cm1	2.69829	-9.36693	Org_WTC_D15	Org	WTC	D15	12	not_heart
GAAGCCCCAACCGCCA-hipsc_cm1	4.25583	-8.92403	Org_WTC_D15	Org	WTC	D15	7	not_heart
GAAGCCCCATCATCCC-hipsc_cm1	11.9176	4.53853	ML_WTC_D30	ML	WTC	D30	6	not_heart
GAAGCCCTCTCTAGGA-hipsc_cm1	-7.21983	4.46447	Org_SCVI114_D15	Org	SCVI114	D15	2	f
GAAGCGAAGCACACAG-hipsc_cm1	-12.5689	-4.56499	Org_SCVI114_D30	Org	SCVI114	D30	1	cm
GAAGCGACAACTCGTA-hipsc_cm1	4.92497	13.2699	ML_WTC_D15	ML	WTC	D15	14	not_heart
GAAGCGACAGGAGACT-hipsc_cm1	-6.12618	7.08522	Org_SCVI114_D30	Org	SCVI114	D30	3	f
GAAGCGATCGTTCTGC-hipsc_cm1	5.87106	13.0128	Org_SCVI114_D15	Org	SCVI114	D15	10	not_heart
GAAGGACAGTATTGCC-hipsc_cm1	5.0888	7.84687	ML_SCVI114_D15	ML	SCVI114	D15	5	not_heart
GAAGGACAGTCGAATA-hipsc_cm1	-6.89864	7.75949	Org_SCVI114_D30	Org	SCVI114	D30	3	f
GAAGGGTAGAGACAAG-hipsc_cm1	-13.2131	-2.23895	Org_SCVI114_D15	Org	SCVI114	D15	1	cm
GAAGGGTCAGCCTTCT-hipsc_cm1	2.58457	-8.8336	Org_WTC_D15	Org	WTC	D15	12	not_heart
GAAGGGTGTAGCCAGA-hipsc_cm1	6.89513	-7.13842	Org_WTC_D15	Org	WTC	D15	9	not_heart
GAAGGGTGTGCAATAA-hipsc_cm1	-8.28123	3.16328	Org_SCVI114_D15	Org	SCVI114	D15	2	cm
GAAGGGTTCAGGGTAG-hipsc_cm1	4.56134	-6.25396	ML_SCVI114_D30	ML	SCVI114	D30	7	not_heart
GAAGGGTTCGATCCAA-hipsc_cm1	11.9585	3.38247	Org_WTC_D30	Org	WTC	D30	6	not_heart
GAAGTAAAGAAGTCTA-hipsc_cm1	4.62037	7.20288	ML_SCVI114_D30	ML	SCVI114	D30	5	not_heart
GAAGTAATCAGACCCG-hipsc_cm1	-6.45252	5.22109	Org_SCVI114_D15	Org	SCVI114	D15	3	f
GAAGTAATCATCCTGC-hipsc_cm1	4.80765	8.30594	ML_WTC_D30	ML	WTC	D30	9	f
GAAGTAATCCTGGCTT-hipsc_cm1	4.17019	-3.9886	ML_SCVI114_D15	ML	SCVI114	D15	7	not_heart
GAAGTAATCGATTGAC-hipsc_cm1	4.34502	-5.7333	ML_SCVI114_D15	ML	SCVI114	D15	7	not_heart
GAATAGACATGGGTTT-hipsc_cm1	-7.0678	4.32509	Org_SCVI114_D15	Org	SCVI114	D15	2	f
GAATAGAGTTCCTTGC-hipsc_cm1	11.7092	4.14365	ML_WTC_D30	ML	WTC	D30	6	not_heart
GAATAGATCCCAGTGG-hipsc_cm1	6.06901	-5.27131	ML_SCVI114_D15	ML	SCVI114	D15	9	not_heart
GAATAGATCTGAGATC-hipsc_cm1	3.85406	-5.45438	ML_SCVI114_D15	ML	SCVI114	D15	7	not_heart
GAATCACAGCGTTCCG-hipsc_cm1	-6.17462	7.2056	Org_WTC_D30	Org	WTC	D30	3	f
GAATCACCAATCCTTT-hipsc_cm1	3.00267	-9.31747	Org_WTC_D15	Org	WTC	D15	12	not_heart
GAATCACGTAGATCGG-hipsc_cm1	-5.75298	6.40471	Org_SCVI114_D30	Org	SCVI114	D30	3	f
GAATCGTTCATGACAC-hipsc_cm1	6.12228	-7.58388	Org_WTC_D15	Org	WTC	D15	9	not_heart
GACACGCCAAGAGAGA-hipsc_cm1	4.99403	12.7524	ML_WTC_D15	ML	WTC	D15	10	not_heart
GACACGCGTAGTGTGG-hipsc_cm1	-11.5002	-3.41506	ML_WTC_D15	ML	WTC	D15	1	cm
GACAGCCAGCACTCAT-hipsc_cm1	6.64352	-5.37123	ML_SCVI114_D30	ML	SCVI114	D30	9	not_heart
GACAGCCAGTAACGAT-hipsc_cm1	5.27902	-8.49359	Org_WTC_D15	Org	WTC	D15	7	not_heart
GACAGCCCAAGACGAC-hipsc_cm1	6.04533	-5.62972	ML_SCVI114_D15	ML	SCVI114	D15	9	not_heart
GACAGCCCAGGTCTCG-hipsc_cm1	-12.2965	-2.07404	Org_SCVI114_D15	Org	SCVI114	D15	1	cm
GACAGCCGTTCCAAAC-hipsc_cm1	5.15891	-12.4965	ML_SCVI114_D30	ML	SCVI114	D30	8	not_heart
GACATCACACAACGTT-hipsc_cm1	-1.32479	1.74093	Org_WTC_D15	Org	WTC	D15	15	not_heart
GACATCAGTAGGTTTC-hipsc_cm1	8.95085	-14.6324	Org_WTC_D15	Org	WTC	D15	11	not_heart
GACATCAGTGTCCATA-hipsc_cm1	-6.13636	7.41721	Org_WTC_D30	Org	WTC	D30	3	f
GACCAATAGAGTCTTC-hipsc_cm1	-7.1575	4.56469	Org_SCVI114_D15	Org	SCVI114	D15	2	f
GACCAATCAACACGAG-hipsc_cm1	-12.7459	-4.15443	Org_WTC_D30	Org	WTC	D30	1	cm
GACCAATCATGTCAGT-hipsc_cm1	5.26278	13.0806	ML_SCVI114_D15	ML	SCVI114	D15	10	not_heart
GACCAATGTGCCGGTT-hipsc_cm1	4.29128	-8.9064	Org_WTC_D15	Org	WTC	D15	7	not_heart
GACCAATTCACGATAC-hipsc_cm1	4.32126	-5.68186	ML_SCVI114_D15	ML	SCVI114	D15	7	not_heart
GACCAATTCGTAACAC-hipsc_cm1	10.6218	3.36498	ML_WTC_D15	ML	WTC	D15	6	not_heart
GACCCAGAGATTACCC-hipsc_cm1	-12.4058	-3.39447	Org_SCVI114_D30	Org	SCVI114	D30	1	cm
GACCCAGAGCGAGTAC-hipsc_cm1	-12.7654	-2.49735	Org_SCVI114_D15	Org	SCVI114	D15	1	cm
GACCCAGAGCGCCGTT-hipsc_cm1	5.94805	-4.13368	ML_SCVI114_D15	ML	SCVI114	D15	9	not_heart
GACCCAGCAATGGCAG-hipsc_cm1	-12.6636	-4.56059	Org_SCVI114_D30	Org	SCVI114	D30	1	cm
GACCCAGCACGGGCTT-hipsc_cm1	-11.5077	-3.43697	ML_SCVI114_D15	ML	SCVI114	D15	1	cm
GACCCTTCAAACGAGC-hipsc_cm1	-13.147	-4.92886	Org_SCVI114_D30	Org	SCVI114	D30	1	cm
GACCCTTCAGTCTACA-hipsc_cm1	6.59368	-4.30433	ML_SCVI114_D15	ML	SCVI114	D15	9	not_heart
GACCCTTCATCCTGTC-hipsc_cm1	-12.906	-4.79032	Org_WTC_D30	Org	WTC	D30	1	cm
GACCCTTGTATCTCTT-hipsc_cm1	4.80415	13.8349	ML_SCVI114_D15	ML	SCVI114	D15	14	not_heart
GACCCTTGTATGGGAC-hipsc_cm1	3.53689	-8.85609	Org_WTC_D15	Org	WTC	D15	12	not_heart
GACCCTTGTCTTGAAC-hipsc_cm1	4.85227	7.34126	ML_SCVI114_D15	ML	SCVI114	D15	5	not_heart
GACCCTTGTGTCTTCC-hipsc_cm1	6.95436	-7.21136	Org_WTC_D15	Org	WTC	D15	9	not_heart
GACCGTGAGAAATGGG-hipsc_cm1	4.18119	-5.63494	ML_SCVI114_D15	ML	SCVI114	D15	7	not_heart
GACCGTGAGCACCTGC-hipsc_cm1	8.54569	-14.2711	Org_WTC_D15	Org	WTC	D15	9	not_heart
GACCGTGCATCTGGGC-hipsc_cm1	6.72077	-4.2771	ML_SCVI114_D15	ML	SCVI114	D15	9	not_heart
GACCTTCAGTCTAACC-hipsc_cm1	-5.81693	6.45519	Org_SCVI114_D30	Org	SCVI114	D30	3	f
GACCTTCCAAGCGAGT-hipsc_cm1	-6.80405	7.7371	Org_SCVI114_D30	Org	SCVI114	D30	3	f
GACGCTGAGCATTGTC-hipsc_cm1	4.89834	-12.3578	Org_WTC_D15	Org	WTC	D15	8	not_heart
GACGCTGCAAGTGCAG-hipsc_cm1	3.84153	7.57895	ML_WTC_D15	ML	WTC	D15	5	not_heart
GACGCTGCACCTGAAT-hipsc_cm1	4.42313	8.40302	ML_SCVI114_D30	ML	SCVI114	D30	5	not_heart
GACGTTAAGCTCCATA-hipsc_cm1	10.986	3.66634	ML_WTC_D15	ML	WTC	D15	6	not_heart
GACGTTAGTGCTCGTG-hipsc_cm1	5.14066	-8.7963	Org_WTC_D15	Org	WTC	D15	7	not_heart
GACGTTATCCCATTTA-hipsc_cm1	2.65633	-9.40415	Org_WTC_D15	Org	WTC	D15	12	not_heart
GACGTTATCGGTGTTA-hipsc_cm1	-8.30121	9.30918	Org_SCVI114_D30	Org	SCVI114	D30	4	ec
GACTATGAGTAAGAGG-hipsc_cm1	4.06972	7.8014	ML_SCVI114_D15	ML	SCVI114	D15	5	not_heart
GACTCAAAGATTGAGT-hipsc_cm1	4.3291	7.39821	ML_WTC_D15	ML	WTC	D15	5	not_heart
GACTCAACAGGTAGTG-hipsc_cm1	-12.8263	-3.59318	Org_WTC_D30	Org	WTC	D30	1	cm
GACTCAACAGTCGCAC-hipsc_cm1	5.24497	7.71467	ML_SCVI114_D15	ML	SCVI114	D15	5	not_heart
GACTCAAGTTACCCAA-hipsc_cm1	4.14772	-3.85169	ML_SCVI114_D15	ML	SCVI114	D15	7	not_heart
GACTCTCCAAGAGGTC-hipsc_cm1	5.29491	12.3697	Org_WTC_D15	Org	WTC	D15	10	not_heart
GACTCTCCATGACTAC-hipsc_cm1	11.7475	3.47689	ML_SCVI114_D30	ML	SCVI114	D30	6	not_heart
GACTCTCTCAAGAGTA-hipsc_cm1	5.42252	-4.28835	ML_SCVI114_D15	ML	SCVI114	D15	7	not_heart
GACTCTCTCCCTTTGG-hipsc_cm1	9.00971	-14.6797	Org_WTC_D15	Org	WTC	D15	11	not_heart
GACTCTCTCTGGTTGA-hipsc_cm1	4.18369	-4.8796	ML_SCVI114_D15	ML	SCVI114	D15	7	not_heart
GACTGATAGCCAGACA-hipsc_cm1	-13.4273	-5.01582	Org_SCVI114_D30	Org	SCVI114	D30	1	cm
GACTGATAGGATCATA-hipsc_cm1	-5.7825	5.40205	ML_WTC_D15	ML	WTC	D15	5	f
GACTGATAGTGGATTA-hipsc_cm1	4.39272	8.84434	Org_WTC_D15	Org	WTC	D15	9	not_heart
GACTGATGTTCCCAAA-hipsc_cm1	-13.4331	-5.01166	Org_WTC_D30	Org	WTC	D30	1	cm
GACTTCCAGGAAACGA-hipsc_cm1	5.19448	-4.44161	ML_SCVI114_D15	ML	SCVI114	D15	7	not_heart
GACTTCCAGGTTTGAA-hipsc_cm1	-7.85311	3.8352	Org_SCVI114_D15	Org	SCVI114	D15	2	f
GACTTCCGTGTGTCCG-hipsc_cm1	-5.7736	5.42829	ML_WTC_D15	ML	WTC	D15	3	f
GAGAAATAGGACCCAA-hipsc_cm1	2.77042	-9.47353	Org_WTC_D15	Org	WTC	D15	12	not_heart
GAGAAATCAGCTGTAT-hipsc_cm1	4.45196	7.24481	ML_WTC_D15	ML	WTC	D15	5	not_heart
GAGAAATGTCACTCAA-hipsc_cm1	-1.84284	2.16743	Org_WTC_D15	Org	WTC	D15	15	not_heart
GAGAAATGTGCCGGTT-hipsc_cm1	4.5661	14.2492	ML_WTC_D15	ML	WTC	D15	14	not_heart
GAGAAATTCCAACCAA-hipsc_cm1	-6.34126	7.18707	Org_WTC_D30	Org	WTC	D30	3	f
GAGAAATTCGCACGGT-hipsc_cm1	6.43021	-5.51767	Org_WTC_D30	Org	WTC	D30	9	not_heart
GAGACCCAGGTAAAGG-hipsc_cm1	4.36228	8.83276	Org_SCVI114_D15	Org	SCVI114	D15	5	not_heart
GAGACCCCAGATCCAT-hipsc_cm1	-7.14288	4.28756	Org_SCVI114_D15	Org	SCVI114	D15	2	f
GAGACCCCAGTACTAC-hipsc_cm1	3.56047	-8.87127	Org_WTC_D15	Org	WTC	D15	12	not_heart
GAGACCCGTGTCCCTT-hipsc_cm1	11.1933	3.22735	ML_WTC_D15	ML	WTC	D15	6	not_heart
GAGACCCTCCTATTGT-hipsc_cm1	4.73716	7.09425	ML_WTC_D15	ML	WTC	D15	5	not_heart
GAGACCCTCGTGTGGC-hipsc_cm1	4.49266	-5.51091	ML_SCVI114_D15	ML	SCVI114	D15	7	not_heart
GAGACTTCAGGCATGA-hipsc_cm1	5.26963	-8.2894	Org_WTC_D15	Org	WTC	D15	7	not_heart
GAGACTTGTAACCCTA-hipsc_cm1	-12.8666	-3.8153	Org_SCVI114_D30	Org	SCVI114	D30	1	cm
GAGAGGTAGGGTGAAA-hipsc_cm1	3.90956	-9.10316	Org_WTC_D15	Org	WTC	D15	12	not_heart
GAGAGGTCAAGTATAG-hipsc_cm1	-13.2038	-2.06915	Org_SCVI114_D15	Org	SCVI114	D15	1	cm
GAGAGGTGTATCGTTG-hipsc_cm1	-12.0164	-3.40868	ML_WTC_D30	ML	WTC	D30	1	cm
GAGAGGTGTGGCTCTG-hipsc_cm1	4.29296	-6.23151	ML_SCVI114_D30	ML	SCVI114	D30	7	not_heart
GAGATGGAGCACTGGA-hipsc_cm1	-7.40321	4.1177	Org_SCVI114_D15	Org	SCVI114	D15	2	f
GAGATGGCATCTAACG-hipsc_cm1	-12.3111	-4.75878	Org_WTC_D30	Org	WTC	D30	1	cm
GAGATGGCATGAAGGC-hipsc_cm1	6.89572	-7.08197	Org_WTC_D15	Org	WTC	D15	9	not_heart
GAGATGGGTCCTATAG-hipsc_cm1	4.37136	-6.18601	ML_SCVI114_D30	ML	SCVI114	D30	7	not_heart
GAGATGGGTTGTGTTG-hipsc_cm1	4.07943	-3.7512	ML_SCVI114_D15	ML	SCVI114	D15	7	not_heart
GAGCCTGAGACGCAGT-hipsc_cm1	-8.07589	3.50955	Org_SCVI114_D15	Org	SCVI114	D15	2	cm
GAGCCTGCACCAACAT-hipsc_cm1	3.72742	-9.04691	Org_WTC_D15	Org	WTC	D15	12	not_heart
GAGCCTGGTAGCGATG-hipsc_cm1	-6.49894	7.68419	Org_WTC_D30	Org	WTC	D30	3	f
GAGCCTGGTCGTCTCT-hipsc_cm1	4.28242	-3.99043	ML_SCVI114_D15	ML	SCVI114	D15	7	not_heart
GAGCCTGGTTTCGCTC-hipsc_cm1	4.20873	6.24686	ML_SCVI114_D15	ML	SCVI114	D15	5	not_heart
GAGCCTGTCTAGACCA-hipsc_cm1	-7.77801	3.92675	Org_SCVI114_D15	Org	SCVI114	D15	2	f
GAGCTGCTCGATTGAC-hipsc_cm1	4.05558	-4.30998	ML_WTC_D15	ML	WTC	D15	7	not_heart
GAGGCAAAGAATCGCG-hipsc_cm1	-7.19578	4.29808	Org_SCVI114_D15	Org	SCVI114	D15	2	f
GAGGCAAAGCGCATCC-hipsc_cm1	-7.07916	5.15395	Org_SCVI114_D15	Org	SCVI114	D15	2	f
GAGGCAAAGGAACGAA-hipsc_cm1	-12.9184	-3.88713	Org_WTC_D30	Org	WTC	D30	1	cm
GAGGCAACAATCTCGA-hipsc_cm1	10.3046	3.72491	ML_WTC_D15	ML	WTC	D15	6	not_heart
GAGGCAACATAAGCAA-hipsc_cm1	11.9384	4.6725	ML_SCVI114_D30	ML	SCVI114	D30	6	not_heart
GAGGCAATCTCCATAT-hipsc_cm1	11.9118	4.52842	ML_SCVI114_D30	ML	SCVI114	D30	6	not_heart
GAGGCCTCATCGGTTA-hipsc_cm1	-7.40024	4.39522	Org_SCVI114_D15	Org	SCVI114	D15	2	f
GAGGCCTTCCCTCTAG-hipsc_cm1	12.0006	3.32222	Org_WTC_D30	Org	WTC	D30	6	not_heart
GAGGGATAGGCTCACC-hipsc_cm1	11.134	3.15517	Org_WTC_D15	Org	WTC	D15	6	not_heart
GAGGGATAGGCTCTAT-hipsc_cm1	4.08938	-5.77515	ML_SCVI114_D15	ML	SCVI114	D15	7	not_heart
GAGGGATGTTCGGCTG-hipsc_cm1	5.02757	7.73487	ML_WTC_D15	ML	WTC	D15	5	not_heart
GAGGGTAAGCATTTGC-hipsc_cm1	4.94314	-8.00598	Org_WTC_D15	Org	WTC	D15	7	not_heart
GAGGGTAAGCTATCTG-hipsc_cm1	-12.9838	-4.09303	Org_SCVI114_D30	Org	SCVI114	D30	1	cm
GAGGGTATCGGAGTGA-hipsc_cm1	4.85002	-10.0865	Org_WTC_D30	Org	WTC	D30	8	not_heart
GAGGGTATCTATACGG-hipsc_cm1	4.88974	-12.1458	Org_WTC_D15	Org	WTC	D15	8	not_heart
GAGTCATAGAGCAAGA-hipsc_cm1	5.15421	-8.81681	Org_WTC_D30	Org	WTC	D30	7	not_heart
GAGTCATCAAGTGCAG-hipsc_cm1	-12.4386	-3.23526	Org_WTC_D30	Org	WTC	D30	2	cm
GAGTCATGTATTGCCA-hipsc_cm1	-7.28723	4.59909	Org_SCVI114_D15	Org	SCVI114	D15	2	f
GAGTCTAAGAACGTGC-hipsc_cm1	5.52116	-4.42278	ML_SCVI114_D15	ML	SCVI114	D15	7	not_heart
GAGTCTAGTCTGTTAG-hipsc_cm1	7.16559	-4.52851	ML_WTC_D15	ML	WTC	D15	9	not_heart
GAGTCTAGTGTCGATT-hipsc_cm1	-12.3933	-2.51738	Org_SCVI114_D15	Org	SCVI114	D15	1	cm
GAGTCTATCAAGCCGC-hipsc_cm1	4.60998	-5.46314	ML_WTC_D15	ML	WTC	D15	7	not_heart
GAGTCTATCCGATCTC-hipsc_cm1	2.50782	8.05996	Org_SCVI114_D15	Org	SCVI114	D15	5	not_heart
GAGTCTATCCTTCACG-hipsc_cm1	4.97279	7.69893	ML_SCVI114_D15	ML	SCVI114	D15	5	not_heart
GAGTGAGAGATAGTGT-hipsc_cm1	4.92958	-12.3705	Org_WTC_D15	Org	WTC	D15	8	not_heart
GAGTGAGCAAGGGCAT-hipsc_cm1	-11.9084	-4.59147	Org_SCVI114_D30	Org	SCVI114	D30	1	cm
GAGTGAGGTCATAACC-hipsc_cm1	-8.35631	9.36959	Org_SCVI114_D30	Org	SCVI114	D30	4	ec
GAGTGAGGTCTCTCTG-hipsc_cm1	-8.34668	9.35851	Org_SCVI114_D30	Org	SCVI114	D30	4	ec
GAGTGAGTCTCTGACC-hipsc_cm1	4.04902	-5.79702	ML_SCVI114_D15	ML	SCVI114	D15	7	not_heart
GAGTGTTAGAAACTCA-hipsc_cm1	5.10199	-5.90116	ML_SCVI114_D30	ML	SCVI114	D30	9	not_heart
GAGTGTTAGAATAACC-hipsc_cm1	3.18363	7.94541	ML_WTC_D30	ML	WTC	D30	5	not_heart
GAGTGTTGTAGGATAT-hipsc_cm1	3.73068	-5.4786	ML_WTC_D15	ML	WTC	D15	7	not_heart
GAGTGTTGTTCGGCTG-hipsc_cm1	4.50807	7.34778	ML_WTC_D30	ML	WTC	D30	5	not_heart
GAGTGTTTCCAGCACG-hipsc_cm1	4.87866	-12.3047	Org_WTC_D15	Org	WTC	D15	8	not_heart
GAGTTACCAGCGTACC-hipsc_cm1	-13.1264	-4.63283	Org_SCVI114_D30	Org	SCVI114	D30	1	cm
GAGTTACCAGGATTCT-hipsc_cm1	6.19702	-7.49637	Org_WTC_D15	Org	WTC	D15	9	not_heart
GAGTTACCATTCATCT-hipsc_cm1	-6.83476	7.72753	Org_SCVI114_D30	Org	SCVI114	D30	3	f
GAGTTACGTCGTACTA-hipsc_cm1	4.57366	-5.08548	ML_SCVI114_D15	ML	SCVI114	D15	7	not_heart
GAGTTACGTGCTTATG-hipsc_cm1	-12.5757	-4.49031	Org_SCVI114_D30	Org	SCVI114	D30	1	cm
GAGTTACGTGGCTGAA-hipsc_cm1	2.48943	8.0696	Org_SCVI114_D15	Org	SCVI114	D15	5	not_heart
GAGTTACTCCAAGAGG-hipsc_cm1	5.15978	13.1817	ML_SCVI114_D15	ML	SCVI114	D15	10	not_heart
GAGTTGTAGACCATTC-hipsc_cm1	11.206	3.20919	ML_SCVI114_D15	ML	SCVI114	D15	6	not_heart
GAGTTGTAGACTGTTC-hipsc_cm1	5.90881	13.0265	Org_SCVI114_D15	Org	SCVI114	D15	10	not_heart
GAGTTGTAGGTGGTTG-hipsc_cm1	5.8246	-5.70031	ML_SCVI114_D15	ML	SCVI114	D15	9	not_heart
GAGTTGTCAAGAGGCT-hipsc_cm1	10.7581	3.65261	ML_SCVI114_D15	ML	SCVI114	D15	6	not_heart
GAGTTTGCACGATTCA-hipsc_cm1	-7.08798	4.19846	Org_SCVI114_D15	Org	SCVI114	D15	2	f
GAGTTTGCAGACACCC-hipsc_cm1	6.13596	-5.20878	ML_WTC_D15	ML	WTC	D15	9	not_heart
GAGTTTGGTAACATGA-hipsc_cm1	11.8189	4.58123	ML_WTC_D30	ML	WTC	D30	6	not_heart
GAGTTTGGTAAGGTCG-hipsc_cm1	6.14871	-4.78734	ML_SCVI114_D15	ML	SCVI114	D15	9	not_heart
GAGTTTGTCACACCGG-hipsc_cm1	5.46367	-4.33202	ML_SCVI114_D15	ML	SCVI114	D15	7	not_heart
GAGTTTGTCGTGGTAT-hipsc_cm1	-13.0319	-1.94858	Org_SCVI114_D15	Org	SCVI114	D15	1	cm
GAGTTTGTCTCAATCT-hipsc_cm1	11.6176	4.33835	ML_SCVI114_D30	ML	SCVI114	D30	6	not_heart
GAGTTTGTCTTAGCTT-hipsc_cm1	5.03523	-12.2535	ML_SCVI114_D15	ML	SCVI114	D15	8	not_heart
GATAGAAGTATGGAGC-hipsc_cm1	4.31973	-4.85071	Org_WTC_D15	Org	WTC	D15	7	not_heart
GATAGCTAGGTTTGAA-hipsc_cm1	-6.98697	7.72746	Org_SCVI114_D30	Org	SCVI114	D30	3	f
GATAGCTCAATCTAGC-hipsc_cm1	-8.09883	3.47849	Org_SCVI114_D15	Org	SCVI114	D15	2	cm
GATAGCTCAATGCAGG-hipsc_cm1	-8.29933	9.30377	ML_SCVI114_D30	ML	SCVI114	D30	4	ec
GATAGCTCAATTCGTG-hipsc_cm1	5.4003	12.1514	ML_WTC_D30	ML	WTC	D30	10	not_heart
GATAGCTCATCCTCAC-hipsc_cm1	4.97617	8.22143	ML_SCVI114_D30	ML	SCVI114	D30	5	not_heart
GATAGCTTCGTCCTTG-hipsc_cm1	-6.30402	3.92722	Org_SCVI114_D15	Org	SCVI114	D15	2	f
GATCACACATAGACTC-hipsc_cm1	-12.9794	-3.15111	Org_WTC_D30	Org	WTC	D30	1	cm
GATCACATCAACTGGT-hipsc_cm1	-12.5648	-5.20174	Org_WTC_D30	Org	WTC	D30	1	cm
GATCACATCAGGTAAA-hipsc_cm1	-7.27544	4.24693	Org_SCVI114_D15	Org	SCVI114	D15	2	f
GATCAGTAGTTTCAGC-hipsc_cm1	4.24351	-4.85583	ML_SCVI114_D15	ML	SCVI114	D15	7	not_heart
GATCAGTCACGAGGTA-hipsc_cm1	10.7436	3.29982	ML_SCVI114_D30	ML	SCVI114	D30	6	not_heart
GATCAGTGTCGCGTTG-hipsc_cm1	5.22203	7.4597	ML_SCVI114_D15	ML	SCVI114	D15	5	not_heart
GATCAGTGTGTGGTCC-hipsc_cm1	-7.40277	4.60923	Org_SCVI114_D15	Org	SCVI114	D15	2	f
GATCAGTTCTCACTCG-hipsc_cm1	6.6715	-4.96461	ML_WTC_D15	ML	WTC	D15	9	not_heart
GATCATGCAAATTAGG-hipsc_cm1	5.4416	-4.77399	ML_SCVI114_D15	ML	SCVI114	D15	7	not_heart
GATCATGCACTGGAAG-hipsc_cm1	8.94422	-14.6306	Org_WTC_D15	Org	WTC	D15	11	not_heart
GATCATGTCATTTGCT-hipsc_cm1	6.73532	-5.1954	ML_SCVI114_D15	ML	SCVI114	D15	9	not_heart
GATCCCTCAGAGACTG-hipsc_cm1	4.9459	-11.8924	Org_WTC_D15	Org	WTC	D15	8	not_heart
GATCCCTCAGGTAGTG-hipsc_cm1	-6.69798	7.25654	Org_WTC_D30	Org	WTC	D30	3	f
GATCCCTGTCATCACA-hipsc_cm1	5.1126	7.86162	ML_SCVI114_D15	ML	SCVI114	D15	5	not_heart
GATCGTAAGTTCAACC-hipsc_cm1	2.67095	-8.16478	ML_SCVI114_D30	ML	SCVI114	D30	12	not_heart
GATCGTACAAAGGATT-hipsc_cm1	5.0241	-8.84988	Org_WTC_D15	Org	WTC	D15	7	not_heart
GATCGTACACTCCCTA-hipsc_cm1	-13.3993	-5.04943	Org_WTC_D30	Org	WTC	D30	1	cm
GATCGTAGTATAGCTC-hipsc_cm1	7.05838	-7.07691	Org_WTC_D15	Org	WTC	D15	9	not_heart
GATCGTATCCCTTTGG-hipsc_cm1	4.96207	7.71399	ML_SCVI114_D15	ML	SCVI114	D15	5	not_heart
GATGACTAGATGGTAT-hipsc_cm1	-6.14801	7.06496	Org_WTC_D30	Org	WTC	D30	3	f
GATGACTGTATCACCA-hipsc_cm1	-6.76121	7.74728	Org_SCVI114_D30	Org	SCVI114	D30	3	f
GATGACTTCCAAGCAT-hipsc_cm1	5.06625	-12.4607	Org_WTC_D15	Org	WTC	D15	8	not_heart
GATGACTTCCTTGAAG-hipsc_cm1	5.08871	-8.50721	Org_WTC_D15	Org	WTC	D15	7	not_heart
GATGAGGAGATCACTC-hipsc_cm1	-7.94685	3.70253	Org_SCVI114_D15	Org	SCVI114	D15	2	f
GATGAGGAGCTAAGTA-hipsc_cm1	-13.3164	-5.13841	Org_WTC_D30	Org	WTC	D30	1	cm
GATGAGGCACTCCGGA-hipsc_cm1	-12.6355	-5.04839	Org_WTC_D30	Org	WTC	D30	1	cm
GATGAGGCAGTATTCG-hipsc_cm1	-11.945	-4.83885	Org_SCVI114_D30	Org	SCVI114	D30	1	cm
GATGAGGGTCCTTGTC-hipsc_cm1	4.86729	-11.7956	Org_WTC_D15	Org	WTC	D15	8	not_heart
GATGAGGTCTACTATC-hipsc_cm1	-6.99561	5.5542	Org_SCVI114_D15	Org	SCVI114	D15	3	f
GATGCTAAGGAGTCTG-hipsc_cm1	-6.5221	4.55891	Org_WTC_D15	Org	WTC	D15	2	f
GATGCTACACCAACAT-hipsc_cm1	11.0232	3.81162	ML_WTC_D15	ML	WTC	D15	3	f
GATGCTACAGAGGAAA-hipsc_cm1	10.7127	3.29155	ML_SCVI114_D30	ML	SCVI114	D30	9	not_heart
GATGCTAGTCTCAGGC-hipsc_cm1	4.84384	13.8533	ML_WTC_D15	ML	WTC	D15	14	not_heart
GATGCTAGTTATCTTC-hipsc_cm1	5.02913	-12.145	ML_SCVI114_D30	ML	SCVI114	D30	8	not_heart
GATGCTATCACTCTTA-hipsc_cm1	-7.1072	4.51377	Org_SCVI114_D15	Org	SCVI114	D15	2	f
GATGCTATCAGCTCTC-hipsc_cm1	-6.57516	7.49012	Org_SCVI114_D30	Org	SCVI114	D30	3	f
GATGCTATCATTCTTG-hipsc_cm1	11.0223	3.63181	ML_SCVI114_D15	ML	SCVI114	D15	6	not_heart
GATGGAGAGCTGACAG-hipsc_cm1	-1.83343	2.15784	Org_WTC_D15	Org	WTC	D15	15	not_heart
GATGTTGAGCCTCAAT-hipsc_cm1	-6.13652	7.167	Org_SCVI114_D30	Org	SCVI114	D30	3	f
GATGTTGAGGCCACTC-hipsc_cm1	-1.14038	1.63025	Org_WTC_D15	Org	WTC	D15	15	not_heart
GATGTTGAGGTCTACT-hipsc_cm1	4.91191	-11.2575	Org_WTC_D15	Org	WTC	D15	8	not_heart
GATGTTGAGTTAACGA-hipsc_cm1	-7.00767	7.95822	Org_WTC_D30	Org	WTC	D30	3	f
GATGTTGCAGGAGGAG-hipsc_cm1	-12.6296	-5.17545	Org_WTC_D30	Org	WTC	D30	1	cm
GATGTTGCAGTCAGTT-hipsc_cm1	-7.75007	4.14871	Org_SCVI114_D15	Org	SCVI114	D15	2	f
GATGTTGTCTTTCCGG-hipsc_cm1	-7.92622	3.75017	Org_SCVI114_D15	Org	SCVI114	D15	2	f
GATTCGAAGACTGAGC-hipsc_cm1	-8.10904	3.41292	Org_SCVI114_D15	Org	SCVI114	D15	2	cm
GATTCGAAGCTATCCA-hipsc_cm1	4.73287	15.0519	Org_WTC_D30	Org	WTC	D30	13	not_heart
GATTCGAGTGGTGATG-hipsc_cm1	4.94627	8.39873	ML_WTC_D30	ML	WTC	D30	5	not_heart
GATTCTTAGTTGGAGC-hipsc_cm1	-12.1042	-2.44193	Org_SCVI114_D30	Org	SCVI114	D30	1	cm
GATTCTTGTACTCAAC-hipsc_cm1	3.60375	6.94	ML_WTC_D30	ML	WTC	D30	5	not_heart
GATTCTTGTCAATGGG-hipsc_cm1	2.52529	-8.50126	ML_WTC_D15	ML	WTC	D15	12	not_heart
GATTCTTGTGCATTAC-hipsc_cm1	4.46867	-4.17306	ML_SCVI114_D15	ML	SCVI114	D15	7	not_heart
GATTGGTTCTCTCGAC-hipsc_cm1	-7.99105	3.66665	Org_SCVI114_D15	Org	SCVI114	D15	2	f
GATTTCTAGCTGAAAT-hipsc_cm1	-13.0115	-3.31341	Org_SCVI114_D30	Org	SCVI114	D30	1	cm
GATTTCTGTGGGTCAA-hipsc_cm1	-6.3863	7.44047	Org_SCVI114_D30	Org	SCVI114	D30	3	f
GATTTCTTCGCGCCAA-hipsc_cm1	3.82101	-5.26213	ML_SCVI114_D15	ML	SCVI114	D15	7	not_heart
GCAACATCAATGCTCA-hipsc_cm1	-6.94761	4.49943	Org_SCVI114_D30	Org	SCVI114	D30	2	f
GCAACATCACAACCGC-hipsc_cm1	5.13271	-12.3506	ML_SCVI114_D30	ML	SCVI114	D30	8	not_heart
GCAACATGTGATACTC-hipsc_cm1	-13.228	-2.09466	Org_SCVI114_D15	Org	SCVI114	D15	1	cm
GCAACATGTTTGAAAG-hipsc_cm1	4.84368	-4.26801	ML_SCVI114_D15	ML	SCVI114	D15	7	not_heart
GCAACCGAGCAGCCTC-hipsc_cm1	-7.67514	8.53787	Org_SCVI114_D15	Org	SCVI114	D15	5	ec
GCAACCGAGCCTGGAA-hipsc_cm1	-5.80029	6.50484	Org_WTC_D30	Org	WTC	D30	3	f
GCAACCGTCTGCCCTA-hipsc_cm1	5.22296	-8.08007	Org_WTC_D15	Org	WTC	D15	7	not_heart
GCACATAAGAGAGGTA-hipsc_cm1	10.337	3.71745	ML_SCVI114_D15	ML	SCVI114	D15	6	not_heart
GCACATAGTCTACTGA-hipsc_cm1	-11.6113	-3.24758	ML_SCVI114_D15	ML	SCVI114	D15	1	cm
GCACATATCGAGAACG-hipsc_cm1	-11.9874	-4.885	Org_SCVI114_D30	Org	SCVI114	D30	1	cm
GCACATATCTGGTCAA-hipsc_cm1	-6.97016	6.3128	Org_SCVI114_D30	Org	SCVI114	D30	3	f
GCACGGTAGCACTAGG-hipsc_cm1	2.83307	-9.10861	Org_WTC_D15	Org	WTC	D15	12	not_heart
GCACGGTCAGTCAGTT-hipsc_cm1	3.29691	8.36598	ML_WTC_D30	ML	WTC	D30	5	not_heart
GCACGGTCATCGATGT-hipsc_cm1	4.9346	-8.86323	Org_WTC_D15	Org	WTC	D15	7	not_heart
GCACGGTCATTCACCC-hipsc_cm1	5.23736	12.4298	ML_SCVI114_D30	ML	SCVI114	D30	10	not_heart
GCACGGTGTCCTTTGC-hipsc_cm1	4.44645	-5.00842	ML_SCVI114_D15	ML	SCVI114	D15	7	not_heart
GCACGGTTCATTTGCT-hipsc_cm1	8.62413	-14.3575	Org_WTC_D15	Org	WTC	D15	11	not_heart
GCACGGTTCCTCACCA-hipsc_cm1	4.91619	-11.4724	Org_WTC_D15	Org	WTC	D15	8	not_heart
GCACGGTTCCTCAGAA-hipsc_cm1	-12.8834	-4.78893	Org_WTC_D30	Org	WTC	D30	1	cm
GCACGTGTCATGGCCG-hipsc_cm1	7.05029	-4.67673	ML_SCVI114_D15	ML	SCVI114	D15	9	not_heart
GCACTAAGTTGCTCAA-hipsc_cm1	-12.4525	-4.73109	Org_SCVI114_D30	Org	SCVI114	D30	1	cm
GCACTAATCGAACACT-hipsc_cm1	4.30683	-5.44873	ML_SCVI114_D15	ML	SCVI114	D15	7	not_heart
GCAGCCAAGAACTGAT-hipsc_cm1	5.36827	-4.46953	ML_SCVI114_D15	ML	SCVI114	D15	7	not_heart
GCAGCCAAGGTAAACT-hipsc_cm1	-6.45689	7.41094	Org_WTC_D30	Org	WTC	D30	3	f
GCAGCCACAATTGTGC-hipsc_cm1	4.03369	-8.92499	Org_WTC_D15	Org	WTC	D15	7	not_heart
GCAGCCAGTTTCACAG-hipsc_cm1	5.98199	-4.40066	ML_SCVI114_D15	ML	SCVI114	D15	9	not_heart
GCAGCCATCCAAACCA-hipsc_cm1	-12.8684	-1.91415	Org_SCVI114_D15	Org	SCVI114	D15	1	cm
GCAGCCATCCATAGGT-hipsc_cm1	5.73174	-4.99868	ML_WTC_D15	ML	WTC	D15	9	not_heart
GCAGCTGAGGTTCCGC-hipsc_cm1	-13.2485	-2.52216	Org_SCVI114_D15	Org	SCVI114	D15	1	cm
GCAGCTGCACGTGTGC-hipsc_cm1	3.97364	8.31717	Org_WTC_D30	Org	WTC	D30	5	not_heart
GCAGCTGTCTTTGCGC-hipsc_cm1	4.36379	6.43374	ML_SCVI114_D15	ML	SCVI114	D15	5	not_heart
GCAGGCTAGGTAATCA-hipsc_cm1	-11.6367	-3.21857	ML_SCVI114_D15	ML	SCVI114	D15	1	cm
GCAGGCTGTAGCTTGT-hipsc_cm1	-7.87435	3.86297	Org_SCVI114_D15	Org	SCVI114	D15	2	f
GCAGGCTGTGCCTAAT-hipsc_cm1	5.50282	-8.38508	Org_WTC_D15	Org	WTC	D15	7	not_heart
GCAGGCTTCTACGCGG-hipsc_cm1	-7.22464	8.04887	Org_WTC_D30	Org	WTC	D30	3	f
GCAGTTATCGTTCATT-hipsc_cm1	-7.50658	4.50654	Org_SCVI114_D15	Org	SCVI114	D15	2	f
GCATCGGAGAATACAC-hipsc_cm1	-6.3655	7.5432	Org_SCVI114_D30	Org	SCVI114	D30	3	f
GCATCGGCATTGCTGA-hipsc_cm1	2.3906	-8.92093	Org_WTC_D15	Org	WTC	D15	12	not_heart
GCATCGGGTCAGACGA-hipsc_cm1	-13.3732	-4.9984	Org_SCVI114_D30	Org	SCVI114	D30	1	cm
GCATCGGGTCCGAAGA-hipsc_cm1	-7.75553	8.61631	Org_SCVI114_D15	Org	SCVI114	D15	4	ec
GCATCGGGTCGCCACA-hipsc_cm1	4.20844	-3.941	ML_SCVI114_D15	ML	SCVI114	D15	7	not_heart
GCATCGGGTTGGTACT-hipsc_cm1	2.79008	-9.47463	Org_WTC_D15	Org	WTC	D15	12	not_heart
GCATCGGTCGACGATT-hipsc_cm1	6.74423	-4.92246	ML_SCVI114_D15	ML	SCVI114	D15	9	not_heart
GCATCTCAGAAACTGT-hipsc_cm1	11.5557	4.34647	Org_SCVI114_D15	Org	SCVI114	D15	6	not_heart
GCATCTCAGCAACAGC-hipsc_cm1	4.96611	13.5936	ML_WTC_D15	ML	WTC	D15	10	not_heart
GCATCTCAGTAACAGT-hipsc_cm1	2.62421	8.11703	Org_WTC_D15	Org	WTC	D15	5	not_heart
GCATGATAGTGGAAGA-hipsc_cm1	6.12823	-7.54785	Org_WTC_D15	Org	WTC	D15	9	not_heart
GCATGATGTAGAGATT-hipsc_cm1	2.56523	-8.30241	ML_SCVI114_D30	ML	SCVI114	D30	12	not_heart
GCATGATGTGTAGCAG-hipsc_cm1	-13.3974	-5.09073	Org_SCVI114_D30	Org	SCVI114	D30	1	cm
GCATGATTCGGTGTTA-hipsc_cm1	4.65975	6.8251	ML_SCVI114_D30	ML	SCVI114	D30	9	not_heart
GCATGATTCTCACGAA-hipsc_cm1	-6.36732	7.128	Org_SCVI114_D30	Org	SCVI114	D30	3	f
GCATTAGAGACAGCGT-hipsc_cm1	4.21905	-4.33527	ML_SCVI114_D15	ML	SCVI114	D15	7	not_heart
GCATTAGCAGTTCTAG-hipsc_cm1	11.949	4.52164	ML_SCVI114_D30	ML	SCVI114	D30	6	not_heart
GCATTAGCATAACGGG-hipsc_cm1	-12.7904	-4.10745	Org_WTC_D30	Org	WTC	D30	1	cm
GCATTAGGTACCGTGC-hipsc_cm1	6.15355	-6.39174	Org_WTC_D15	Org	WTC	D15	12	not_heart
GCATTAGTCCACTTTA-hipsc_cm1	10.7501	4.09504	ML_SCVI114_D30	ML	SCVI114	D30	6	not_heart
GCATTAGTCGCATTGA-hipsc_cm1	4.93423	-5.16482	ML_SCVI114_D15	ML	SCVI114	D15	7	not_heart
GCCAACGAGCGACTAG-hipsc_cm1	4.04741	-3.78596	ML_SCVI114_D15	ML	SCVI114	D15	7	not_heart
GCCAACGGTTCGTACA-hipsc_cm1	4.0866	-5.94297	ML_SCVI114_D30	ML	SCVI114	D30	7	not_heart
GCCAGCATCGAGTGGA-hipsc_cm1	2.49143	8.07696	Org_SCVI114_D15	Org	SCVI114	D15	5	not_heart
GCCAGCATCTCGTTTA-hipsc_cm1	-12.8229	-5.09275	Org_WTC_D30	Org	WTC	D30	1	cm
GCCAGGTAGATTGTGA-hipsc_cm1	-12.4968	-1.99463	Org_SCVI114_D15	Org	SCVI114	D15	1	cm
GCCAGGTGTGCATCTA-hipsc_cm1	4.54695	7.62579	ML_SCVI114_D15	ML	SCVI114	D15	5	not_heart
GCCAGGTTCAAGCCAT-hipsc_cm1	5.22262	7.57634	ML_SCVI114_D15	ML	SCVI114	D15	5	not_heart
GCCAGTGCAATCCAGT-hipsc_cm1	-7.6642	4.30626	Org_SCVI114_D15	Org	SCVI114	D15	2	f
GCCAGTGGTATCGCTA-hipsc_cm1	-8.33529	9.34507	ML_SCVI114_D30	ML	SCVI114	D30	4	ec
GCCAGTGGTTGGGATG-hipsc_cm1	5.31727	12.9929	ML_SCVI114_D15	ML	SCVI114	D15	10	not_heart
GCCATGGCAACGTATC-hipsc_cm1	4.59128	6.89962	ML_WTC_D15	ML	WTC	D15	5	not_heart
GCCATGGGTAAGTTGA-hipsc_cm1	8.6946	-14.4186	Org_WTC_D15	Org	WTC	D15	11	not_heart
GCCATGGGTACCAATC-hipsc_cm1	-7.55569	4.27624	Org_WTC_D15	Org	WTC	D15	2	f
GCCATGGGTCGCACGT-hipsc_cm1	-12.4975	-2.10101	Org_SCVI114_D15	Org	SCVI114	D15	1	cm
GCCATGGTCCACCCTA-hipsc_cm1	4.90088	7.72132	ML_SCVI114_D15	ML	SCVI114	D15	5	not_heart
GCCATTCAGACATAAC-hipsc_cm1	-6.57938	6.65438	Org_SCVI114_D30	Org	SCVI114	D30	3	f
GCCATTCAGAGCATCG-hipsc_cm1	3.6706	-5.5098	ML_SCVI114_D15	ML	SCVI114	D15	7	not_heart
GCCATTCGTTTACCAG-hipsc_cm1	4.12941	-5.66706	ML_SCVI114_D15	ML	SCVI114	D15	7	not_heart
[truncated: 5,882 more rows]

## Sheet: Fig2Cii
cluster	MYBPC3	ACTN2	TMOD1	NKX2-5	TRDN	FHL2	RYR2	HSPB7	LINC00881	MYH7	SLC8A1	MYOM1	SMPX	LDB3	MYH6	HSPB3	CSRP3	MYL3	TTN	PLN	SFRP1	BST2	COL6A1	BAMBI	MDK	C7	EMILIN1	COL1A2	COL1A1	COL3A1	MGP	COL6A3	BGN	TIMP1	SPARC	LGALS1	ITM2C	MMP2	CALU	EMP3	EFEMP2	PCOLCE	MFAP4	POSTN	NFIB	GNG11	KDR	EGFL7	ESAM
7	-0.311534	-0.294456	-0.205737	-0.337368	-0.267937	-0.310468	-0.218448	-0.50606	-0.23734	0.362389	-0.316374	-0.243447	-0.284359	-0.403904	0.018464	-0.216517	-0.254907	-0.495385	-0.38314	-0.511318	0.732823	-0.508315	0.743464	-0.825723	-0.507816	-0.316744	-0.186333	0.490671	-0.885532	1.56426	-0.176363	-0.133497	-0.13266	-0.0891112	0.627834	-0.405056	-0.735291	-0.275203	0.688202	0.22153	-0.418142	-0.258117	-0.280412	-0.17993	-0.243107	-0.271145	-0.0907392	-0.357433	-0.0367638
9	-0.311534	-0.294456	-0.205737	-0.337368	-0.267937	-0.310468	-0.218448	-0.50606	-0.23734	-0.467979	-0.316374	-0.243447	-0.284359	-0.403904	-0.811904	-0.216517	-0.254907	-0.495385	-1.21351	-0.511318	0.180503	-0.508315	-0.610581	-0.825723	-3.01087	-0.316744	-0.186333	-0.863374	-0.885532	-0.938794	-0.176363	-0.133497	-0.13266	0.265635	-1.1096	0.780059	-0.735291	-0.275203	-1.04923	-0.608838	-0.418142	-0.258117	-0.280412	-0.17993	-0.243107	-0.271145	-0.0907392	-0.357433	-0.0367638
1	1.9766	1.4413	0.623585	2.34923	1.77029	1.04212	-0.218448	1.99502	-0.23734	-0.467979	1.03621	1.10914	-0.284359	0.425417	4.25967	0.612804	0.574414	2.0057	3.98558	2.62101	-0.17529	1.77982	-0.610581	0.00359845	-3.01087	-0.316744	-0.186333	-0.863374	-0.0562102	-0.938794	-0.176363	-0.133497	-0.13266	0.433109	-1.1096	0.424266	0.0940309	-0.275203	-1.04923	1.42939	0.934447	-0.258117	1.07218	-0.17993	0.586214	-0.271145	-0.0907392	0.995155	-0.0367638
8	-0.311534	-0.294456	-0.205737	-0.337368	0.768292	-0.310468	-0.218448	-0.50606	-0.23734	-0.467979	-0.316374	-0.243447	-0.284359	-0.403904	-0.811904	-0.216517	-0.254907	-0.495385	-1.21351	0.524911	-1.00461	0.527913	0.425648	-0.825723	-3.01087	-0.316744	-0.186333	0.172855	-0.885532	-0.938794	-0.176363	-0.133497	-0.13266	-0.919479	-1.1096	-0.405056	0.300938	-0.275203	-1.04923	-0.608838	-0.418142	-0.258117	-0.280412	-0.17993	-0.243107	-0.271145	-0.0907392	0.678796	-0.0367638
9	-0.311534	-0.294456	-0.205737	-0.337368	-0.267937	-0.310468	-0.218448	0.196666	-0.23734	0.234747	-0.316374	-0.243447	-0.284359	-0.403904	-0.109178	-0.216517	-0.254907	-0.495385	-1.21351	-0.511318	-0.301885	-0.508315	-0.610581	-0.825723	-0.961974	-0.316744	-0.186333	-0.863374	-0.885532	-0.938794	-0.176363	-0.133497	-0.13266	-0.216753	-1.1096	-0.405056	0.437936	-0.275203	0.478204	-0.608838	0.284584	-0.258117	-0.280412	-0.17993	-0.243107	-0.271145	-0.0907392	-0.357433	-0.0367638
3	-0.311534	-0.294456	-0.205737	-0.337368	-0.267937	-0.310468	-0.218448	-0.50606	-0.23734	-0.467979	-0.316374	-0.243447	-0.284359	-0.403904	0.680496	-0.216517	-0.254907	-0.495385	-1.21351	0.981083	1.68261	1.7018	-0.610581	0.666677	-0.800749	4.83129	2.02379	3.95443	3.50329	3.45003	2.51085	2.55372	1.35974	-0.919479	-1.1096	2.64008	1.95193	1.2172	0.443167	0.883562	1.07426	1.23428	2.76473	3.77506	-0.243107	1.93897	-0.0907392	1.13497	-0.0367638
1	0.661996	1.98488	1.75437	2.42431	1.28162	1.64964	1.33111	1.0435	-0.23734	0.505551	1.23319	0.730083	1.2652	1.55621	3.83719	-0.216517	1.29465	2.04519	3.68901	1.03824	0.9555	1.77103	1.66876	1.13439	0.746936	-0.316744	-0.186333	-0.863374	-0.885532	-0.938794	-0.176363	-0.133497	-0.13266	1.04063	-0.13607	-0.405056	0.81427	-0.275203	0.910878	-0.608838	-0.418142	-0.258117	-0.280412	-0.17993	-0.243107	-0.271145	0.882791	-0.357433	-0.0367638
13	-0.311534	-0.294456	-0.205737	0.488636	-0.267937	-0.310468	-0.218448	-0.50606	-0.23734	-0.467979	-0.316374	-0.243447	-0.284359	-0.403904	-0.811904	-0.216517	-0.254907	-0.495385	0.134463	0.314687	-1.00461	-0.508315	-0.610581	-0.825723	-2.18486	-0.316744	-0.186333	-0.863374	-0.885532	-0.938794	-0.176363	-0.133497	-0.13266	-0.919479	-1.1096	-0.405056	0.995157	-0.275203	-1.04923	-0.608838	-0.418142	0.567888	-0.280412	-0.17993	-0.243107	0.554859	-0.0907392	-0.357433	-0.0367638
9	-0.311534	-0.294456	-0.205737	-0.337368	-0.267937	-0.310468	-0.218448	-0.50606	-0.23734	-0.467979	-0.316374	-0.243447	-0.284359	-0.403904	-0.811904	-0.216517	-0.254907	0.116547	-1.21351	-0.511318	-1.00461	-0.508315	-0.610581	-0.213791	0.45351	-0.316744	-0.186333	-0.863374	-0.2736	0.101474	-0.176363	-0.133497	-0.13266	0.120788	0.260515	0.206876	0.304977	0.336728	-1.04923	-0.608838	-0.418142	-0.258117	-0.280412	-0.17993	-0.243107	0.769122	-0.0907392	-0.357433	-0.0367638
9	-0.311534	-0.294456	-0.205737	-0.337368	-0.267937	0.192568	-0.218448	-0.50606	-0.23734	-0.467979	-0.316374	-0.243447	-0.284359	-0.403904	-0.308868	-0.216517	-0.254907	-0.495385	-1.21351	-0.511318	-1.00461	-0.508315	-0.107545	-0.322687	0.147252	-0.316744	-0.186333	-0.360338	-0.885532	-0.435758	-0.176363	-0.133497	-0.13266	-0.416443	0.0613356	0.470241	0.140006	1.53345	0.121704	-0.105803	-0.418142	-0.258117	-0.280412	-0.17993	-0.243107	-0.271145	-0.0907392	-0.357433	-0.0367638
7	-0.311534	-0.294456	-0.205737	-0.337368	-0.267937	-0.310468	-0.218448	0.437944	-0.23734	-0.467979	-0.316374	-0.243447	-0.284359	-0.403904	-0.811904	-0.216517	0.689097	-0.495385	-0.269504	-0.511318	-1.00461	-0.508315	-0.610581	-0.825723	-0.520478	-0.316744	-0.186333	0.646434	-0.885532	-0.938794	-0.176363	-0.133497	-0.13266	-0.919479	1.12166	-0.405056	0.208713	-0.275203	-1.04923	-0.608838	-0.418142	-0.258117	-0.280412	-0.17993	-0.243107	-0.271145	-0.0907392	-0.357433	-0.0367638
8	-0.311534	-0.294456	-0.205737	-0.337368	-0.267937	-0.310468	-0.218448	-0.50606	-0.23734	-0.467979	-0.316374	-0.243447	-0.284359	0.996967	-0.811904	-0.216517	-0.254907	-0.495385	-1.21351	-0.511318	-1.00461	-0.508315	-0.610581	-0.825723	1.11065	-0.316744	-0.186333	-0.863374	-0.885532	-0.938794	-0.176363	-0.133497	-0.13266	-0.919479	-1.1096	-0.405056	1.36273	-0.275203	0.351638	-0.608838	-0.418142	-0.258117	-0.280412	-0.17993	-0.243107	-0.271145	-0.0907392	-0.357433	-0.0367638
7	-0.311534	-0.294456	-0.205737	-0.337368	-0.267937	-0.310468	-0.218448	-0.50606	-0.23734	-0.467979	-0.316374	-0.243447	-0.284359	-0.403904	1.0781	-0.216517	0.979708	0.73923	0.0211076	-0.511318	1.67633	-0.508315	0.624035	-0.825723	0.178026	-0.316744	-0.186333	-0.863374	-0.885532	-0.938794	-0.176363	-0.133497	-0.13266	0.970528	-1.1096	-0.405056	-0.735291	-0.275203	-1.04923	-0.608838	-0.418142	-0.258117	-0.280412	-0.17993	-0.243107	-0.271145	-0.0907392	-0.357433	-0.0367638
4	-0.311534	-0.294456	-0.205737	-0.337368	-0.267937	-0.310468	-0.218448	-0.50606	-0.23734	-0.467979	-0.316374	-0.243447	-0.284359	-0.403904	-0.811904	-0.216517	-0.254907	-0.495385	-0.340826	-0.511318	0.407968	2.42686	-0.610581	0.0469588	-0.241637	-0.316744	0.686349	-0.863374	-0.885532	-0.0661117	-0.176363	-0.133497	-0.13266	2.0157	-0.236919	-0.405056	0.677289	0.597478	1.31683	0.803741	-0.418142	-0.258117	-0.280412	-0.17993	-0.243107	3.4801	2.02171	2.22425	1.37582
7	-0.311534	-0.294456	-0.205737	-0.337368	-0.267937	-0.310468	-0.218448	-0.50606	-0.23734	-0.467979	-0.316374	-0.243447	-0.284359	-0.403904	-0.811904	-0.216517	-0.254907	0.841331	-0.395575	0.306616	-1.00461	-0.508315	-0.610581	-0.825723	0.220513	-0.316744	-0.186333	0.473342	-0.0675985	0.397923	-0.176363	-0.133497	-0.13266	-0.101546	1.36996	-0.405056	0.982199	-0.275203	0.668256	-0.608838	-0.418142	-0.258117	-0.280412	-0.17993	-0.243107	1.44634	-0.0907392	-0.357433	-0.0367638
1	2.7277	1.19361	-0.205737	-0.337368	1.22013	-0.310468	-0.218448	2.53317	2.4442	1.73687	1.17169	-0.243447	1.92049	1.08416	2.51372	1.98833	-0.254907	0.992683	2.8947	-0.511318	1.67693	0.979752	-0.610581	3.12298	-0.329331	-0.316744	-0.186333	0.624694	-0.885532	1.74274	-0.176363	-0.133497	-0.13266	1.28537	-1.1096	-0.405056	-0.735291	-0.275203	0.438835	-0.608838	-0.418142	-0.258117	3.28406	-0.17993	-0.243107	-0.271145	1.39733	-0.357433	-0.0367638
1	1.87354	1.89061	-0.205737	2.32284	1.2039	2.34974	1.25339	0.965774	-0.23734	4.97728	1.15546	-0.243447	1.90071	-0.403904	-0.811904	-0.216517	-0.254907	-0.495385	4.04383	2.14889	-1.00461	1.67675	-0.610581	0.646111	0.530455	-0.316744	-0.186333	-0.863374	0.586302	-0.938794	-0.176363	-0.133497	-0.13266	0.552355	-1.1096	-0.405056	0.736544	-0.275203	-1.04923	-0.608838	2.24206	-0.258117	-0.280412	-0.17993	1.22873	-0.271145	-0.0907392	-0.357433	-0.0367638
3	-0.311534	-0.294456	-0.205737	-0.337368	-0.267937	-0.310468	-0.218448	-0.50606	1.09633	-0.467979	-0.316374	-0.243447	-0.284359	-0.403904	-0.811904	-0.216517	-0.254907	-0.495385	0.801149	-0.511318	-1.00461	0.82535	1.40408	-0.825723	-1.6772	1.69791	-0.186333	1.96072	2.21916	1.8853	-0.176363	-0.133497	-0.13266	2.62191	-1.1096	2.41904	2.0888	-0.275203	0.965424	0.724827	0.915524	1.07555	1.73425	1.15374	-0.243107	-0.271145	-0.0907392	2.46666	1.2969
1	2.05069	1.32417	1.41289	1.81688	-0.267937	-0.310468	1.9358	2.5971	0.519916	0.289276	0.934918	1.6677	0.966933	0.847388	4.4722	0.540738	1.36372	2.48696	3.58975	0.245938	-0.247356	-0.508315	0.640711	0.425569	0.0922931	-0.316744	-0.186333	-0.863374	-0.885532	-0.938794	-0.176363	-0.133497	-0.13266	-0.919479	-1.1096	-0.405056	0.883332	-0.275203	0.202059	-0.608838	-0.418142	-0.258117	-0.280412	-0.17993	0.514148	-0.271145	0.666517	-0.357433	-0.0367638
1	1.75812	1.7752	0.641831	-0.337368	0.579631	1.06745	1.85121	0.871858	-0.23734	0.379589	1.06154	-0.243447	0.563209	2.13135	3.83103	-0.216517	-0.254907	2.67368	3.3825	1.25354	1.06504	0.339253	1.15427	0.552195	0.499213	-0.316744	-0.186333	-0.0158057	-0.0379637	-0.0912255	-0.176363	-0.133497	-0.13266	-0.919479	0.268317	0.442512	1.33436	-0.275203	-1.04923	-0.608838	-0.418142	-0.258117	-0.280412	-0.17993	-0.243107	-0.271145	0.756829	0.490135	-0.0367638
9	-0.311534	-0.294456	-0.205737	-0.337368	-0.267937	-0.310468	-0.218448	-0.50606	-0.23734	-0.467979	-0.316374	-0.243447	-0.284359	-0.403904	-0.811904	-0.216517	-0.254907	-0.495385	0.862326	-0.511318	-1.00461	-0.508315	0.77233	-0.825723	-0.935034	-0.316744	-0.186333	1.21246	-0.885532	1.60317	-0.176363	-0.133497	-0.13266	-0.919479	-1.1096	0.977855	-0.735291	-0.275203	0.333678	-0.608838	-0.418142	-0.258117	-0.280412	-0.17993	-0.243107	-0.271145	-0.0907392	-0.357433	-0.0367638
1	1.87506	1.89214	-0.205737	2.68137	-0.267937	1.87612	1.25463	3.24165	-0.23734	5.03676	2.34547	-0.243447	-0.284359	2.61483	0.661178	1.25656	1.93168	1.69121	5.24643	4.36732	1.18198	-0.508315	-0.610581	-0.825723	-1.53779	1.15634	-0.186333	-0.863374	0.587551	-0.938794	-0.176363	-0.133497	-0.13266	-0.919479	-1.1096	-0.405056	0.737792	-0.275203	-1.04923	-0.608838	-0.418142	-0.258117	-0.280412	-0.17993	-0.243107	-0.271145	-0.0907392	-0.357433	-0.0367638
7	-0.311534	-0.294456	-0.205737	-0.337368	-0.267937	0.217027	-0.218448	-0.50606	-0.23734	-0.467979	-0.316374	-0.243447	-0.284359	-0.403904	-0.811904	-0.216517	-0.254907	-0.495385	-0.686013	-0.511318	-0.0916949	0.404601	0.302336	-0.825723	-0.978778	-0.316744	-0.186333	1.79131	0.981789	1.37527	-0.176363	0.393998	-0.13266	1.39458	0.75772	-0.405056	0.481489	0.637713	1.38753	0.858804	-0.418142	-0.258117	-0.280412	-0.17993	-0.243107	-0.271145	-0.0907392	-0.357433	-0.0367638
1	0.313679	0.765506	1.68653	0.287844	1.12565	-0.310468	0.841514	2.40261	1.15625	3.44882	0.743588	1.84559	1.38001	1.85825	-0.811904	2.04564	-0.254907	3.13586	3.75811	0.882271	-0.379399	0.551647	-0.610581	-0.825723	-0.00157534	0.308468	-0.186333	-0.863374	-0.885532	-0.313581	-0.176363	-0.133497	-0.13266	-0.294267	-0.484388	-0.405056	-0.110078	-0.275203	0.344356	0.784751	0.64182	-0.258117	-0.280412	-0.17993	0.382105	-0.271145	-0.0907392	0.26778	-0.0367638
2	-0.311534	-0.294456	-0.205737	-0.337368	-0.267937	-0.310468	-0.218448	-0.50606	-0.23734	-0.467979	-0.316374	0.938863	-0.284359	-0.403904	0.370406	-0.216517	-0.254907	-0.495385	-1.21351	0.670993	1.26088	-0.508315	-0.610581	-0.825723	0.0962157	-0.316744	-0.186333	-0.863374	1.37996	0.884466	-0.176363	1.04881	-0.13266	-0.919479	-1.1096	1.4182	0.44702	-0.275203	0.774026	-0.608838	1.40512	-0.258117	1.54285	1.00238	0.939203	2.33236	-0.0907392	-0.357433	-0.0367638
7	-0.311534	-0.294456	-0.205737	-0.337368	-0.267937	0.902884	-0.218448	-0.50606	-0.23734	0.745373	-0.316374	-0.243447	-0.284359	-0.403904	-0.811904	-0.216517	0.958445	-0.495385	-1.21351	0.702034	1.64501	-0.508315	-0.610581	-0.825723	-1.14792	-0.316744	-0.186333	-0.863374	-0.885532	-0.938794	-0.176363	-0.133497	-0.13266	0.943474	2.04624	-0.405056	-0.735291	-0.275203	-1.04923	-0.608838	-0.418142	-0.258117	2.02884	-0.17993	2.06615	0.942207	-0.0907392	-0.357433	-0.0367638
3	-0.311534	-0.294456	-0.205737	-0.337368	-0.267937	-0.310468	-0.218448	-0.50606	-0.23734	-0.467979	-0.316374	-0.243447	0.690426	-0.403904	-0.811904	-0.216517	-0.254907	-0.495385	0.337736	-0.511318	2.40864	2.25554	0.364205	1.13629	0.848593	1.2345	1.77568	2.67502	2.97393	3.18313	3.36203	-0.133497	-0.13266	-0.919479	0.85241	2.55053	2.67796	-0.275203	1.23214	1.35317	1.1331	0.716668	1.6816	-0.17993	0.731678	1.2801	-0.0907392	-0.357433	-0.0367638
2	-0.311534	0.619322	-0.205737	-0.337368	-0.267937	-0.310468	-0.218448	-0.50606	-0.23734	0.445799	-0.316374	-0.243447	-0.284359	-0.403904	0.101875	-0.216517	-0.254907	-0.495385	0.255309	-0.511318	2.29401	1.92994	0.858236	-0.825723	0.151948	-0.316744	-0.186333	0.605443	2.27728	2.59821	-0.176363	0.780282	0.781119	-0.919479	0.359216	-0.405056	-0.735291	-0.275203	0.419583	2.04739	0.495637	-0.258117	1.1884	-0.17993	0.670671	0.642634	-0.0907392	-0.357433	-0.0367638
10	-0.311534	-0.294456	-0.205737	-0.337368	-0.267937	-0.310468	-0.218448	-0.50606	-0.23734	-0.467979	-0.316374	-0.243447	-0.284359	-0.403904	-0.159812	-0.216517	-0.254907	0.156707	-0.561416	-0.511318	-1.00461	-0.508315	-0.610581	1.32115	0.247904	0.335348	-0.186333	-0.863374	-0.885532	-0.938794	-0.176363	-0.133497	-0.13266	-0.919479	-1.1096	-0.405056	0.364268	-0.275203	-0.397141	-0.608838	0.23395	-0.258117	-0.280412	-0.17993	-0.243107	-0.271145	-0.0907392	0.742125	-0.0367638
1	1.42379	1.05775	1.52958	1.39795	1.08427	2.3756	-0.218448	3.2407	0.591706	3.57905	1.03583	0.585599	1.45096	2.44651	0.0171422	3.03772	1.48041	3.16541	4.26173	-0.511318	0.347594	-0.508315	-0.610581	-0.825723	0.356241	-0.316744	-0.186333	-0.863374	-0.885532	-0.938794	-0.176363	-0.133497	-0.13266	-0.919479	-1.1096	-0.405056	0.0937558	-0.275203	-1.04923	-0.608838	0.410905	0.570929	1.07179	-0.17993	0.585939	-0.271145	-0.0907392	-0.357433	-0.0367638
2	-0.311534	-0.294456	-0.205737	-0.337368	-0.267937	-0.310468	-0.218448	1.1682	-0.23734	-0.467979	-0.316374	-0.243447	-0.284359	-0.403904	0.862356	-0.216517	-0.254907	-0.495385	-0.146022	-0.511318	1.09547	-0.508315	0.456905	-0.825723	0.811795	-0.316744	0.881153	2.42443	1.54291	1.75695	-0.176363	-0.133497	1.5416	0.148007	-1.1096	0.66243	0.332196	-0.275203	0.625027	0.458648	-0.418142	1.41614	-0.280412	0.887556	1.43115	-0.271145	-0.0907392	-0.357433	-0.0367638
12	-0.311534	-0.294456	-0.205737	-0.337368	-0.267937	-0.310468	-0.218448	-0.50606	-0.23734	-0.467979	-0.316374	-0.243447	-0.284359	-0.403904	-0.811904	-0.216517	-0.254907	-0.495385	-0.241484	-0.511318	-1.00461	-0.508315	-0.610581	-0.825723	0.260305	-0.316744	-0.186333	1.41353	1.39137	-0.938794	-0.176363	-0.133497	-0.13266	1.03835	-1.1096	-0.405056	1.54161	0.69682	-0.0772091	0.363185	0.553882	2.01879	-0.280412	-0.17993	-0.243107	0.700879	-0.0907392	-0.357433	-0.0367638
9	-0.311534	-0.294456	-0.205737	-0.337368	-0.267937	-0.310468	-0.218448	-0.50606	-0.23734	-0.467979	-0.316374	-0.243447	-0.284359	-0.403904	-0.811904	-0.216517	-0.254907	-0.495385	-1.21351	-0.511318	-1.00461	0.106337	0.764357	-0.211071	0.825028	-0.316744	-0.186333	-0.863374	-0.270879	1.59245	-0.176363	-0.133497	-0.13266	-0.304827	0.265337	-0.405056	0.309018	-0.275203	-0.00492415	0.00581393	0.196511	-0.258117	0.763897	2.47814	-0.243107	-0.271145	-0.0907392	0.257219	-0.0367638
5	-0.311534	-0.294456	-0.205737	0.106449	-0.267937	0.133349	-0.218448	-0.50606	-0.23734	-0.0241623	-0.316374	-0.243447	-0.284359	-0.403904	-0.0291628	-0.216517	-0.254907	-0.495385	-1.21351	-0.511318	-1.00461	-0.508315	0.172161	0.231273	0.203966	-0.316744	-0.186333	-0.863374	-0.885532	-0.938794	-0.176363	-0.133497	-0.13266	-0.919479	-0.32686	-0.405056	-0.735291	-0.275203	0.238117	-0.608838	-0.418142	-0.258117	-0.280412	-0.17993	-0.243107	-0.271145	-0.0907392	-0.357433	-0.0367638
5	-0.311534	-0.294456	-0.205737	-0.337368	-0.267937	-0.310468	-0.218448	-0.50606	-0.23734	-0.467979	0.169614	-0.243447	-0.284359	-0.403904	-0.811904	-0.216517	-0.254907	-0.00939697	-0.72752	-0.511318	-1.00461	-0.0223271	-0.610581	0.941198	-0.20183	-0.316744	-0.186333	-0.863374	-0.0366616	0.988653	-0.176363	-0.133497	-0.13266	-0.433491	1.42808	-0.405056	-0.735291	-0.275203	-0.563245	-0.608838	0.430728	-0.258117	-0.280412	-0.17993	-0.243107	-0.271145	-0.0907392	0.128555	-0.0367638
9	-0.311534	-0.294456	-0.205737	-0.337368	-0.267937	-0.310468	-0.218448	-0.50606	-0.23734	-0.467979	-0.316374	-0.243447	-0.284359	-0.403904	-0.205691	-0.216517	-0.254907	-0.495385	-0.607294	-0.511318	-0.398398	-0.508315	-0.610581	-0.825723	0.0442616	-0.316744	-0.186333	-0.863374	-0.885532	-0.938794	-0.176363	-0.133497	-0.13266	-0.919479	0.517555	-0.405056	-0.735291	0.33101	-1.04923	0.422922	-0.418142	-0.258117	-0.280412	-0.17993	-0.243107	-0.271145	-0.0907392	-0.357433	-0.0367638
2	-0.311534	-0.294456	-0.205737	-0.337368	-0.267937	0.788492	-0.218448	0.5929	-0.23734	-0.467979	-0.316374	-0.243447	-0.284359	-0.403904	-0.811904	-0.216517	-0.254907	-0.495385	-1.21351	-0.511318	2.62998	0.590645	1.10488	1.65144	1.49363	-0.316744	1.52912	-0.863374	1.26047	1.20721	-0.176363	0.965464	-0.13266	0.179481	-0.0106407	-0.405056	-0.735291	-0.275203	1.42793	1.10662	-0.418142	0.840843	0.818549	-0.17993	-0.243107	-0.271145	-0.0907392	0.741527	-0.0367638
3	1.82717	0.277208	-0.205737	-0.337368	0.303727	-0.310468	1.07946	0.0656045	-0.23734	1.31073	0.663633	0.73656	0.287305	0.167761	2.61097	-0.216517	-0.254907	0.484622	3.70174	0.468689	1.13409	0.471692	-0.610581	0.47218	0.12332	3.81518	1.95237	2.90663	2.4704	2.77885	3.99503	0.438168	1.16524	2.36626	1.31697	1.15319	0.244716	1.28304	-0.0692259	0.371169	0.879761	0.313548	1.4983	1.95877	-0.243107	1.02676	0.480925	0.214232	-0.0367638
7	-0.311534	-0.294456	-0.205737	-0.337368	-0.267937	-0.310468	-0.218448	-0.50606	-0.23734	-0.467979	-0.316374	-0.243447	-0.284359	-0.403904	-0.811904	-0.216517	-0.254907	-0.495385	-1.21351	-0.511318	-0.0761272	-0.508315	-0.610581	-0.825723	-1.52207	-0.316744	-0.186333	-0.863374	-0.885532	-0.0103091	-0.176363	-0.133497	-0.13266	-0.919479	-0.181116	-0.405056	-0.735291	-0.275203	-1.04923	-0.608838	-0.418142	-0.258117	-0.280412	-0.17993	-0.243107	0.657339	-0.0907392	-0.357433	-0.0367638
12	-0.311534	-0.294456	-0.205737	-0.337368	-0.267937	-0.310468	-0.218448	-0.50606	-0.23734	-0.467979	0.553701	-0.243447	-0.284359	-0.403904	0.0581705	-0.216517	0.615167	0.913607	0.586936	-0.511318	-1.00461	-0.508315	0.798411	-0.825723	1.31383	-0.316744	-0.186333	0.545618	-0.885532	-0.938794	-0.176363	0.736578	-0.13266	-0.0494047	0.299391	-0.405056	-0.735291	-0.275203	0.359759	-0.608838	-0.418142	-0.258117	0.589663	-0.17993	-0.243107	-0.271145	-0.0907392	-0.357433	-0.0367638
9	-0.311534	-0.294456	-0.205737	-0.337368	-0.267937	-0.310468	-0.218448	-0.50606	-0.23734	-0.467979	-0.316374	-0.243447	-0.284359	-0.403904	-0.811904	-0.216517	-0.254907	-0.495385	-0.0929011	-0.511318	-0.528011	-0.508315	-0.610581	-0.825723	-0.603223	-0.316744	-0.186333	-0.386773	-0.408931	-0.938794	-0.176363	-0.133497	-0.13266	-0.442879	0.249833	-0.405056	-0.735291	-0.275203	0.0713737	-0.132238	-0.418142	-0.258117	-0.280412	-0.17993	-0.243107	0.205456	-0.0907392	-0.357433	-0.0367638
12	-0.311534	-0.294456	-0.205737	-0.337368	-0.267937	-0.310468	-0.218448	-0.50606	-0.23734	-0.467979	0.605062	-0.243447	-0.284359	-0.403904	0.109531	-0.216517	-0.254907	-0.495385	-1.21351	0.410118	-0.083176	0.41312	0.868649	0.0957126	1.15793	-0.316744	-0.186333	0.615856	-0.885532	-0.938794	-0.176363	-0.133497	-0.13266	0.00195623	0.369629	-0.405056	0.743939	-0.275203	0.429997	-0.608838	-0.418142	-0.258117	-0.280412	-0.17993	-0.243107	-0.271145	-0.0907392	0.564002	-0.0367638
5	-0.311534	-0.294456	-0.205737	-0.337368	-0.267937	-0.310468	-0.218448	-0.50606	-0.23734	-0.467979	0.141763	-0.243447	-0.284359	-0.403904	-0.811904	-0.216517	-0.254907	-0.0372484	-1.21351	-0.0531808	0.314466	-0.508315	-0.610581	0.871427	1.05075	-0.316744	-0.186333	0.65709	1.4682	0.58167	-0.176363	-0.133497	-0.13266	0.165469	1.44104	-0.405056	0.349658	0.809745	0.471231	-0.608838	0.387178	0.547203	-0.280412	-0.17993	-0.243107	-0.271145	-0.0907392	-0.357433	-0.0367638
10	-0.311534	-0.294456	-0.205737	-0.337368	-0.267937	-0.310468	-0.218448	-0.50606	-0.23734	-0.467979	-0.316374	-0.243447	-0.284359	-0.403904	-0.811904	-0.216517	-0.254907	-0.495385	-0.415674	-0.511318	-0.206777	-0.508315	-0.610581	0.482858	0.583363	-0.316744	-0.186333	-0.863374	-0.885532	-0.938794	-0.176363	-0.133497	-0.13266	-0.121645	-1.1096	-0.405056	0.0625436	-0.275203	0.259349	-0.608838	0.379692	0.539717	-0.280412	-0.17993	-0.243107	-0.271145	-0.0907392	0.440401	-0.0367638
7	-0.311534	-0.294456	-0.205737	0.653922	-0.267937	-0.310468	-0.218448	-0.50606	-0.23734	-0.467979	-0.316374	-0.243447	-0.284359	-0.403904	-0.811904	-0.216517	-0.254907	-0.495385	-0.222218	-0.511318	-0.0133216	-0.508315	-0.610581	-0.825723	-3.01087	-0.316744	-0.186333	-0.863374	0.687806	-0.938794	0.814927	-0.133497	-0.13266	-0.919479	-1.1096	-0.405056	-0.735291	-0.275203	0.524105	-0.608838	0.573148	-0.258117	-0.280412	-0.17993	-0.243107	-0.271145	-0.0907392	0.633857	-0.0367638
1	1.66449	1.00833	-0.205737	-0.337368	-0.267937	-0.310468	1.08433	2.27387	1.06544	2.82513	0.986409	1.05934	1.69167	0.898878	3.40568	-0.216517	1.04788	2.56383	3.7778	1.46471	-1.00461	1.46771	-0.610581	-0.825723	-1.70809	-0.316744	-0.186333	0.439409	-0.885532	0.363989	-0.176363	-0.133497	1.17012	-0.919479	-1.1096	-0.405056	-0.735291	-0.275203	-1.04923	-0.608838	0.884641	-0.258117	-0.280412	-0.17993	-0.243107	1.03164	-0.0907392	0.945349	-0.0367638
1	-0.311534	1.35837	-0.205737	0.713824	0.783255	1.76566	0.832745	1.57006	-0.23734	-0.467979	2.08661	0.807745	-0.284359	1.67222	4.60822	-0.216517	-0.254907	2.76433	3.92857	0.539875	1.39837	-0.508315	0.440612	0.8271	-0.116836	-0.316744	-0.186333	-0.863374	0.165661	-0.938794	-0.176363	-0.133497	-0.13266	0.131713	-1.1096	-0.405056	1.34083	-0.275203	-1.04923	-0.608838	0.633051	-0.258117	-0.280412	-0.17993	-0.243107	0.780047	0.960453	1.29539	-0.0367638
5	-0.311534	-0.294456	-0.205737	-0.337368	-0.267937	-0.310468	-0.218448	-0.50606	-0.23734	-0.467979	0.899696	-0.243447	0.448184	-0.403904	-0.811904	-0.216517	-0.254907	-0.495385	-0.480965	-0.511318	-0.272069	-0.508315	-0.610581	-0.0931802	-0.0819008	-0.316744	-0.186333	-0.863374	-0.885532	-0.206251	-0.176363	-0.133497	-0.13266	-0.919479	-0.377058	-0.405056	-0.735291	-0.275203	1.05773	-0.608838	-0.418142	-0.258117	0.452131	-0.17993	-0.243107	-0.271145	-0.0907392	-0.357433	-0.0367638
7	-0.311534	-0.294456	-0.205737	-0.337368	-0.267937	-0.310468	-0.218448	-0.50606	-0.23734	-0.467979	-0.316374	0.440214	-0.284359	-0.403904	-0.811904	-0.216517	-0.254907	0.188276	-0.529847	-0.511318	0.490383	-0.508315	0.535045	-0.825723	-0.620345	-0.316744	-0.186333	-0.863374	-0.885532	-0.938794	-0.176363	-0.133497	-0.13266	-0.919479	0.0360253	0.278605	0.410336	0.408458	0.0963932	0.536788	-0.418142	-0.258117	-0.280412	-0.17993	-0.243107	0.412516	-0.0907392	0.326228	-0.0367638
9	-0.311534	-0.294456	-0.205737	-0.337368	-0.267937	0.503689	0.595709	-0.50606	-0.23734	0.346177	-0.316374	-0.243447	-0.284359	-0.403904	0.899507	-0.216517	-0.254907	-0.495385	-1.21351	-0.511318	-0.190455	-0.508315	0.720861	-0.825723	-0.538479	-0.316744	-0.186333	-0.0492169	-0.885532	-0.938794	-0.176363	-0.133497	-0.13266	-0.105323	0.902281	0.926386	-0.735291	0.538953	0.662179	-0.608838	0.9133	-0.258117	-0.280412	-0.17993	-0.243107	0.543012	-0.0907392	-0.357433	-0.0367638
11	-0.311534	-0.294456	-0.205737	-0.337368	0.589596	-0.310468	-0.218448	-0.50606	-0.23734	0.923719	-0.316374	-0.243447	-0.284359	-0.403904	0.579794	-0.216517	1.13679	0.362148	1.34025	0.346215	-1.00461	-0.508315	-0.610581	-0.825723	-1.23022	-0.316744	-0.186333	-0.0058408	-0.885532	-0.938794	-0.176363	-0.133497	-0.13266	-0.919479	-1.1096	-0.405056	-0.735291	-0.275203	-0.1917	1.17181	-0.418142	-0.258117	-0.280412	-0.17993	-0.243107	-0.271145	-0.0907392	-0.357433	-0.0367638
3	-0.311534	-0.294456	-0.205737	-0.337368	-0.267937	-0.310468	-0.218448	-0.50606	-0.23734	-0.467979	-0.316374	-0.243447	-0.284359	-0.403904	-0.811904	-0.216517	-0.254907	-0.495385	-1.21351	0.280592	1.42519	0.283594	2.00284	1.60408	0.736862	4.20311	2.03301	4.05571	4.31755	4.08129	4.47526	2.08585	2.08669	1.05338	1.3202	3.34267	1.69451	1.69766	0.626173	0.183071	1.25726	1.04214	2.33301	3.78607	2.37032	0.520764	-0.0907392	0.434476	-0.0367638
9	-0.311534	-0.294456	-0.205737	-0.337368	-0.267937	-0.310468	-0.218448	0.329777	-0.23734	-0.467979	-0.316374	-0.243447	-0.284359	-0.403904	0.549743	-0.216517	-0.254907	-0.495385	0.14814	-0.511318	-1.00461	-0.508315	0.225256	-0.825723	0.750233	-0.316744	-0.186333	-0.863374	-0.885532	-0.938794	-0.176363	-0.133497	-0.13266	-0.0836424	-1.1096	-0.405056	-0.735291	-0.275203	-1.04923	-0.608838	-0.418142	-0.258117	-0.280412	-0.17993	-0.243107	-0.271145	-0.0907392	-0.357433	-0.0367638
2	-0.311534	-0.294456	-0.205737	-0.337368	-0.267937	-0.310468	-0.218448	-0.50606	-0.23734	0.696951	-0.316374	-0.243447	-0.284359	-0.403904	0.353027	-0.216517	-0.254907	-0.495385	-0.048577	-0.511318	0.160319	2.57121	0.55435	2.0245	0.0686545	-0.316744	-0.186333	0.937557	-0.885532	2.33853	-0.176363	1.03143	-0.13266	-0.919479	-1.1096	-0.405056	0.42964	-0.275203	-1.04923	-0.608838	-0.418142	1.54281	0.884519	-0.17993	-0.243107	-0.271145	-0.0907392	0.807498	-0.0367638
1	2.03237	-0.294456	1.03239	1.55709	0.970188	0.927657	-0.218448	1.3884	1.00078	-0.467979	1.57809	2.10046	-0.284359	0.834221	2.58212	-0.216517	0.983217	0.74274	4.38825	2.17477	0.233513	-0.508315	0.627544	1.51818	-0.666963	-0.316744	-0.186333	-0.863374	-0.885532	-0.938794	-0.176363	-0.133497	-0.13266	0.318645	0.128524	-0.405056	0.502834	-0.275203	0.188892	-0.608838	0.819983	-0.258117	-0.280412	-0.17993	-0.243107	-0.271145	1.80372	-0.357433	-0.0367638
3	-0.311534	-0.294456	-0.205737	-0.337368	-0.267937	-0.310468	-0.218448	-0.50606	-0.23734	-0.467979	-0.316374	-0.243447	-0.284359	-0.403904	-0.811904	-0.216517	-0.254907	-0.495385	-1.21351	-0.511318	1.16704	-0.508315	1.56107	0.082201	0.140843	2.32897	-0.186333	4.03963	4.48295	3.20285	3.73259	1.32734	-0.13266	1.72624	2.41598	4.86856	1.12429	1.18564	1.37883	1.25075	1.44144	0.649807	1.89124	0.727994	1.92854	-0.271145	-0.0907392	-0.357433	-0.0367638
7	-0.311534	-0.294456	-0.205737	-0.337368	-0.267937	-0.310468	-0.218448	-0.50606	-0.23734	-0.467979	-0.316374	-0.243447	-0.284359	-0.403904	-0.811904	-0.216517	-0.254907	-0.495385	-1.21351	-0.511318	0.57389	-0.508315	-0.610581	-0.825723	-1.14345	-0.316744	-0.186333	-0.130281	-0.885532	-0.938794	-0.176363	-0.133497	-0.13266	-0.186387	0.107256	-0.405056	-0.735291	-0.275203	-0.31614	0.124254	0.314951	-0.258117	-0.280412	-0.17993	-0.243107	-0.271145	-0.0907392	-0.357433	-0.0367638
1	0.455374	0.472452	1.72272	-0.337368	0.997043	-0.310468	-0.218448	2.05742	0.529568	3.2244	0.948606	0.523461	1.88816	2.15958	3.22685	-0.216517	1.01007	2.74025	3.71572	0.753662	-1.00461	0.258593	-0.610581	0.439257	-0.629664	2.24674	-0.186333	0.401606	-0.118623	-0.171885	-0.176363	-0.133497	-0.13266	-0.919479	-1.1096	-0.405056	-0.735291	-0.275203	-1.04923	-0.608838	-0.418142	-0.258117	-0.280412	-0.17993	0.523801	-0.271145	-0.0907392	-0.357433	-0.0367638
8	-0.311534	-0.294456	-0.205737	-0.337368	-0.267937	-0.310468	-0.218448	1.11486	-0.23734	-0.467979	-0.316374	-0.243447	-0.284359	-0.403904	1.55307	-0.216517	1.36601	-0.495385	-1.21351	1.1096	-1.00461	-0.508315	1.01034	-0.825723	-1.38995	-0.316744	-0.186333	1.99005	0.735389	-0.938794	-0.176363	-0.133497	-0.13266	-0.919479	-1.1096	1.21586	-0.735291	-0.275203	-1.04923	-0.608838	1.20278	-0.258117	-0.280412	-0.17993	-0.243107	-0.271145	-0.0907392	-0.357433	-0.0367638
2	-0.311534	-0.294456	-0.205737	-0.337368	-0.267937	-0.310468	-0.218448	-0.50606	-0.23734	-0.467979	-0.316374	-0.243447	-0.284359	0.40808	-0.811904	-0.216517	-0.254907	-0.495385	0.114897	-0.511318	-0.192628	1.19959	0.201403	0.502681	0.999238	-0.316744	-0.186333	0.844536	-0.0735479	2.49725	-0.176363	-0.133497	-0.13266	0.78843	0.89849	-0.405056	0.593114	1.0532	-1.04923	0.719566	0.393842	0.553867	2.53619	-0.17993	-0.243107	-0.271145	-0.0907392	0.454551	-0.0367638
7	-0.311534	-0.294456	-0.205737	-0.337368	-0.267937	-0.310468	-0.218448	-0.50606	-0.23734	-0.467979	-0.316374	-0.243447	-0.284359	-0.403904	-0.00587	-0.216517	-0.254907	-0.495385	0.484798	-0.511318	-1.00461	-0.508315	0.709498	-0.825723	0.308285	-0.316744	-0.186333	-0.863374	-0.885532	-0.938794	-0.176363	-0.133497	-0.13266	-0.113445	-1.1096	-0.405056	-0.735291	-0.275203	0.649073	-0.608838	-0.418142	-0.258117	-0.280412	-0.17993	-0.243107	-0.271145	-0.0907392	-0.357433	-0.0367638
12	-0.311534	-0.294456	-0.205737	-0.337368	-0.267937	-0.310468	-0.218448	-0.50606	-0.23734	-0.467979	-0.316374	-0.243447	-0.284359	-0.403904	-0.811904	-0.216517	-0.254907	-0.495385	-0.203641	-0.511318	-1.00461	1.82937	-0.610581	0.184144	0.00635479	-0.316744	-0.186333	1.1514	-0.885532	-0.938794	-0.176363	-0.133497	-0.13266	-0.919479	-1.1096	-0.405056	-0.735291	-0.275203	-0.039366	-0.608838	-0.418142	-0.258117	-0.280412	-0.17993	-0.243107	0.738722	-0.0907392	0.652434	-0.0367638
5	-0.311534	-0.294456	-0.205737	-0.337368	-0.267937	-0.310468	-0.218448	-0.50606	-0.23734	-0.467979	0.455778	-0.243447	-0.284359	-0.403904	-0.374775	-0.216517	-0.254907	-0.495385	-0.776379	-0.511318	-0.567483	-0.0711864	-0.610581	0.218127	-0.720155	-0.316744	-0.186333	0.409025	-0.885532	-0.938794	-0.176363	-0.133497	-0.13266	-0.147328	-0.672472	-0.405056	-0.298162	-0.275203	-1.04923	-0.608838	-0.418142	-0.258117	-0.280412	-0.17993	-0.243107	-0.271145	-0.0907392	-0.357433	-0.0367638
6	-0.311534	-0.294456	-0.205737	-0.337368	-0.267937	-0.310468	-0.218448	-0.50606	0.101482	-0.467979	-0.316374	-0.243447	-0.284359	-0.403904	-0.811904	-0.216517	-0.254907	-0.156563	-1.21351	-0.511318	-0.391601	-0.508315	0.232736	-0.825723	-0.0321576	-0.316744	-0.186333	-0.524552	1.34901	-0.938794	-0.176363	-0.133497	-0.13266	0.452549	1.7688	0.207955	0.481082	0.337807	0.46328	0.433031	0.425175	-0.258117	-0.280412	-0.17993	0.0957147	-0.271145	-0.0907392	-0.357433	-0.0367638
1	0.709279	-0.294456	1.40691	1.69374	-0.267937	-0.310468	-0.218448	1.52505	0.783472	-0.467979	0.704439	0.777365	-0.284359	1.20874	2.92673	-0.216517	-0.254907	-0.495385	3.0736	1.51979	1.35047	2.33454	-0.610581	1.20538	1.19812	0.704068	-0.186333	-0.863374	0.135281	2.09743	-0.176363	-0.133497	-0.13266	1.70001	-1.1096	-0.405056	0.285522	-0.275203	-0.0284204	1.74625	1.1945	-0.258117	-0.280412	-0.17993	-0.243107	-0.271145	0.930073	-0.357433	-0.0367638
6	-0.311534	-0.294456	-0.205737	-0.337368	-0.267937	-0.310468	-0.218448	-0.50606	-0.23734	-0.467979	-0.316374	-0.243447	-0.284359	-0.403904	-0.811904	-0.216517	-0.254907	-0.495385	-0.181821	-0.511318	-1.00461	-0.508315	-0.610581	-0.825723	-0.017601	-0.316744	-0.186333	0.395176	-0.885532	-0.938794	-0.176363	-0.133497	-0.13266	0.535059	0.810731	-0.405056	-0.304323	-0.275203	0.577826	0.153532	0.344229	0.172851	-0.280412	-0.17993	-0.243107	-0.271145	-0.0907392	-0.357433	-0.0367638
1	1.86461	0.474375	-0.205737	-0.337368	-0.267937	-0.310468	-0.218448	0.761642	-0.23734	0.300852	-0.316374	-0.243447	0.484472	0.364927	1.11999	-0.216517	-0.254907	1.1423	3.10878	0.257514	0.263091	0.759387	0.657122	-0.0568916	1.09258	-0.316744	-0.186333	1.06852	-0.1167	-0.938794	-0.176363	-0.133497	-0.13266	-0.150648	1.06654	-0.405056	-0.735291	-0.275203	0.882661	-0.608838	-0.418142	-0.258117	-0.280412	-0.17993	-0.243107	-0.271145	-0.0907392	0.411398	-0.0367638
9	-0.311534	-0.294456	0.7507	-0.337368	-0.267937	0.645968	-0.218448	0.450376	-0.23734	-0.467979	0.640063	-0.243447	-0.284359	-0.403904	-0.811904	-0.216517	-0.254907	-0.495385	0.313073	-0.511318	-1.00461	-0.508315	0.916	-0.825723	0.0806772	-0.316744	-0.186333	-0.863374	-0.885532	-0.938794	-0.176363	-0.133497	-0.13266	-0.919479	-1.1096	-0.405056	-0.735291	-0.275203	-0.0927963	0.917742	-0.418142	-0.258117	-0.280412	-0.17993	-0.243107	-0.271145	-0.0907392	-0.357433	-0.0367638
2	-0.311534	-0.294456	-0.205737	-0.337368	-0.267937	-0.310468	-0.218448	-0.50606	-0.23734	0.641548	-0.316374	-0.243447	-0.284359	-0.403904	-0.811904	-0.216517	-0.254907	-0.495385	-0.103981	-0.511318	3.19437	2.67822	0.498946	0.903502	0.885693	-0.316744	-0.186333	0.246153	2.47371	3.9085	-0.176363	0.97603	1.59657	-0.919479	1.65354	-0.405056	1.7581	-0.275203	-1.04923	2.15431	-0.418142	0.85141	0.829115	-0.17993	-0.243107	-0.271145	-0.0907392	-0.357433	-0.0367638
9	-0.311534	-0.294456	-0.205737	-0.337368	-0.267937	-0.310468	-0.218448	-0.50606	-0.23734	-0.467979	-0.316374	-0.243447	-0.284359	-0.403904	-0.811904	-0.216517	-0.254907	-0.168686	-0.886808	-0.511318	0.919697	-0.508315	-0.283881	-0.825723	-0.669949	-0.316744	-0.186333	0.611185	0.126367	-0.345888	-0.176363	-0.133497	-0.13266	-0.59278	-0.292041	-0.405056	-0.408591	0.542356	0.133907	-0.0159325	-0.418142	-0.258117	-0.280412	-0.17993	-0.243107	0.321761	-0.0907392	-0.357433	-0.0367638
2	-0.311534	-0.294456	-0.205737	-0.337368	-0.267937	-0.310468	-0.218448	-0.50606	-0.23734	-0.467979	-0.316374	-0.243447	-0.284359	-0.403904	0.159068	-0.216517	-0.254907	-0.495385	-0.242535	-0.511318	3.52419	2.02794	2.33823	-0.825723	1.63322	-0.316744	0.78464	2.08544	1.65072	0.607334	-0.176363	-0.133497	-0.13266	0.626649	0.846636	0.565917	-0.735291	0.695769	0.907004	1.3474	-0.418142	2.6907	-0.280412	-0.17993	-0.243107	-0.271145	-0.0907392	1.18869	-0.0367638
3	-0.311534	-0.294456	-0.205737	-0.337368	-0.267937	-0.310468	-0.218448	-0.50606	-0.23734	-0.467979	-0.316374	-0.243447	-0.284359	-0.403904	-0.811904	-0.216517	-0.254907	-0.495385	-1.21351	-0.511318	0.603379	-0.0129744	0.252809	-0.330382	-0.549813	0.178596	1.91034	2.46034	3.1647	2.70163	-0.176363	1.02288	3.91757	3.01955	1.95628	3.23537	1.05462	-0.275203	1.04744	1.18107	0.445248	0.898255	-0.280412	0.315411	0.252233	0.224196	-0.0907392	1.43247	0.458577
14	-0.311534	-0.294456	-0.205737	-0.337368	-0.267937	-0.310468	-0.218448	-0.50606	-0.23734	-0.467979	-0.316374	-0.243447	-0.284359	-0.403904	-0.811904	-0.216517	-0.254907	-0.495385	-1.21351	-0.511318	-1.00461	1.7886	-0.610581	0.533588	1.23742	-0.316744	-0.186333	-0.863374	-0.0513762	-0.104638	-0.176363	-0.133497	-0.13266	-0.0853238	0.633888	0.954255	-0.735291	-0.275203	-0.215077	-0.608838	-0.418142	2.75003	-0.280412	-0.17993	-0.243107	-0.271145	-0.0907392	-0.357433	-0.0367638
5	-0.311534	-0.294456	-0.205737	0.143657	-0.267937	-0.310468	-0.218448	-0.50606	-0.23734	-0.467979	-0.316374	-0.243447	-0.284359	-0.403904	-0.811904	-0.216517	-0.254907	-0.495385	-0.372364	-0.0302924	-0.523586	-0.508315	-0.610581	0.748948	0.434511	-0.316744	-0.186333	-0.863374	0.243557	-0.938794	-0.176363	-0.133497	-0.13266	0.209609	0.259414	-0.405056	-0.735291	-0.275203	0.0798558	-0.608838	-0.418142	-0.258117	-0.280412	-0.17993	-0.243107	0.20988	-0.0907392	-0.357433	-0.0367638
7	-0.311534	-0.294456	-0.205737	-0.337368	-0.267937	-0.310468	-0.218448	-0.50606	-0.23734	-0.467979	-0.316374	-0.243447	-0.284359	-0.403904	-0.811904	-0.216517	-0.254907	-0.495385	-1.21351	-0.511318	1.6412	1.35135	-0.610581	-0.825723	-0.365053	-0.316744	-0.186333	2.28844	3.57613	3.52286	-0.176363	-0.133497	-0.13266	-0.919479	2.04222	-0.405056	-0.735291	1.58447	-1.04923	-0.608838	-0.418142	-0.258117	-0.280412	-0.17993	-0.243107	-0.271145	-0.0907392	-0.357433	-0.0367638
9	-0.311534	-0.294456	-0.205737	-0.337368	-0.267937	-0.310468	-0.218448	-0.50606	-0.23734	-0.467979	-0.316374	-0.243447	-0.284359	-0.403904	-0.811904	-0.216517	-0.254907	-0.495385	-1.21351	-0.511318	0.431856	-0.508315	-0.610581	-0.825723	-1.5744	-0.316744	-0.186333	-0.863374	-0.885532	-0.938794	-0.176363	-0.133497	-0.13266	-0.919479	0.326867	-0.405056	-0.735291	-0.275203	-1.04923	-0.608838	-0.418142	-0.258117	-0.280412	-0.17993	-0.243107	-0.271145	-0.0907392	-0.357433	-0.0367638
2	-0.311534	-0.294456	-0.205737	-0.337368	-0.267937	-0.310468	-0.218448	-0.50606	-0.23734	-0.467979	-0.316374	-0.243447	-0.284359	-0.403904	0.504009	-0.216517	-0.254907	-0.495385	0.77897	0.804596	2.074	3.00608	0.705333	1.16675	0.302028	-0.316744	1.12958	1.58785	2.19308	2.57561	-0.176363	-0.133497	-0.13266	-0.919479	-1.1096	-0.405056	0.580623	1.04071	-1.04923	1.38364	0.897772	-0.258117	-0.280412	-0.17993	2.20812	-0.271145	-0.0907392	0.95848	-0.0367638
12	-0.311534	-0.294456	-0.205737	-0.337368	-0.267937	-0.310468	-0.218448	-0.50606	-0.23734	-0.467979	-0.316374	-0.243447	-0.284359	0.594974	0.186974	-0.216517	-0.254907	-0.495385	-1.21351	0.487561	-1.00461	0.490563	0.972886	1.17259	-2.01199	-0.316744	-0.186333	1.45676	0.113346	-0.938794	-0.176363	-0.133497	-0.13266	-0.919479	0.473866	-0.405056	0.848176	-0.275203	-0.0503548	0.39004	-0.418142	0.740761	-0.280412	-0.17993	-0.243107	-0.271145	-0.0907392	-0.357433	-0.0367638
10	-0.311534	-0.294456	-0.205737	-0.337368	-0.267937	-0.310468	-0.218448	-0.50606	-0.23734	-0.467979	-0.316374	-0.243447	-0.284359	-0.403904	-0.811904	-0.216517	-0.254907	-0.495385	-1.21351	0.175943	-1.00461	0.992827	0.540268	-0.138463	0.243592	-0.316744	-0.186333	-0.863374	-0.885532	-0.938794	0.510897	-0.133497	-0.13266	-0.919479	-1.1096	-0.405056	0.415559	-0.275203	0.101616	0.0784218	0.732707	-0.258117	-0.280412	-0.17993	-0.243107	-0.271145	-0.0907392	-0.357433	-0.0367638
7	-0.311534	-0.294456	-0.205737	-0.337368	-0.267937	-0.310468	-0.218448	-0.50606	-0.23734	-0.467979	-0.316374	-0.243447	-0.284359	-0.403904	-0.811904	-0.216517	-0.254907	-0.495385	-1.21351	-0.511318	-1.00461	-0.508315	-0.610581	-0.825723	-1.8355	-0.316744	-0.186333	-0.863374	-0.885532	-0.938794	-0.176363	-0.133497	-0.13266	-0.919479	-1.1096	-0.405056	-0.735291	-0.275203	-1.04923	-0.608838	-0.418142	-0.258117	-0.280412	-0.17993	0.932264	-0.271145	-0.0907392	-0.357433	-0.0367638
8	-0.311534	-0.294456	-0.205737	-0.337368	-0.267937	-0.310468	-0.218448	-0.50606	-0.23734	-0.467979	-0.316374	-0.243447	-0.284359	-0.403904	-0.811904	-0.216517	-0.254907	-0.495385	-1.21351	-0.511318	-1.00461	-0.508315	-0.610581	-0.825723	-1.13797	-0.316744	-0.186333	-0.863374	-0.885532	-0.938794	-0.176363	-0.133497	-0.13266	-0.919479	-1.1096	-0.405056	-0.735291	-0.275203	-1.04923	-0.608838	-0.418142	-0.258117	-0.280412	-0.17993	-0.243107	-0.271145	-0.0907392	-0.357433	-0.0367638
11	-0.311534	-0.294456	-0.205737	-0.337368	-0.267937	-0.310468	-0.218448	0.37866	-0.23734	-0.467979	-0.316374	-0.243447	-0.284359	0.480816	-0.811904	-0.216517	-0.254907	-0.495385	-1.21351	-0.511318	0.424503	-0.508315	-0.610581	-0.825723	1.15329	-0.316744	-0.186333	-0.863374	-0.885532	-0.938794	-0.176363	-0.133497	-0.13266	-0.919479	0.713831	-0.405056	-0.735291	-0.275203	-1.04923	0.275882	-0.418142	-0.258117	0.604309	-0.17993	-0.243107	-0.271145	-0.0907392	-0.357433	-0.0367638
6	-0.311534	-0.294456	-0.205737	-0.337368	-0.267937	-0.310468	-0.218448	-0.50606	-0.23734	-0.467979	-0.316374	-0.243447	-0.284359	-0.403904	-0.811904	-0.216517	-0.254907	-0.495385	-0.403964	-0.0504929	-0.195068	0.58185	-0.610581	-0.825723	0.315652	-0.316744	-0.186333	-0.0538303	-0.424707	-0.938794	-0.176363	-0.133497	-0.13266	0.405512	1.44922	-0.405056	-0.735291	1.04979	0.275758	-0.148014	0.042683	-0.258117	-0.280412	-0.17993	-0.243107	-0.271145	-0.0907392	-0.357433	-0.0367638
9	-0.311534	-0.294456	-0.205737	-0.337368	-0.267937	-0.310468	-0.218448	-0.50606	-0.23734	-0.467979	0.421653	-0.243447	-0.284359	-0.403904	-0.811904	-0.216517	-0.254907	-0.495385	-1.21351	-0.511318	-1.00461	-0.508315	0.613328	-0.825723	-0.686818	-0.316744	-0.186333	-0.863374	-0.147504	-0.938794	-0.176363	-0.133497	-0.13266	-0.919479	-1.1096	-0.405056	0.00273669	-0.275203	0.174676	0.61507	-0.418142	-0.258117	-0.280412	-0.17993	1.34362	0.466882	-0.0907392	-0.357433	-0.0367638
1	1.76434	-0.294456	0.645463	0.513831	1.11501	1.46015	1.1645	2.67026	1.83853	0.914965	0.534826	-0.243447	1.79152	2.32467	2.80351	-0.216517	1.51571	-0.495385	3.56953	1.2593	0.766006	1.2623	-0.610581	0.557221	0.0310759	-0.316744	-0.186333	-0.863374	-0.885532	-0.938794	-0.176363	-0.133497	-0.13266	-0.0682799	0.273343	-0.405056	0.115909	-0.275203	-0.198033	0.774106	0.964802	0.593082	0.570788	-0.17993	0.608092	-0.271145	-0.0907392	-0.357433	-0.0367638
7	-0.311534	-0.294456	-0.205737	-0.337368	-0.267937	-0.310468	-0.218448	-0.50606	-0.23734	-0.467979	-0.316374	-0.243447	-0.284359	-0.403904	-0.811904	-0.216517	-0.254907	-0.495385	-1.21351	-0.511318	-1.00461	-0.508315	-0.610581	-0.825723	-0.665787	-0.316744	-0.186333	-0.863374	-0.885532	-0.938794	-0.176363	-0.133497	-0.13266	-0.919479	0.129367	0.833913	-0.735291	-0.275203	-1.04923	-0.608838	-0.418142	-0.258117	-0.280412	-0.17993	-0.243107	-0.271145	-0.0907392	-0.357433	-0.0367638
7	-0.311534	-0.294456	-0.205737	-0.337368	-0.267937	-0.310468	-0.218448	-0.50606	-0.23734	-0.467979	-0.316374	-0.243447	-0.284359	-0.403904	-0.811904	-0.216517	-0.254907	-0.495385	-1.21351	-0.511318	-0.00168808	-0.508315	-0.610581	-0.825723	0.57945	-0.316744	-0.186333	-0.863374	-0.885532	-0.938794	-0.176363	-0.133497	-0.13266	-0.919479	-0.106677	0.597868	-0.735291	-0.275203	-1.04923	-0.608838	-0.418142	-0.258117	-0.280412	-0.17993	-0.243107	-0.271145	-0.0907392	-0.357433	-0.0367638
11	-0.311534	-0.294456	0.271225	-0.337368	-0.267937	-0.310468	-0.218448	-0.50606	-0.23734	-0.467979	-0.316374	-0.243447	-0.284359	0.0730578	-0.811904	-0.216517	-0.254907	-0.495385	-1.21351	-0.511318	-0.169804	-0.508315	-0.610581	-0.825723	-1.44574	-0.316744	0.290629	-0.863374	-0.885532	-0.938794	-0.176363	-0.133497	-0.13266	-0.919479	-0.274793	-0.405056	-0.258329	-0.275203	-1.04923	-0.608838	-0.418142	-0.258117	-0.280412	-0.17993	0.233854	-0.271145	-0.0907392	0.119529	-0.0367638
14	-0.311534	-0.294456	-0.205737	-0.337368	-0.267937	-0.310468	-0.218448	-0.50606	-0.23734	-0.467979	-0.316374	-0.243447	-0.284359	-0.403904	-0.811904	-0.216517	-0.254907	-0.495385	-0.79751	-0.511318	-0.26611	-0.508315	-0.194583	0.591714	0.0514032	-0.316744	-0.186333	-0.863374	-0.885532	-0.938794	-0.176363	-0.133497	-0.13266	-0.503481	-1.1096	-0.405056	0.00321133	-0.275203	-0.0473128	-0.608838	-0.00214386	-0.258117	-0.280412	-0.17993	-0.243107	-0.271145	-0.0907392	0.381069	-0.0367638
5	-0.311534	-0.294456	-0.205737	-0.337368	-0.267937	-0.310468	-0.218448	-0.50606	-0.23734	-0.467979	-0.316374	-0.243447	-0.284359	-0.403904	-0.811904	-0.216517	-0.254907	-0.495385	-0.618998	-0.511318	-0.410102	-0.508315	-0.610581	1.00201	0.770384	-0.316744	-0.186333	-0.863374	-0.885532	-0.344284	-0.176363	-0.133497	-0.13266	-0.32497	-0.515091	-0.405056	0.603777	-0.275203	-0.454723	-0.608838	0.596155	-0.258117	-0.280412	-0.17993	-0.243107	-0.271145	-0.0907392	-0.357433	-0.0367638
1	1.05786	1.46062	-0.205737	1.41771	1.10146	1.44461	1.15095	2.01772	0.604081	2.55462	1.4387	1.81565	0.557062	2.4708	2.0628	-0.216517	-0.254907	2.37932	3.63015	1.24376	1.05449	-0.508315	0.230841	1.48435	-0.136166	-0.316744	-0.186333	-0.863374	-0.0441104	-0.938794	-0.176363	-0.133497	-0.13266	0.835598	0.259798	-0.405056	1.32381	-0.275203	0.320166	-0.608838	0.42328	-0.258117	0.56101	0.661492	-0.243107	-0.271145	-0.0907392	1.39764	-0.0367638
11	-0.311534	-0.294456	-0.205737	-0.337368	-0.267937	0.395042	-0.218448	-0.50606	-0.23734	-0.467979	-0.316374	-0.243447	-0.284359	-0.403904	-0.811904	-0.216517	-0.254907	-0.495385	-1.21351	-0.511318	-0.299101	-0.508315	-0.610581	-0.825723	-0.0221038	-0.316744	-0.186333	0.31387	-0.885532	-0.233283	-0.176363	-0.133497	-0.13266	-0.213969	0.944764	0.300455	-0.735291	-0.275203	0.128011	0.923312	-0.418142	-0.258117	-0.280412	-0.17993	-0.243107	-0.271145	-0.0907392	0.348078	-0.0367638
1	1.17968	1.19676	1.28547	1.8713	-0.267937	-0.310468	0.711816	0.424204	3.21708	3.39837	-0.316374	0.686817	-0.284359	1.08731	-0.811904	1.27469	0.675357	0.995826	3.85699	2.68255	0.4866	-0.508315	-0.610581	0.665489	0.762996	-0.316744	-0.186333	-0.863374	-0.885532	-0.938794	1.31485	-0.133497	-0.13266	0.0107847	0.381611	0.525208	0.194974	-0.275203	0.441979	-0.608838	-0.418142	0.672147	-0.280412	0.750334	0.687157	0.659119	0.839525	-0.357433	-0.0367638
10	-0.311534	-0.294456	-0.205737	-0.337368	0.375289	-0.310468	-0.218448	-0.50606	-0.23734	-0.467979	-0.316374	-0.243447	-0.284359	-0.403904	0.274632	-0.216517	-0.254907	-0.495385	-1.21351	-0.511318	-1.00461	-0.508315	0.475955	1.10372	0.463271	-0.316744	-0.186333	-0.863374	-0.885532	-0.938794	-0.176363	-0.133497	-0.13266	0.167056	-0.0230651	-0.405056	-0.735291	-0.275203	-1.04923	0.0343874	0.668394	-0.258117	-0.280412	-0.17993	-0.243107	-0.271145	-0.0907392	0.285793	-0.0367638
12	-0.311534	-0.294456	-0.205737	-0.337368	-0.267937	-0.310468	-0.218448	-0.50606	-0.23734	-0.467979	-0.316374	-0.243447	-0.284359	-0.403904	0.954995	-0.216517	-0.254907	-0.495385	-0.0749501	-0.511318	-1.00461	0.630242	-0.610581	-0.825723	0.551615	-0.316744	-0.186333	0.903525	1.65212	-0.938794	-0.176363	-0.133497	-0.13266	0.219078	0.657298	-0.405056	0.403267	0.863354	1.15391	0.529719	-0.418142	-0.258117	-0.280412	-0.17993	-0.243107	-0.271145	-0.0907392	-0.357433	-0.0367638
1	0.765018	1.62106	1.20758	1.07595	1.64757	1.60504	0.417998	2.62535	0.839212	-0.467979	1.36978	0.833105	2.42602	2.17876	3.65216	2.71969	0.381539	-0.495385	4.23593	1.40419	1.70577	-0.508315	-0.610581	-0.189277	0.120545	-0.316744	-0.186333	-0.863374	-0.885532	-0.938794	0.90019	-0.133497	-0.13266	-0.919479	-1.1096	-0.405056	-0.0988445	-0.275203	0.364082	0.0276077	0.995174	-0.258117	0.796141	-0.17993	-0.243107	-0.271145	0.545707	-0.357433	-0.0367638
5	-0.311534	-0.294456	-0.205737	-0.337368	-0.267937	-0.310468	-0.218448	-0.50606	-0.23734	-0.467979	-0.316374	-0.243447	0.74845	-0.403904	-0.204986	-0.216517	-0.254907	-0.495385	-0.60659	0.0956006	-1.00461	-0.508315	0.422229	-0.825723	0.216879	-0.316744	-0.186333	-0.863374	-0.885532	-0.938794	0.430555	-0.133497	-0.13266	-0.919479	0.744399	0.201862	0.893254	-0.275203	-1.04923	-0.608838	0.188776	-0.258117	-0.280412	-0.17993	-0.243107	-0.271145	-0.0907392	-0.357433	-0.0367638
5	-0.311534	-0.294456	-0.205737	-0.337368	-0.267937	0.032077	-0.218448	-0.50606	-0.23734	0.151183	-0.316374	-0.243447	-0.284359	-0.403904	-0.811904	-0.216517	-0.254907	-0.495385	-1.21351	-0.168772	-0.153433	-0.508315	-0.268036	-0.483178	-0.0166902	-0.316744	-0.186333	-0.863374	-0.885532	-0.938794	0.166182	-0.133497	-0.13266	-0.300317	-0.767056	-0.405056	-0.735291	-0.275203	0.00176763	-0.608838	-0.418142	-0.258117	-0.280412	-0.17993	-0.243107	-0.271145	-0.0907392	-0.357433	-0.0367638
2	1.34221	-0.294456	-0.205737	1.31638	0.783957	-0.310468	-0.218448	-0.50606	-0.23734	1.18577	1.33737	-0.243447	-0.284359	-0.403904	-0.811904	-0.216517	0.796987	-0.495385	1.87612	1.14243	2.99769	0.543579	0.441313	1.25143	0.250061	-0.316744	-0.186333	-0.863374	0.166362	2.32214	-0.176363	-0.133497	-0.13266	0.734269	-1.1096	0.646838	-0.735291	-0.275203	-1.04923	1.04491	0.633752	-0.258117	-0.280412	-0.17993	-0.243107	-0.271145	0.961155	-0.357433	-0.0367638
7	-0.311534	-0.294456	-0.205737	-0.337368	-0.267937	-0.310468	-0.218448	-0.50606	-0.23734	-0.467979	-0.316374	-0.243447	-0.284359	-0.403904	-0.811904	-0.216517	-0.254907	-0.495385	-1.21351	-0.511318	-1.00461	-0.508315	-0.610581	-0.825723	-0.599838	-0.316744	-0.186333	-0.863374	-0.885532	-0.938794	-0.176363	-0.133497	-0.13266	-0.919479	-1.1096	-0.405056	0.32104	-0.275203	-1.04923	-0.608838	-0.418142	-0.258117	-0.280412	-0.17993	-0.243107	-0.271145	-0.0907392	-0.357433	-0.0367638
9	-0.311534	-0.294456	-0.205737	-0.337368	-0.267937	-0.310468	-0.218448	-0.50606	-0.23734	-0.467979	-0.316374	-0.243447	-0.284359	-0.403904	-0.811904	-0.216517	0.309124	0.0686462	-0.245019	-0.511318	-1.00461	-0.508315	-0.610581	-0.825723	-0.890264	-0.316744	-0.186333	-0.863374	-0.885532	-0.938794	-0.176363	-0.133497	-0.13266	0.0490089	1.5371	-0.405056	-0.735291	-0.275203	-0.0807446	0.933954	-0.418142	-0.258117	-0.280412	-0.17993	-0.243107	-0.271145	-0.0907392	-0.357433	-0.0367638
2	-0.311534	-0.294456	-0.205737	-0.337368	1.09495	-0.310468	-0.218448	-0.50606	-0.23734	-0.467979	-0.316374	-0.243447	-0.284359	-0.403904	0.550981	-0.216517	-0.254907	-0.495385	-1.21351	-0.511318	2.14269	-0.508315	2.53672	1.22529	0.910179	-0.316744	-0.186333	-0.863374	1.16549	1.11222	-0.176363	-0.133497	-0.13266	1.13154	0.253284	-0.405056	-0.735291	-0.275203	0.313652	0.754047	0.944743	-0.258117	-0.280412	-0.17993	-0.243107	-0.271145	-0.0907392	-0.357433	-0.0367638
7	-0.311534	-0.294456	0.809915	-0.337368	-0.267937	-0.310468	-0.218448	-0.50606	-0.23734	-0.467979	-0.316374	-0.243447	-0.284359	-0.403904	-0.811904	-0.216517	-0.254907	0.520266	-1.21351	-0.511318	-1.00461	-0.508315	1.41283	0.189929	-1.40507	-0.316744	-0.186333	-0.863374	-0.885532	-0.938794	-0.176363	-0.133497	-0.13266	0.686314	-0.0939493	-0.405056	0.280361	-0.275203	-1.04923	-0.608838	-0.418142	-0.258117	-0.280412	-0.17993	-0.243107	-0.271145	-0.0907392	-0.357433	-0.0367638
10	-0.311534	-0.294456	-0.205737	-0.337368	-0.267937	-0.310468	-0.218448	-0.50606	-0.23734	0.216973	-0.316374	-0.243447	-0.284359	-0.403904	-0.811904	-0.216517	-0.254907	-0.495385	-1.21351	-0.511318	-1.00461	-0.508315	0.074372	0.671479	0.327519	0.368208	-0.186333	-0.863374	-0.200579	-0.938794	-0.176363	-0.133497	-0.13266	-0.919479	-0.424648	-0.405056	-0.0503379	-0.275203	0.44797	-0.608838	0.266811	0.426836	-0.280412	-0.17993	-0.243107	-0.271145	-0.0907392	-0.357433	-0.0367638
5	-0.311534	-0.294456	-0.205737	-0.337368	-0.267937	-0.310468	-0.218448	-0.50606	-0.23734	-0.467979	-0.316374	-0.243447	-0.284359	-0.403904	-0.354001	-0.216517	-0.254907	-0.495385	-1.21351	-0.511318	-0.546708	-0.508315	-0.152677	0.870835	0.359103	-0.316744	-0.186333	-0.0584206	-0.427628	-0.938794	-0.176363	-0.133497	-0.13266	-0.114526	0.208964	-0.405056	-0.277387	-0.275203	-0.591329	-0.608838	0.0397619	-0.258117	-0.280412	-0.17993	0.214796	-0.271145	0.367164	0.100471	-0.0367638
11	-0.311534	-0.294456	-0.205737	-0.337368	-0.267937	-0.310468	-0.218448	-0.0989618	-0.23734	-0.467979	-0.316374	0.163651	-0.284359	0.320338	-0.811904	-0.216517	-0.254907	-0.495385	-1.21351	-0.511318	-0.597513	-0.508315	-0.203482	-0.825723	-2.28663	-0.316744	-0.186333	-0.863374	-0.885532	-0.938794	-0.176363	-0.133497	-0.13266	-0.512381	-1.1096	-0.405056	-0.328192	-0.275203	-0.642135	-0.608838	-0.418142	-0.258117	-0.280412	-0.17993	-0.243107	-0.271145	-0.0907392	0.0496653	-0.0367638
9	-0.311534	-0.294456	-0.205737	-0.337368	-0.267937	-0.310468	-0.218448	0.0915317	-0.23734	0.129613	-0.316374	-0.243447	-0.284359	-0.403904	-0.811904	-0.216517	-0.254907	0.102207	-1.21351	-0.511318	0.0142912	0.0892765	-0.0129889	-0.825723	-1.66629	-0.316744	-0.186333	-0.863374	-0.885532	-0.938794	-0.176363	-0.133497	-0.13266	-0.919479	-0.512009	-0.405056	-0.137699	-0.275203	0.785051	-0.608838	0.17945	0.760786	-0.280412	-0.17993	-0.243107	0.326447	-0.0907392	-0.357433	-0.0367638
7	-0.311534	-0.294456	-0.205737	-0.337368	-0.267937	-0.310468	-0.218448	-0.50606	-0.23734	0.75356	-0.316374	-0.243447	-0.284359	-0.403904	-0.811904	-0.216517	-0.254907	-0.495385	-1.21351	-0.511318	-1.00461	-0.508315	-0.610581	-0.825723	-1.13748	-0.316744	-0.186333	-0.863374	-0.885532	-0.938794	-0.176363	-0.133497	-0.13266	0.30206	0.763783	-0.405056	-0.735291	-0.275203	-1.04923	-0.608838	-0.418142	-0.258117	-0.280412	-0.17993	-0.243107	0.950394	-0.0907392	-0.357433	-0.0367638
1	1.23889	1.98592	1.34468	-0.337368	1.28248	1.96991	-0.218448	3.14633	2.04304	2.94414	-0.316374	-0.243447	2.83932	1.14652	1.95089	-0.216517	2.02547	4.3123	0.336914	3.14107	0.54581	-0.508315	0.939841	-0.825723	2.22377	-0.316744	-0.186333	2.26031	-0.885532	0.611628	-0.176363	-0.133497	-0.13266	0.630942	-1.1096	-0.405056	-0.735291	-0.275203	0.501189	0.941583	-0.418142	-0.258117	-0.280412	-0.17993	-0.243107	-0.271145	-0.0907392	-0.357433	-0.0367638
7	-0.311534	-0.294456	-0.205737	-0.337368	-0.267937	-0.310468	-0.218448	-0.50606	-0.23734	-0.467979	-0.316374	-0.243447	-0.284359	-0.403904	-0.811904	0.916656	-0.254907	-0.495385	-1.21351	-0.511318	0.128561	-0.508315	-0.610581	-0.825723	-0.481391	-0.316744	-0.186333	-0.863374	-0.885532	-0.938794	-0.176363	-0.133497	-0.13266	0.213694	-1.1096	-0.405056	0.397882	-0.275203	-1.04923	-0.608838	-0.418142	-0.258117	-0.280412	-0.17993	-0.243107	-0.271145	-0.0907392	-0.357433	-0.0367638
3	-0.311534	-0.294456	0.662242	-0.337368	-0.267937	-0.310468	-0.218448	-0.50606	-0.23734	-0.467979	-0.316374	-0.243447	-0.284359	-0.403904	-0.811904	-0.216517	-0.254907	-0.495385	-1.21351	0.356661	-1.00461	-0.508315	1.49389	0.971419	-1.21373	1.78773	2.38671	1.49432	3.80114	1.82158	2.74979	0.734482	1.66448	2.41339	2.33682	3.85439	1.62241	0.592775	1.52381	1.1883	1.93956	0.609861	1.82406	-0.17993	-0.243107	-0.271145	-0.0907392	1.04867	-0.0367638
2	-0.311534	0.379167	-0.205737	-0.337368	-0.267937	-0.310468	-0.218448	-0.50606	-0.23734	-0.467979	-0.316374	-0.243447	-0.284359	-0.403904	-0.811904	-0.216517	-0.254907	-0.495385	-1.21351	0.162305	2.39061	2.71372	0.867211	1.36661	1.13171	-0.316744	-0.186333	1.50554	1.3068	2.45643	-0.176363	0.540126	-0.13266	1.44943	0.0214271	0.268567	0.742501	1.48195	-1.04923	0.0647846	0.255481	2.2681	1.47674	-0.17993	0.88792	-0.271145	-0.0907392	0.773595	-0.0367638
7	-0.311534	-0.294456	-0.205737	-0.337368	-0.267937	-0.310468	-0.218448	-0.50606	-0.23734	-0.467979	-0.316374	-0.243447	-0.284359	-0.403904	-0.811904	-0.216517	-0.254907	-0.495385	-1.21351	-0.511318	1.56174	-0.508315	-0.610581	-0.825723	-0.444514	-0.316744	-0.186333	1.70298	-0.885532	-0.938794	-0.176363	-0.133497	-0.13266	0.87194	1.45675	-0.405056	-0.735291	-0.275203	0.742187	-0.608838	-0.418142	-0.258117	-0.280412	-0.17993	-0.243107	-0.271145	-0.0907392	-0.357433	-0.0367638
7	-0.311534	-0.294456	-0.205737	-0.337368	-0.267937	-0.310468	-0.218448	-0.50606	-0.23734	-0.467979	-0.316374	-0.243447	-0.284359	-0.403904	-0.811904	-0.216517	-0.254907	-0.495385	-1.21351	-0.511318	0.00741257	-0.508315	-0.610581	-0.825723	0.596063	-0.316744	-0.186333	-0.863374	0.126493	-0.938794	-0.176363	-0.133497	-0.13266	0.0925448	-0.0975766	-0.405056	-0.735291	-0.275203	-1.04923	0.403186	-0.418142	-0.258117	-0.280412	-0.17993	-0.243107	-0.271145	-0.0907392	-0.357433	-0.0367638
6	-0.311534	-0.294456	-0.205737	-0.337368	-0.267937	-0.310468	-0.218448	-0.50606	0.275008	-0.467979	-0.316374	-0.243447	-0.284359	-0.403904	-0.811904	-0.216517	-0.254907	-0.495385	-0.70116	-0.511318	-0.492264	0.927568	-0.0982328	-0.825723	1.4966	-0.316744	-0.186333	-0.863374	0.0041282	-0.938794	-0.176363	-0.133497	-0.13266	-0.0298195	1.50309	0.107292	-0.735291	-0.275203	0.597781	0.827045	0.0942062	-0.258117	-0.280412	-0.17993	-0.243107	0.241203	-0.0907392	-0.357433	-0.0367638
7	-0.311534	-0.294456	-0.205737	-0.337368	-0.267937	-0.310468	-0.218448	-0.50606	-0.23734	-0.467979	-0.316374	-0.243447	-0.284359	-0.403904	-0.811904	-0.216517	-0.254907	-0.495385	-0.683534	0.0186562	-0.474638	0.713072	0.862225	0.0909873	-1.32403	-0.316744	-0.186333	2.62331	3.08245	0.74805	-0.176363	-0.133497	-0.13266	0.953711	1.98571	-0.405056	-0.205317	0.25477	0.988965	1.26435	-0.418142	-0.258117	-0.280412	-0.17993	-0.243107	0.645565	-0.0907392	-0.357433	-0.0367638
3	-0.311534	-0.294456	-0.205737	-0.337368	-0.267937	1.13566	-0.218448	-0.50606	-0.23734	-0.467979	-0.316374	-0.243447	-0.284359	-0.403904	-0.811904	-0.216517	-0.254907	-0.495385	-0.558232	-0.511318	0.0996129	0.937808	0.0446946	2.04692	1.85559	3.96104	1.76771	1.29027	-0.230256	2.83184	0.478913	-0.133497	-0.13266	1.03456	0.84444	3.36558	1.21875	1.17092	0.673087	1.3452	0.686083	0.397158	-0.280412	0.924295	1.91054	-0.271145	1.8633	1.97152	1.06746
7	-0.311534	-0.294456	-0.205737	-0.337368	-0.267937	-0.310468	-0.218448	-0.50606	0.519516	-0.467979	-0.316374	-0.243447	-0.284359	-0.403904	-0.811904	-0.216517	-0.254907	-0.495385	-1.21351	-0.511318	-1.00461	-0.508315	0.146276	-0.825723	-0.306342	-0.316744	-0.186333	1.67978	0.732432	-0.938794	-0.176363	-0.133497	-0.13266	-0.162623	0.508363	-0.405056	0.515434	-0.275203	0.201492	-0.608838	0.832583	0.49874	-0.280412	-0.17993	-0.243107	-0.271145	-0.0907392	-0.357433	-0.0367638
10	-0.311534	-0.294456	1.44133	-0.337368	-0.267937	-0.310468	-0.218448	-0.50606	-0.23734	-0.467979	-0.316374	-0.243447	1.36271	-0.403904	-0.811904	-0.216517	-0.254907	-0.495385	-1.21351	-0.511318	-1.00461	-0.508315	-0.610581	-0.825723	1.16352	-0.316744	-0.186333	-0.863374	0.761538	-0.938794	-0.176363	-0.133497	-0.13266	-0.919479	-1.1096	-0.405056	-0.735291	-0.275203	-1.04923	-0.608838	-0.418142	-0.258117	1.36666	-0.17993	-0.243107	-0.271145	-0.0907392	-0.357433	-0.0367638
3	-0.311534	-0.294456	-0.205737	-0.337368	-0.267937	-0.310468	-0.218448	-0.50606	-0.23734	-0.467979	-0.316374	-0.243447	-0.284359	-0.403904	-0.811904	-0.216517	0.54693	-0.495385	-1.21351	-0.511318	0.686904	0.805882	-0.610581	0.488474	-0.0679078	2.31628	1.804	1.12696	-0.0836946	2.25915	-0.176363	-0.133497	1.18154	1.07085	0.581915	-0.405056	0.578907	0.526634	0.264964	0.192999	-0.418142	-0.258117	-0.280412	-0.17993	1.07109	1.04305	1.22346	1.33408	1.27743
5	-0.311534	-0.294456	-0.205737	-0.337368	-0.267937	-0.310468	-0.218448	-0.50606	-0.23734	-0.467979	-0.316374	0.217119	-0.284359	-0.403904	-0.351338	-0.216517	-0.254907	-0.495385	-1.21351	-0.511318	-1.00461	-0.508315	-0.610581	1.30677	0.99303	-0.316744	-0.186333	-0.863374	-0.885532	-0.938794	-0.176363	-0.133497	-0.13266	-0.458913	-1.1096	-0.405056	-0.735291	-0.275203	0.275191	-0.608838	0.0424249	0.20245	-0.280412	-0.17993	-0.243107	-0.271145	-0.0907392	0.103134	-0.0367638
3	-0.311534	-0.294456	-0.205737	-0.337368	1.00098	-0.310468	-0.218448	-0.50606	-0.23734	-0.467979	-0.316374	-0.243447	-0.284359	-0.403904	-0.811904	-0.216517	-0.254907	-0.495385	-1.21351	-0.511318	-1.00461	-0.508315	0.658339	1.56093	-0.00204909	3.95584	2.54469	2.75469	3.98218	2.83608	3.4417	2.25316	-0.13266	2.08934	0.159319	0.863864	1.65136	1.65823	1.33742	2.12218	2.31288	-0.258117	1.65302	3.59494	1.02581	-0.271145	-0.0907392	2.02922	-0.0367638
1	-0.311534	-0.294456	1.52704	1.3954	-0.267937	2.1871	-0.218448	1.99151	3.42011	4.26322	1.4164	-0.243447	-0.284359	1.32887	1.68566	2.28105	1.47787	-0.495385	3.51769	1.22146	-1.00461	-0.508315	-0.610581	0.90705	1.09896	-0.316744	-0.186333	-0.863374	-0.885532	-0.938794	-0.176363	-0.133497	-0.13266	-0.919479	-1.1096	-0.405056	0.997482	-0.275203	-1.04923	-0.608838	1.31463	-0.258117	-0.280412	-0.17993	-0.243107	-0.271145	-0.0907392	-0.357433	-0.0367638
7	-0.311534	-0.294456	-0.205737	-0.337368	-0.267937	-0.310468	-0.218448	-0.50606	-0.23734	-0.467979	-0.316374	-0.243447	-0.284359	-0.403904	-0.811904	-0.216517	-0.254907	-0.495385	-0.199257	-0.511318	1.34005	-0.508315	0.40367	-0.825723	0.184295	-0.316744	-0.186333	-0.863374	-0.885532	-0.938794	-0.176363	-0.133497	-0.13266	0.0947717	-1.1096	0.609195	0.27896	-0.275203	-0.0349819	-0.608838	0.596109	-0.258117	-0.280412	-0.17993	-0.243107	-0.271145	-0.0907392	-0.357433	-0.0367638
9	-0.311534	-0.294456	-0.205737	-0.337368	0.320883	0.278352	-0.218448	-0.50606	-0.23734	-0.467979	-0.316374	-0.243447	-0.284359	-0.403904	-0.811904	-0.216517	-0.254907	0.0934353	-1.21351	-0.511318	-0.415791	-0.508315	-0.0217602	-0.825723	-1.4182	-0.316744	-0.186333	-0.274553	-0.885532	-0.938794	-0.176363	-0.133497	-0.13266	-0.919479	-1.1096	0.183765	-0.735291	-0.275203	-0.460412	-0.608838	-0.418142	-0.258117	-0.280412	-0.17993	0.762676	-0.271145	-0.0907392	-0.357433	-0.0367638
5	-0.311534	-0.294456	-0.205737	-0.337368	-0.267937	-0.310468	-0.218448	-0.50606	-0.23734	-0.467979	-0.316374	-0.243447	-0.284359	-0.403904	1.00778	-0.216517	-0.254907	1.3243	0.606179	-0.511318	-1.00461	-0.508315	1.20911	-0.825723	1.39787	-0.316744	-0.186333	-0.863374	-0.885532	0.880893	-0.176363	-0.133497	-0.13266	1.67986	1.48974	-0.405056	-0.735291	-0.275203	-1.04923	-0.608838	-0.418142	-0.258117	-0.280412	-0.17993	-0.243107	-0.271145	-0.0907392	-0.357433	-0.0367638
9	-0.311534	-0.294456	-0.205737	-0.337368	-0.267937	-0.310468	-0.218448	-0.50606	-0.23734	-0.467979	-0.316374	-0.243447	-0.284359	-0.403904	-0.811904	-0.216517	-0.254907	-0.495385	-1.21351	-0.511318	0.57921	-0.508315	0.388563	-0.241331	-1.42705	-0.316744	-0.186333	-0.863374	-0.885532	-0.938794	-0.176363	-0.133497	-0.13266	0.664342	0.2113	1.17877	-0.735291	-0.275203	-0.464841	-0.608838	0.16625	-0.258117	-0.280412	-0.17993	-0.243107	0.313247	-0.0907392	-0.357433	-0.0367638
3	-0.311534	-0.294456	-0.205737	-0.337368	-0.267937	-0.310468	-0.218448	0.0789769	-0.23734	-0.467979	-0.316374	-0.243447	-0.284359	-0.403904	-0.811904	-0.216517	-0.254907	-0.495385	-1.21351	-0.511318	-1.00461	2.57934	-0.610581	-0.240686	1.23727	2.59034	2.13577	1.72178	-0.885532	2.76185	0.408674	-0.133497	1.67485	2.08072	1.21251	3.59515	1.96534	0.309834	-0.049121	0.976273	0.58197	0.741995	-0.280412	-0.17993	1.342	3.63595	1.49437	1.64273	0.548273
10	-0.311534	-0.294456	-0.205737	-0.337368	-0.267937	-0.310468	-0.218448	-0.50606	-0.23734	-0.467979	-0.316374	-0.243447	-0.284359	-0.403904	-0.811904	-0.216517	-0.254907	-0.495385	-1.21351	-0.511318	-1.00461	0.191192	-0.610581	2.14944	1.29061	-0.316744	-0.186333	-0.863374	-0.885532	-0.239286	-0.176363	-0.133497	-0.13266	-0.919479	-0.410093	-0.405056	0.433288	-0.275203	-1.04923	-0.608838	0.750437	-0.258117	-0.280412	-0.17993	-0.243107	-0.271145	-0.0907392	1.68512	-0.0367638
3	-0.311534	-0.294456	-0.205737	-0.337368	-0.267937	1.11261	-0.218448	0.374258	-0.23734	-0.467979	1.1067	-0.243447	-0.284359	-0.403904	-0.811904	-0.216517	-0.254907	-0.495385	0.209567	-0.511318	0.418463	1.30822	1.51478	0.990813	-0.0610993	3.04061	0.693986	2.9034	3.0493	3.90649	-0.176363	2.65006	0.747659	1.86408	0.706935	2.54471	1.08125	-0.275203	-0.168914	0.27148	1.00493	0.622202	-0.280412	0.700389	1.17997	1.15193	-0.0907392	0.522885	-0.0367638
2	-0.311534	-0.294456	-0.205737	-0.337368	-0.267937	0.684894	-0.218448	-0.50606	-0.23734	-0.467979	-0.316374	-0.243447	-0.284359	-0.403904	-0.811904	-0.216517	0.740455	0.499977	0.365267	1.06746	2.68725	2.80525	2.18881	1.16731	0.440119	-0.316744	-0.186333	1.12966	0.10983	1.8606	-0.176363	0.861865	-0.13266	0.0758825	-0.114239	-0.405056	0.843484	1.71783	-1.04923	1.70566	0.57722	1.73492	0.71495	-0.17993	-0.243107	-0.271145	-0.0907392	0.637929	-0.0367638
8	-0.311534	-0.294456	-0.205737	-0.337368	-0.267937	-0.310468	-0.218448	-0.50606	-0.23734	-0.467979	-0.316374	-0.243447	-0.284359	-0.403904	-0.811904	-0.216517	-0.254907	-0.495385	-1.21351	-0.511318	-1.00461	-0.508315	-0.610581	-0.825723	-3.01087	-0.316744	-0.186333	-0.863374	-0.885532	-0.938794	-0.176363	-0.133497	-0.13266	-0.919479	-1.1096	-0.405056	0.523866	-0.275203	0.209923	-0.608838	-0.418142	-0.258117	-0.280412	-0.17993	-0.243107	-0.271145	-0.0907392	-0.357433	-0.0367638
7	-0.311534	-0.294456	-0.205737	-0.337368	-0.267937	-0.310468	-0.218448	-0.50606	-0.23734	-0.467979	-0.316374	-0.243447	-0.284359	-0.403904	-0.811904	-0.216517	-0.254907	-0.495385	0.163711	-0.511318	-1.00461	-0.508315	-0.610581	-0.825723	-3.01087	-0.316744	-0.186333	-0.863374	-0.885532	0.438425	-0.176363	-0.133497	-0.13266	-0.919479	-1.1096	-0.405056	-0.735291	-0.275203	-1.04923	-0.608838	-0.418142	-0.258117	-0.280412	-0.17993	-0.243107	-0.271145	-0.0907392	-0.357433	-0.0367638
7	-0.311534	-0.294456	-0.205737	-0.337368	-0.267937	-0.310468	-0.218448	-0.50606	-0.23734	0.492948	-0.316374	-0.243447	-0.284359	-0.403904	-0.811904	0.74441	-0.254907	-0.495385	-1.21351	0.44961	0.528015	-0.508315	-0.610581	-0.825723	-1.47824	-0.316744	-0.186333	-0.863374	-0.885532	0.0221338	-0.176363	-0.133497	-0.13266	-0.919479	0.423026	-0.405056	-0.735291	-0.275203	0.483394	0.352089	-0.418142	-0.258117	-0.280412	-0.17993	-0.243107	-0.271145	-0.0907392	0.603494	-0.0367638
8	-0.311534	-0.294456	-0.205737	-0.337368	-0.267937	-0.310468	-0.218448	0.288523	-0.23734	0.326604	0.47821	-0.243447	-0.284359	-0.403904	-0.811904	-0.216517	-0.254907	-0.495385	-1.21351	-0.511318	0.299405	-0.508315	1.61373	-0.825723	0.171878	-0.316744	-0.186333	-0.863374	-0.885532	-0.938794	-0.176363	-0.133497	-0.13266	-0.919479	-1.1096	-0.405056	-0.735291	-0.275203	-0.254649	0.695178	-0.418142	-0.258117	-0.280412	-0.17993	-0.243107	-0.271145	-0.0907392	-0.357433	-0.0367638
9	-0.311534	-0.294456	-0.205737	-0.337368	-0.267937	-0.310468	-0.218448	-0.50606	-0.23734	-0.467979	-0.316374	-0.243447	0.528377	-0.403904	0.000831966	-0.216517	-0.254907	0.834071	-0.400772	0.301419	-0.191876	-0.508315	0.202155	-0.825723	-1.68141	-0.316744	-0.186333	-0.863374	-0.0727956	-0.938794	-0.176363	-0.133497	-0.13266	-0.106743	0.219855	-0.405056	0.594166	-0.275203	0.280223	0.203898	-0.418142	-0.258117	-0.280412	-0.17993	-0.243107	-0.271145	-0.0907392	-0.357433	-0.0367638
12	-0.311534	-0.294456	-0.205737	-0.337368	-0.267937	-0.310468	-0.218448	-0.50606	-0.23734	-0.467979	-0.316374	-0.243447	-0.284359	0.770038	0.362038	-0.216517	1.55761	-0.495385	-1.21351	-0.511318	-1.00461	-0.508315	1.20194	0.986795	0.08297	-0.316744	-0.186333	-0.863374	-0.885532	-0.938794	-0.176363	-0.133497	-0.13266	-0.919479	0.0643415	-0.405056	0.438652	-0.275203	-1.04923	-0.608838	-0.418142	-0.258117	-0.280412	-0.17993	-0.243107	-0.271145	-0.0907392	-0.357433	-0.0367638
3	-0.311534	-0.294456	-0.205737	-0.337368	-0.267937	-0.310468	-0.218448	0.0712104	-0.23734	0.109291	0.260897	-0.243447	-0.284359	-0.403904	-0.811904	-0.216517	-0.254907	-0.495385	-1.21351	-0.511318	1.67622	0.0689553	1.69282	-0.825723	-0.445213	2.83258	1.7963	4.97181	5.48386	3.71135	6.38564	1.17456	2.30782	4.01227	3.62295	3.93044	1.05553	2.79181	1.83757	1.18198	1.73377	2.52938	1.28913	3.49911	0.334163	-0.271145	-0.0907392	1.94597	-0.0367638
6	-0.311534	-0.294456	-0.205737	-0.337368	-0.267937	-0.310468	-0.218448	-0.50606	0.79565	-0.467979	-0.316374	-0.243447	-0.284359	-0.403904	-0.811904	-0.216517	-0.254907	-0.495385	-1.21351	-0.511318	0.624172	0.524675	-0.610581	0.207267	0.634011	-0.316744	-0.186333	-0.863374	-0.885532	-0.938794	-0.176363	-0.133497	-0.13266	0.113511	-0.0766107	-0.405056	-0.735291	-0.275203	-1.04923	0.424152	-0.418142	-0.258117	-0.280412	-0.17993	-0.243107	0.761845	-0.0907392	-0.357433	-0.0367638
10	-0.311534	-0.294456	-0.205737	-0.337368	-0.267937	-0.310468	-0.218448	-0.50606	-0.23734	-0.467979	-0.316374	-0.243447	-0.284359	-0.403904	0.0472564	-0.216517	-0.254907	-0.495385	-1.21351	-0.511318	-1.00461	-0.508315	-0.610581	1.26375	0.880328	-0.316744	-0.186333	-0.863374	-0.885532	-0.938794	-0.176363	-0.133497	-0.13266	-0.919479	-1.1096	-0.405056	0.658655	-0.275203	1.04024	-0.608838	1.36508	-0.258117	-0.280412	-0.17993	-0.243107	-0.271145	-0.0907392	0.501727	-0.0367638
7	-0.311534	-0.294456	-0.205737	-0.337368	-0.267937	-0.310468	-0.218448	-0.50606	-0.23734	0.558474	-0.316374	-0.243447	-0.284359	-0.403904	0.214549	-0.216517	-0.254907	-0.495385	-1.21351	0.515135	-1.00461	-0.508315	1.42892	-0.825723	-3.01087	-0.316744	-0.186333	0.163079	-0.885532	-0.938794	-0.176363	-0.133497	-0.13266	0.700647	-1.1096	-0.405056	1.30421	-0.275203	-0.0227801	-0.608838	-0.418142	-0.258117	-0.280412	-0.17993	-0.243107	-0.271145	-0.0907392	-0.357433	-0.0367638
6	-0.311534	-0.294456	-0.205737	-0.337368	1.0015	-0.310468	-0.218448	-0.50606	-0.23734	-0.467979	-0.316374	-0.243447	0.985073	-0.403904	-0.811904	-0.216517	-0.254907	-0.495385	0.0559245	-0.511318	-1.00461	-0.508315	1.3235	-0.825723	1.45902	-0.316744	-0.186333	-0.863374	-0.885532	-0.938794	-0.176363	-0.133497	-0.13266	1.0146	0.824475	-0.405056	1.65207	-0.275203	-1.04923	-0.608838	-0.418142	-0.258117	-0.280412	-0.17993	-0.243107	-0.271145	-0.0907392	-0.357433	-0.0367638
6	-0.311534	-0.294456	-0.205737	-0.337368	0.579575	-0.310468	-0.218448	-0.50606	-0.23734	-0.467979	-0.316374	-0.243447	-0.284359	-0.403904	-0.811904	-0.216517	-0.254907	-0.495385	-1.21351	-0.511318	-1.00461	-0.508315	-0.610581	-0.825723	-0.289328	-0.316744	-0.186333	1.20618	-0.0380198	-0.938794	-0.176363	-0.133497	-0.13266	0.458361	1.21145	-0.405056	0.112221	-0.275203	0.328607	-0.608838	0.42937	-0.258117	-0.280412	-0.17993	-0.243107	-0.271145	-0.0907392	-0.357433	-0.0367638
5	-0.311534	0.786379	-0.205737	-0.337368	-0.267937	-0.310468	-0.218448	-0.50606	-0.23734	-0.467979	-0.316374	-0.243447	-0.284359	-0.403904	-0.811904	-0.216517	-0.254907	-0.495385	-0.132672	0.569518	-1.00461	-0.508315	0.470255	2.11755	0.127754	-0.316744	-0.186333	0.828394	0.195304	-0.938794	-0.176363	-0.133497	-0.13266	-0.919479	-0.0287651	-0.405056	-0.735291	-0.275203	-1.04923	-0.608838	1.27363	-0.258117	-0.280412	-0.17993	-0.243107	-0.271145	-0.0907392	-0.357433	-0.0367638
7	-0.311534	-0.294456	-0.205737	-0.337368	-0.267937	-0.310468	-0.218448	0.241315	-0.23734	-0.467979	-0.316374	-0.243447	0.463016	-0.403904	-0.811904	-0.216517	-0.254907	-0.495385	-0.466132	-0.511318	-0.257236	-0.508315	0.136795	-0.825723	0.070829	-0.316744	-0.186333	-0.863374	-0.885532	-0.938794	-0.176363	-0.133497	-0.13266	-0.172104	1.23307	-0.405056	-0.735291	0.472172	0.188008	-0.608838	-0.418142	0.489259	-0.280412	-0.17993	-0.243107	-0.271145	-0.0907392	0.389942	-0.0367638
10	-0.311534	0.380527	-0.205737	-0.337368	-0.267937	-0.310468	-0.218448	-0.50606	-0.23734	-0.467979	-0.316374	-0.243447	-0.284359	-0.403904	-0.136921	-0.216517	-0.254907	-0.495385	-0.538524	-0.511318	-1.00461	-0.508315	0.0644027	1.54613	-0.0920312	-0.316744	-0.186333	-0.863374	-0.885532	-0.938794	-0.176363	-0.133497	-0.13266	-0.919479	-0.434617	-0.405056	1.02443	-0.275203	-0.374249	-0.608838	-0.418142	0.416866	-0.280412	-0.17993	-0.243107	-0.271145	-0.0907392	0.31755	-0.0367638
3	-0.311534	-0.294456	-0.205737	-0.337368	-0.267937	0.225524	-0.218448	-0.50606	-0.23734	0.0680125	-0.316374	-0.243447	-0.284359	-0.403904	-0.811904	-0.216517	-0.254907	-0.495385	-0.677516	-0.511318	-0.0787054	1.19199	-0.0745889	-0.825723	-0.0568432	1.16856	1.29897	1.47275	-0.34954	2.2469	-0.176363	-0.133497	0.403332	0.565821	0.122947	2.05422	0.75001	0.650703	-0.513241	0.317068	1.06716	-0.258117	-0.280412	-0.17993	0.98944	0.961403	1.39456	1.34287	-0.0367638
8	-0.311534	-0.294456	-0.205737	-0.337368	-0.267937	-0.310468	-0.218448	-0.50606	-0.23734	-0.467979	-0.316374	-0.243447	1.00426	-0.403904	-0.811904	-0.216517	-0.254907	-0.495385	-1.21351	-0.511318	-1.00461	-0.508315	0.678038	-0.825723	-0.251337	-0.316744	-0.186333	-0.863374	-0.885532	-0.938794	-0.176363	-0.133497	-0.13266	-0.919479	-1.1096	-0.405056	1.22295	-0.275203	-1.04923	-0.608838	-0.418142	-0.258117	-0.280412	-0.17993	-0.243107	-0.271145	-0.0907392	-0.357433	-0.0367638
2	-0.311534	-0.294456	-0.205737	-0.337368	1.6292	-0.310468	0.7138	-0.50606	-0.23734	-0.467979	-0.316374	-0.243447	0.647888	-0.403904	-0.811904	0.71573	-0.254907	-0.495385	-0.28126	-0.511318	1.68457	1.70363	-0.610581	0.106524	1.76203	3.01703	-0.186333	0.0688736	0.608368	0.958346	-0.176363	-0.133497	-0.13266	0.57442	-0.177353	-0.405056	0.196957	-0.275203	0.847906	0.885061	0.514106	-0.258117	-0.280412	-0.17993	-0.243107	-0.271145	-0.0907392	-0.357433	-0.0367638
5	-0.311534	-0.294456	-0.205737	-0.337368	-0.267937	-0.310468	-0.218448	-0.50606	-0.23734	-0.467979	-0.316374	0.387837	-0.284359	-0.403904	-0.811904	-0.216517	-0.254907	-0.495385	-0.582224	-0.511318	-1.00461	-0.508315	-0.610581	-0.194439	0.0134977	-0.316744	-0.186333	-0.863374	-0.885532	-0.938794	-0.176363	-0.133497	-0.13266	0.149457	0.294664	-0.405056	-0.735291	-0.275203	-0.417949	-0.608838	-0.418142	-0.258117	0.350873	-0.17993	-0.243107	-0.271145	-0.0907392	1.04683	-0.0367638
2	-0.311534	-0.294456	-0.205737	-0.337368	-0.267937	-0.310468	-0.218448	-0.50606	-0.23734	-0.467979	-0.316374	-0.243447	-0.284359	-0.403904	-0.811904	-0.216517	-0.254907	-0.495385	-1.21351	-0.511318	1.67109	3.04982	0.873037	1.84997	0.308527	-0.316744	1.29729	1.33606	2.8774	2.09436	-0.176363	-0.133497	1.35096	0.564139	0.374017	1.79438	1.94041	1.20841	-1.04923	2.42431	-0.418142	1.2255	-0.280412	-0.17993	1.24051	-0.271145	-0.0907392	-0.357433	-0.0367638
1	-0.311534	-0.294456	-0.205737	1.92327	-0.267937	1.2236	1.31562	-0.50606	-0.23734	-0.467979	-0.316374	-0.243447	-0.284359	1.13017	4.15786	-0.216517	-0.254907	-0.495385	1.04713	2.87826	1.25603	-0.508315	-0.610581	2.56386	-1.4768	-0.316744	-0.186333	-0.863374	-0.885532	0.595278	-0.176363	-0.133497	-0.13266	-0.919479	-1.1096	-0.405056	-0.735291	1.25887	-1.04923	-0.608838	-0.418142	-0.258117	-0.280412	-0.17993	-0.243107	-0.271145	-0.0907392	-0.357433	-0.0367638
9	-0.311534	-0.294456	-0.205737	-0.337368	-0.267937	-0.310468	-0.218448	-0.50606	-0.23734	0.316116	-0.316374	-0.243447	-0.284359	-0.403904	-0.811904	-0.216517	-0.254907	-0.495385	-1.21351	-0.511318	-1.00461	-0.508315	0.173515	-0.0416274	-0.806082	-0.316744	-0.186333	-0.0792781	-0.885532	-0.154698	-0.176363	-0.133497	-0.13266	-0.135384	0.179658	-0.405056	-0.735291	-0.275203	0.909814	0.175257	-0.418142	0.525979	-0.280412	-0.17993	-0.243107	0.51295	-0.0907392	0.426663	-0.0367638
6	-0.311534	-0.294456	-0.205737	-0.337368	-0.267937	-0.310468	-0.218448	-0.50606	-0.23734	-0.467979	-0.316374	0.822791	-0.284359	-0.403904	0.254335	-0.216517	0.811331	-0.495385	-1.21351	-0.511318	-1.00461	0.557923	-0.610581	-0.825723	0.103127	-0.316744	-0.186333	-0.863374	-0.885532	-0.938794	0.889876	-0.133497	-0.13266	0.753142	2.17606	-0.405056	1.36296	-0.275203	-1.04923	0.4574	0.648097	-0.258117	0.785827	-0.17993	-0.243107	-0.271145	-0.0907392	-0.357433	-0.0367638
9	-0.311534	-0.294456	-0.205737	0.324428	-0.267937	-0.310468	-0.218448	-0.50606	-0.23734	-0.467979	-0.316374	-0.243447	-0.284359	-0.403904	-0.811904	-0.216517	-0.254907	-0.495385	-1.21351	-0.511318	-0.342815	0.153481	-0.610581	-0.825723	-0.369677	-0.316744	-0.186333	-0.863374	-0.885532	0.51862	-0.176363	-0.133497	-0.13266	-0.257683	0.00416855	-0.405056	-0.0734939	0.386593	0.918031	-0.608838	0.243655	-0.258117	-0.280412	-0.17993	-0.243107	-0.271145	-0.0907392	-0.357433	-0.0367638
3	-0.311534	-0.294456	0.760823	-0.337368	-0.267937	1.22973	-0.218448	-0.50606	-0.23734	-0.467979	-0.316374	-0.243447	-0.284359	-0.403904	-0.811904	-0.216517	-0.254907	-0.495385	-1.21351	0.455242	1.74493	0.458245	0.355979	0.714478	-0.261323	3.42788	1.76321	2.24656	0.65467	2.00217	1.36384	1.4067	-0.13266	1.03007	0.430601	0.561504	0.804911	1.265	-0.0826729	1.34071	2.11065	-0.258117	1.66913	-0.17993	2.69785	-0.271145	-0.0907392	-0.357433	-0.0367638
7	-0.311534	-0.294456	-0.205737	-0.337368	-0.267937	-0.310468	-0.218448	-0.50606	-0.23734	0.41575	-0.316374	-0.243447	-0.284359	-0.403904	0.0718256	-0.216517	-0.254907	-0.495385	-1.21351	0.372412	-1.00461	-0.508315	-0.610581	-0.825723	-3.01087	-0.316744	-0.186333	0.0203561	-0.0018019	-0.938794	-0.176363	-0.133497	-0.13266	0.508276	-1.1096	0.478674	-0.735291	-0.275203	-1.04923	0.274891	-0.418142	-0.258117	-0.280412	-0.17993	-0.243107	-0.271145	-0.0907392	-0.357433	-0.0367638
9	-0.311534	-0.294456	-0.205737	-0.337368	-0.267937	-0.310468	-0.218448	-0.50606	-0.23734	-0.467979	0.486427	-0.243447	0.518441	-0.403904	-0.811904	-0.216517	-0.254907	-0.495385	-0.410707	-0.511318	-0.201811	-0.508315	-0.610581	-0.825723	-0.0659426	-0.316744	-0.186333	-0.863374	0.807544	-0.938794	-0.176363	-0.133497	-0.13266	-0.116679	1.34112	-0.405056	-0.735291	-0.275203	-1.04923	1.38318	-0.418142	-0.258117	-0.280412	-0.17993	-0.243107	-0.271145	-0.0907392	-0.357433	-0.0367638
5	-0.311534	-0.294456	-0.205737	0.197135	-0.267937	-0.310468	-0.218448	-0.50606	-0.23734	-0.467979	-0.316374	-0.243447	0.250144	-0.403904	-0.811904	-0.216517	-0.254907	-0.495385	-1.21351	-0.511318	-1.00461	-0.508315	0.619209	1.50655	0.54527	-0.316744	-0.186333	-0.863374	-0.351029	1.51655	-0.176363	-0.133497	-0.13266	0.00415337	-0.185968	-0.405056	-0.200788	-0.275203	-0.51473	-0.608838	0.505491	-0.258117	-0.280412	-0.17993	-0.243107	-0.271145	-0.0907392	0.17707	-0.0367638
6	-0.311534	-0.294456	-0.205737	-0.337368	-0.267937	-0.310468	-0.218448	-0.50606	-0.23734	1.34222	-0.316374	-0.243447	-0.284359	-0.403904	-0.811904	-0.216517	-0.254907	-0.495385	0.596687	-0.511318	-1.00461	1.30188	-0.610581	0.984471	0.0801014	-0.316744	-0.186333	-0.863374	-0.885532	-0.938794	-0.176363	-0.133497	-0.13266	1.6688	0.700594	-0.405056	1.85298	-0.275203	-1.04923	-0.608838	-0.418142	-0.258117	-0.280412	-0.17993	-0.243107	-0.271145	-0.0907392	-0.357433	-0.0367638
6	-0.311534	-0.294456	-0.205737	-0.337368	-0.267937	-0.310468	-0.218448	-0.50606	-0.23734	-0.467979	-0.316374	-0.243447	-0.284359	-0.403904	-0.811904	-0.216517	-0.254907	-0.495385	0.41804	-0.511318	-1.00461	0.526763	0.424498	1.55193	0.3736	-0.316744	-0.186333	0.171705	-0.885532	-0.938794	-0.176363	-0.133497	-0.13266	0.712068	-1.1096	-0.405056	1.31701	-0.275203	1.00307	-0.608838	1.21341	-0.258117	-0.280412	-0.17993	-0.243107	0.763934	-0.0907392	-0.357433	-0.0367638
1	1.70318	-0.294456	-0.205737	2.48679	2.33337	1.70425	-0.218448	2.51109	1.36071	-0.467979	0.693452	2.09417	-0.284359	1.19414	2.79102	2.1211	-0.254907	2.32877	3.50577	1.8263	0.00521434	0.501511	0.987468	0.184103	-0.18671	-0.316744	-0.186333	-0.863374	0.124294	-0.938794	-0.176363	-0.133497	-0.13266	0.0903466	-1.1096	-0.405056	1.27942	-0.275203	-1.04923	-0.608838	0.591684	-0.258117	-0.280412	-0.17993	-0.243107	-0.271145	-0.0907392	-0.357433	-0.0367638
10	-0.311534	-0.294456	-0.205737	-0.337368	-0.267937	-0.310468	-0.218448	0.41622	-0.23734	-0.467979	-0.316374	-0.243447	-0.284359	-0.403904	-0.811904	-0.216517	-0.254907	-0.495385	0.266869	-0.511318	-0.0823317	0.972061	-0.610581	2.203	0.168001	-0.316744	-0.186333	-0.863374	-0.885532	-0.938794	-0.176363	-0.133497	-0.13266	-0.919479	-0.187321	-0.405056	-0.735291	-0.275203	-0.126953	-0.608838	0.504138	-0.258117	-0.280412	-0.17993	-0.243107	-0.271145	-0.0907392	1.52436	-0.0367638
1	1.39964	-0.294456	0.889945	2.13475	2.20418	2.43061	1.9228	2.82981	2.92616	2.86789	-0.316374	0.852235	1.85688	1.73734	1.92918	2.2556	0.840775	-0.495385	3.72033	0.584364	0.0910704	1.63293	-0.610581	1.31552	0.478966	-0.316744	-0.186333	-0.863374	0.21015	-0.938794	-0.176363	-0.133497	-0.13266	-0.919479	-1.1096	-0.405056	-0.735291	-0.275203	0.0464491	-0.608838	-0.418142	-0.258117	0.81527	0.915752	-0.243107	-0.271145	-0.0907392	-0.357433	-0.0367638
14	-0.311534	-0.294456	-0.205737	-0.337368	-0.267937	-0.310468	-0.218448	-0.50606	-0.23734	-0.467979	-0.316374	-0.243447	-0.284359	-0.403904	-0.811904	-0.216517	-0.254907	-0.495385	-1.21351	-0.511318	-1.00461	-0.508315	-0.610581	0.722564	0.523422	-0.316744	-0.186333	-0.863374	-0.885532	-0.938794	0.796219	-0.133497	-0.13266	0.0531019	-1.1096	-0.405056	-0.735291	-0.275203	-0.0766516	-0.608838	-0.418142	1.29017	-0.280412	-0.17993	-0.243107	-0.271145	-0.0907392	-0.357433	-0.0367638
15	-0.311534	-0.294456	-0.205737	-0.337368	-0.267937	-0.310468	-0.218448	-0.50606	-0.23734	-0.467979	-0.316374	-0.243447	-0.284359	-0.403904	-0.811904	-0.216517	-0.254907	-0.495385	-1.21351	-0.511318	1.42831	0.402397	-0.610581	1.03818	0.520161	-0.316744	-0.186333	0.601266	0.0251804	-0.938794	-0.176363	-0.133497	-0.13266	-0.00876731	-1.1096	2.24567	0.175421	-0.275203	-0.138521	-0.608838	-0.418142	-0.258117	-0.280412	1.68398	-0.243107	-0.271145	-0.0907392	-0.357433	-0.0367638
11	-0.311534	-0.294456	-0.205737	-0.337368	-0.267937	-0.310468	-0.218448	-0.50606	-0.23734	-0.467979	-0.316374	-0.243447	-0.284359	-0.403904	-0.811904	-0.216517	-0.254907	-0.495385	-1.21351	0.146936	-1.00461	-0.508315	0.498006	-0.825723	-1.05078	-0.316744	-0.186333	-0.863374	-0.885532	-0.938794	-0.176363	-0.133497	-0.13266	-0.919479	0.6184	-0.405056	-0.0770367	-0.275203	-0.390979	0.0494155	-0.418142	-0.258117	-0.280412	-0.17993	-0.243107	-0.271145	-0.0907392	0.751153	-0.0367638
3	-0.311534	-0.294456	-0.205737	-0.337368	-0.267937	-0.310468	-0.218448	-0.50606	-0.23734	-0.467979	-0.316374	-0.243447	-0.284359	-0.403904	0.621383	-0.216517	-0.254907	-0.495385	-1.21351	-0.511318	3.41542	-0.508315	0.822706	1.31218	0.237525	3.16916	1.24695	1.74587	4.37801	3.08849	3.30954	1.29979	2.47658	2.04445	2.13879	3.08084	1.40261	1.15808	0.384054	0.824448	1.71976	-0.258117	2.96798	1.95798	1.8948	-0.271145	-0.0907392	1.07585	-0.0367638
1	0.470788	1.36533	0.576586	0.949391	1.68797	0.976292	0.563875	1.15372	2.17392	-0.467979	1.34341	1.71246	0.497963	2.19047	2.22354	-0.216517	-0.254907	-0.495385	3.45759	1.44459	2.15225	0.778444	1.0492	0.461037	-1.72411	-0.316744	-0.186333	-0.863374	-0.885532	1.47247	-0.176363	-0.133497	-0.13266	0.36728	0.177159	0.377267	1.46618	-0.275203	-0.266911	1.05095	0.364181	-0.258117	-0.280412	-0.17993	-0.243107	-0.271145	0.691583	-0.357433	-0.0367638
3	-0.311534	-0.294456	-0.205737	0.0403647	-0.267937	0.366338	-0.218448	-0.50606	-0.23734	-0.467979	-0.316374	-0.243447	-0.284359	-0.403904	-0.811904	-0.216517	-0.254907	-0.495385	-0.835775	0.413083	0.88045	0.168491	1.92268	0.657534	-0.0878011	0.0609885	2.27034	4.61875	5.40943	4.98862	0.500444	1.75157	2.9	4.45226	3.67896	5.44213	1.4637	1.60986	1.69206	0.874418	1.46692	1.22514	1.82133	1.13997	-0.243107	1.04876	-0.0907392	0.0202999	-0.0367638
3	-0.311534	-0.294456	-0.205737	-0.337368	-0.267937	1.00649	-0.218448	-0.50606	-0.23734	-0.467979	-0.316374	-0.243447	-0.284359	-0.403904	-0.811904	-0.216517	-0.254907	-0.495385	0.103451	-0.511318	-1.00461	-0.508315	1.84207	0.491236	1.53578	3.92333	1.80745	3.68328	3.66112	3.86057	-0.176363	1.86029	-0.13266	2.16067	-1.1096	2.0476	0.581668	1.04176	-1.04923	-0.608838	1.57564	-0.258117	1.03655	3.33606	1.07385	1.04581	-0.0907392	0.959525	-0.0367638
5	-0.0329206	-0.294456	-0.205737	-0.337368	-0.267937	-0.310468	-0.218448	-0.50606	-0.23734	-0.467979	-0.316374	-0.243447	-0.284359	-0.403904	-0.811904	-0.216517	-0.254907	-0.495385	-1.21351	-0.511318	-0.725998	0.926901	-0.610581	0.718889	0.881217	-0.316744	-0.186333	0.025799	1.18329	0.8916	-0.176363	-0.133497	-0.13266	-0.407448	0.435011	-0.405056	-0.735291	0.613969	0.86509	0.104053	0.0938898	-0.258117	-0.280412	-0.17993	-0.243107	-0.271145	-0.0907392	-0.357433	-0.0367638
3	-0.311534	-0.294456	-0.205737	0.195956	-0.267937	0.611364	-0.218448	-0.50606	-0.23734	-0.467979	-0.316374	-0.243447	-0.284359	-0.403904	-0.811904	-0.216517	-0.254907	-0.495385	-1.21351	-0.511318	0.876489	-0.508315	1.43585	1.05538	0.0940416	2.3539	1.29344	4.77329	5.47121	4.95823	4.989	3.1805	2.06208	3.09905	3.77912	4.72389	1.71694	0.952402	0.831867	1.08551	1.06163	0.663715	1.41393	2.68037	2.20912	0.262179	-0.0907392	0.870172	-0.0367638
5	-0.311534	-0.294456	-0.205737	-0.337368	-0.267937	-0.310468	-0.218448	-0.50606	-0.23734	-0.467979	-0.316374	-0.243447	-0.284359	-0.403904	-0.205404	-0.216517	-0.254907	-0.495385	-1.21351	-0.511318	-1.00461	-0.508315	-0.610581	-0.825723	0.132919	-0.316744	-0.186333	-0.863374	-0.885532	-0.938794	-0.176363	-0.133497	-0.13266	0.112707	-0.503101	-0.405056	-0.735291	-0.275203	-0.442733	-0.608838	-0.418142	-0.258117	-0.280412	-0.17993	-0.243107	-0.271145	-0.0907392	-0.357433	-0.0367638
6	-0.311534	0.295941	-0.205737	-0.337368	-0.267937	-0.310468	-0.218448	-0.50606	-0.23734	-0.467979	-0.316374	-0.243447	-0.284359	-0.403904	-0.811904	-0.216517	-0.254907	-0.495385	-1.21351	-0.511318	-1.00461	0.0820823	-0.610581	-0.825723	-0.412356	-0.316744	-0.186333	-0.863374	-0.295134	-0.348396	-0.176363	-0.133497	-0.13266	-0.329082	0.486212	-0.405056	-0.144893	-0.275203	1.13334	0.399307	-0.418142	-0.258117	-0.280412	-0.17993	-0.243107	-0.271145	-0.0907392	0.232965	-0.0367638
5	-0.311534	0.287303	0.376023	-0.337368	-0.267937	-0.310468	-0.218448	0.0756993	-0.23734	0.11378	-0.316374	-0.243447	-0.284359	-0.403904	0.183289	-0.216517	-0.254907	0.820772	-1.21351	-0.511318	0.311546	-0.508315	-0.610581	1.48851	1.37228	-0.316744	-0.186333	-0.863374	0.430626	1.7535	-0.176363	-0.133497	-0.13266	1.65746	0.883182	-0.405056	0.580867	0.306556	0.75125	-0.608838	-0.418142	-0.258117	-0.280412	-0.17993	-0.243107	-0.271145	-0.0907392	-0.357433	-0.0367638
7	-0.311534	-0.294456	-0.205737	-0.337368	-0.267937	0.456947	-0.218448	0.759638	-0.23734	-0.467979	-0.316374	-0.243447	-0.284359	-0.403904	-0.044489	-0.216517	0.512508	-0.495385	-1.21351	1.12404	0.630749	0.2591	-0.610581	-0.0583078	-2.24345	-0.316744	-0.186333	-0.863374	-0.118116	-0.938794	0.591052	-0.133497	-0.13266	-0.152064	-0.342186	-0.405056	-0.735291	0.492212	-0.281818	-0.608838	-0.418142	-0.258117	-0.280412	-0.17993	-0.243107	0.49627	-0.0907392	-0.357433	-0.0367638
15	-0.311534	0.529974	-0.205737	-0.337368	-0.267937	-0.310468	-0.218448	0.31837	-0.23734	-0.467979	-0.316374	-0.243447	-0.284359	-0.403904	0.0125259	-0.216517	-0.254907	-0.495385	-1.21351	-0.511318	-1.00461	-0.508315	-0.610581	-0.825723	1.15572	-0.316744	-0.186333	-0.0389437	-0.885532	-0.938794	-0.176363	-0.133497	-0.13266	-0.919479	-1.1096	0.940721	0.0891395	0.549227	0.67869	0.215592	-0.418142	-0.258117	-0.280412	0.6445	-0.243107	-0.271145	-0.0907392	-0.357433	-0.0367638
9	-0.311534	-0.294456	-0.205737	0.788438	-0.267937	-0.310468	-0.218448	-0.50606	-0.23734	-0.467979	-0.316374	-0.243447	-0.284359	-0.403904	-0.811904	-0.216517	-0.254907	0.630421	-0.0877015	-0.511318	0.121195	0.617491	-0.610581	-0.825723	1.12264	-0.316744	-0.186333	-0.863374	-0.885532	-0.938794	0.949443	-0.133497	-0.13266	0.8309	0.640778	0.720751	-0.735291	-0.275203	0.701146	0.516968	-0.418142	0.867689	-0.280412	-0.17993	-0.243107	-0.271145	-0.0907392	1.39295	-0.0367638
5	-0.311534	-0.294456	-0.205737	-0.337368	-0.267937	-0.310468	-0.218448	0.20461	-0.23734	-0.467979	0.868306	-0.243447	-0.284359	-0.403904	-0.811904	-0.216517	-0.254907	-0.495385	-1.21351	-0.511318	-0.293941	-0.508315	0.10009	-0.825723	0.472629	-0.316744	-0.186333	0.321306	-0.885532	-0.938794	-0.176363	-0.133497	0.578011	0.621388	0.716696	-0.405056	-0.735291	-0.275203	-1.04923	-0.608838	0.766538	-0.258117	-0.280412	-0.17993	-0.243107	-0.271145	-0.0907392	0.353237	-0.0367638
8	-0.311534	-0.294456	-0.205737	-0.337368	-0.267937	-0.310468	-0.218448	-0.50606	-0.23734	-0.467979	-0.316374	-0.243447	-0.284359	-0.403904	-0.811904	-0.216517	-0.254907	0.897338	-1.21351	-0.511318	-1.00461	-0.508315	-0.610581	0.567	-1.61815	-0.316744	-0.186333	0.529349	-0.885532	-0.938794	-0.176363	-0.133497	-0.13266	-0.919479	-1.1096	-0.405056	-0.735291	-0.275203	0.34349	-0.608838	-0.418142	-0.258117	-0.280412	-0.17993	-0.243107	-0.271145	-0.0907392	-0.357433	-0.0367638
5	0.390879	-0.294456	-0.205737	-0.337368	-0.267937	-0.310468	-0.218448	-0.50606	-0.23734	-0.467979	-0.316374	-0.243447	-0.284359	-0.403904	-0.811904	-0.216517	-0.254907	-0.495385	-1.21351	-0.511318	-1.00461	0.194098	-0.610581	-0.12331	0.453223	-0.316744	-0.186333	-0.863374	-0.885532	-0.938794	-0.176363	-0.133497	-0.13266	-0.919479	0.417306	-0.405056	1.31299	-0.275203	0.477673	-0.608838	-0.418142	-0.258117	-0.280412	-0.17993	-0.243107	-0.271145	-0.0907392	-0.357433	-0.0367638
5	-0.311534	-0.294456	-0.205737	-0.337368	-0.267937	-0.310468	-0.218448	-0.50606	0.248966	-0.467979	-0.316374	-0.243447	-0.284359	-0.403904	-0.811904	-0.216517	-0.254907	-0.495385	-0.727202	-0.0250114	-0.155247	-0.0220092	-0.610581	0.0236416	0.692411	-0.316744	-0.186333	-0.377068	0.701482	-0.089429	-0.176363	-0.133497	-0.13266	0.460926	1.09444	-0.405056	-0.248984	-0.275203	1.0235	-0.608838	-0.418142	0.591248	-0.280412	-0.17993	-0.243107	-0.271145	-0.0907392	0.128873	-0.0367638
9	-0.311534	-0.294456	-0.205737	-0.337368	0.710212	-0.310468	-0.218448	-0.50606	-0.23734	-0.467979	-0.316374	0.734701	-0.284359	-0.403904	-0.811904	-0.216517	-0.254907	-0.495385	-1.21351	-0.511318	-0.0264629	-0.508315	-0.610581	-0.825723	-0.241178	-0.316744	-0.186333	0.114775	-0.885532	-0.938794	-0.176363	-0.133497	-0.13266	0.0586693	-1.1096	-0.405056	0.242858	-0.275203	-1.04923	-0.608838	-0.418142	-0.258117	-0.280412	-0.17993	-0.243107	-0.271145	-0.0907392	-0.357433	-0.0367638
1	0.994593	1.38774	0.590349	1.64285	1.95916	0.995659	1.08768	0.800067	-0.23734	4.65609	0.479712	1.06268	-0.284359	2.03394	-0.811904	2.22132	1.05122	3.338	4.2842	2.89099	-0.208526	-0.508315	0.185505	-0.0296371	-0.389183	-0.316744	-0.186333	-0.863374	-0.885532	-0.938794	-0.176363	-0.133497	0.663426	-0.123393	-1.1096	-0.405056	0.570836	-0.275203	-0.253147	-0.608838	-0.418142	-0.258117	-0.280412	-0.17993	-0.243107	-0.271145	-0.0907392	-0.357433	-0.0367638
9	-0.311534	-0.294456	-0.205737	-0.337368	-0.267937	-0.310468	-0.218448	-0.50606	-0.23734	-0.467979	-0.316374	-0.243447	-0.284359	-0.403904	-0.811904	-0.216517	-0.254907	-0.495385	-1.21351	-0.511318	-0.108463	-0.508315	-0.0940154	-0.309158	-0.858891	-0.316744	-0.186333	0.977904	0.771069	1.58125	0.340203	-0.133497	-0.13266	-0.0233308	1.41044	-0.405056	-0.218725	0.620945	-0.153084	0.28731	0.0984236	-0.258117	-0.280412	-0.17993	-0.243107	0.24542	-0.0907392	-0.357433	-0.0367638
10	-0.311534	-0.294456	-0.205737	-0.337368	-0.267937	-0.310468	-0.218448	-0.50606	-0.23734	-0.467979	-0.316374	-0.243447	-0.284359	-0.403904	-0.811904	-0.216517	-0.254907	-0.495385	-1.21351	-0.511318	-0.341742	-0.508315	-0.610581	0.778966	0.512458	-0.316744	-0.186333	-0.494198	-0.516356	-0.938794	-0.176363	-0.133497	-0.13266	-0.550304	-0.446731	-0.405056	0.380048	-0.275203	0.248294	-0.608838	-0.0489663	0.111058	-0.280412	-0.17993	-0.243107	-0.271145	-0.0907392	-0.357433	-0.0367638
5	0.700372	-0.294456	-0.205737	-0.337368	-0.267937	-0.310468	-0.218448	-0.50606	-0.23734	-0.467979	-0.316374	-0.243447	-0.284359	-0.403904	-0.811904	-0.216517	-0.254907	0.51652	-1.21351	0.500588	-1.00461	-0.508315	0.401325	1.1921	1.3336	-0.316744	-0.186333	1.15445	-0.885532	-0.938794	-0.176363	-0.133497	-0.13266	-0.919479	-0.0976953	-0.405056	-0.735291	-0.275203	0.968589	-0.608838	-0.418142	-0.258117	-0.280412	-0.17993	-0.243107	-0.271145	-0.0907392	-0.357433	-0.0367638
10	-0.311534	-0.294456	-0.205737	-0.337368	0.623363	-0.310468	-0.218448	-0.50606	-0.23734	-0.467979	-0.316374	-0.243447	-0.284359	-0.403904	-0.811904	-0.216517	-0.254907	-0.495385	-0.322208	-0.511318	-0.113312	-0.508315	-0.610581	1.78995	1.09699	-0.316744	-0.186333	-0.863374	-0.885532	-0.938794	-0.176363	-0.133497	-0.13266	-0.919479	-0.218301	-0.405056	0.156009	-0.275203	-0.157933	-0.608838	-0.418142	-0.258117	-0.280412	-0.17993	-0.243107	-0.271145	-0.0907392	0.533867	-0.0367638
5	-0.311534	-0.294456	-0.205737	0.277746	-0.267937	-0.310468	-0.218448	-0.50606	-0.23734	-0.467979	-0.316374	-0.243447	-0.284359	-0.403904	-0.811904	-0.216517	-0.254907	-0.495385	-1.21351	-0.511318	0.0403829	-0.508315	-0.610581	2.7145	1.35875	-0.316744	-0.186333	-0.248259	1.64681	-0.938794	-0.176363	-0.133497	-0.13266	0.125515	1.12972	0.639939	-0.120176	0.339911	1.01774	0.00627583	0.626853	0.786878	-0.280412	-0.17993	-0.243107	-0.271145	-0.0907392	-0.357433	-0.0367638
1	0.947994	0.468604	-0.205737	0.425692	0.495123	2.24525	0.544613	1.65919	1.68423	2.95952	0.943154	1.01608	1.34384	2.31346	1.74382	2.64619	1.37329	1.13281	3.60342	1.86234	0.916957	-0.508315	-0.610581	-0.0626628	0.890407	-0.316744	-0.186333	-0.863374	-0.885532	-0.938794	-0.176363	-0.133497	-0.13266	-0.156419	-1.1096	-0.405056	-0.735291	-0.275203	-0.286173	0.154222	0.841386	-0.258117	0.482649	-0.17993	-0.243107	-0.271145	-0.0907392	-0.357433	-0.0367638
8	-0.311534	-0.294456	-0.205737	0.417474	-0.267937	-0.310468	-0.218448	-0.50606	-0.23734	-0.467979	-0.316374	-0.243447	-0.284359	-0.403904	-0.811904	-0.216517	-0.254907	0.259457	-1.21351	-0.511318	-1.00461	-0.508315	0.144261	-0.825723	-3.01087	-0.316744	-0.186333	-0.108532	-0.885532	-0.938794	-0.176363	-0.133497	-0.13266	-0.919479	-0.354759	-0.405056	0.0195516	0.479639	-1.04923	-0.608838	-0.418142	-0.258117	-0.280412	-0.17993	-0.243107	-0.271145	-0.0907392	-0.357433	-0.0367638
7	-0.311534	-0.294456	-0.205737	-0.337368	-0.267937	-0.310468	-0.218448	-0.50606	-0.23734	-0.467979	-0.316374	-0.243447	-0.284359	-0.403904	-0.811904	-0.216517	-0.254907	0.274396	-0.443726	-0.511318	0.264435	1.42527	-0.610581	-0.825723	0.11926	-0.316744	-0.186333	-0.863374	-0.11575	-0.938794	-0.176363	-0.133497	-0.13266	-0.919479	0.159446	-0.405056	0.533756	0.494578	0.590015	-0.608838	-0.418142	-0.258117	-0.280412	-0.17993	-0.243107	-0.271145	-0.0907392	-0.357433	-0.0367638
1	0.608761	0.625839	1.27194	1.54136	0.652358	1.16721	0.701847	2.16183	1.95486	-0.467979	-0.316374	-0.243447	1.19332	1.07378	4.02944	1.66221	1.22277	2.17251	3.9842	0.966362	0.874116	-0.508315	-0.610581	0.0945719	0.300202	-0.316744	-0.186333	-0.863374	-0.885532	1.2534	-0.176363	-0.133497	-0.13266	-0.919479	-1.1096	-0.405056	-0.735291	-0.275203	1.14296	0.868841	-0.418142	-0.258117	0.639883	-0.17993	-0.243107	-0.271145	-0.0907392	-0.357433	-0.0367638
15	-0.311534	-0.294456	-0.205737	-0.337368	-0.267937	-0.310468	-0.218448	-0.50606	-0.23734	-0.467979	-0.316374	-0.243447	-0.284359	-0.403904	-0.211068	-0.216517	-0.254907	0.105451	-1.21351	-0.511318	-0.403776	-0.508315	-0.610581	-0.825723	0.676381	-0.316744	-0.186333	1.1721	0.138213	-0.337958	-0.176363	-0.133497	1.21772	-0.919479	0.240775	0.19578	0.615085	-0.275203	0.791925	-0.608838	0.182694	-0.258117	-0.280412	-0.17993	-0.243107	-0.271145	-0.0907392	-0.357433	-0.0367638
1	0.266725	1.49849	0.784196	0.97247	1.30359	1.26106	-0.218448	0.0721983	0.340918	3.76081	0.993465	2.06234	1.50859	0.586028	2.92428	-0.216517	3.37037	4.48504	3.89615	1.9316	-0.0146794	-0.508315	0.379352	1.48006	-2.02094	-0.316744	-0.186333	1.29086	-0.307273	-0.938794	-0.176363	-0.133497	-0.13266	0.390359	-0.531342	0.173203	-0.157032	-0.275203	0.935639	-0.0305799	-0.418142	-0.258117	-0.280412	-0.17993	-0.243107	-0.271145	-0.0907392	-0.357433	-0.0367638
11	0.562166	-0.294456	-0.205737	-0.337368	-0.267937	-0.310468	-0.218448	-0.50606	-0.23734	-0.467979	-0.316374	-0.243447	-0.284359	0.469796	0.0617956	-0.216517	-0.254907	-0.495385	-1.21351	0.362382	0.801534	-0.508315	1.19557	0.0479768	1.06079	-0.316744	-0.186333	0.0103261	-0.885532	-0.0650938	-0.176363	-0.133497	-0.13266	-0.919479	1.66154	-0.405056	-0.735291	-0.275203	0.364747	0.805141	-0.418142	-0.258117	-0.280412	0.69377	-0.243107	-0.271145	-0.0907392	1.05655	-0.0367638
9	-0.311534	-0.294456	-0.205737	-0.337368	0.340735	-0.310468	-0.218448	-0.50606	-0.23734	-0.467979	-0.316374	-0.243447	-0.284359	-0.403904	-0.203233	-0.216517	-0.254907	0.113286	-1.21351	0.0973541	-1.00461	-0.508315	-0.610581	-0.825723	-0.493922	-0.316744	-0.186333	-0.863374	-0.27686	-0.938794	-0.176363	-0.133497	-0.13266	-0.919479	-0.500929	-0.405056	-0.735291	-0.275203	0.315095	-0.608838	-0.418142	-0.258117	-0.280412	-0.17993	-0.243107	-0.271145	-0.0907392	-0.357433	-0.0367638
6	-0.311534	-0.294456	-0.205737	-0.337368	-0.267937	-0.310468	-0.218448	0.392508	-0.23734	-0.467979	-0.316374	-0.243447	-0.284359	-0.403904	-0.811904	-0.216517	-0.254907	-0.495385	-0.695368	-0.511318	-1.00461	0.00982465	-0.0924407	-0.307583	-0.193346	-0.316744	-0.186333	0.335952	-0.885532	-0.938794	-0.176363	-0.133497	-0.13266	-0.919479	0.0897248	-0.405056	0.163278	-0.275203	-1.04923	-0.608838	0.0999983	-0.258117	-0.280412	-0.17993	-0.243107	-0.271145	-0.0907392	0.541135	-0.0367638
1	1.98318	1.44709	1.15189	0.495574	1.47361	-0.310468	1.13918	2.6336	-0.23734	4.27529	0.516569	1.11418	1.76013	2.10399	-0.811904	2.92314	0.578035	2.01251	3.39763	0.846307	1.50328	0.324627	-0.610581	0.00721934	-0.31728	-0.316744	-0.186333	-0.863374	-0.885532	-0.938794	-0.176363	-0.133497	-0.13266	-0.919479	-0.276658	-0.405056	-0.735291	-0.275203	-0.216291	1.13271	-0.418142	-0.258117	0.552531	-0.17993	1.11452	-0.271145	-0.0907392	-0.357433	-0.0367638
1	-0.311534	2.25315	0.553315	1.82029	1.88972	-0.310468	-0.218448	2.60098	1.38425	4.62938	0.442678	1.01039	1.33723	1.21768	-0.811904	1.94114	1.90275	2.82667	4.4547	1.11027	-0.24556	-0.508315	-0.610581	1.08865	0.407766	-0.316744	-0.186333	-0.863374	0.36831	-0.938794	-0.176363	-0.133497	-0.13266	-0.160427	-1.1096	-0.405056	-0.735291	-0.275203	0.204609	0.150214	-0.418142	-0.258117	-0.280412	1.07391	0.515944	-0.271145	-0.0907392	-0.357433	-0.0367638
1	-0.311534	2.28303	1.37325	2.24012	1.72534	2.4892	-0.218448	3.1861	1.75593	3.69347	1.6769	1.33554	1.70891	2.17358	2.35005	1.36247	-0.254907	2.30428	4.20399	3.87245	2.15734	-0.508315	0.384939	0.753262	0.302985	-0.316744	-0.186333	0.132146	0.109988	1.05448	-0.176363	-0.133497	-0.13266	0.659506	-0.114082	-0.405056	0.843695	-0.275203	0.529752	1.70591	0.577378	-0.258117	-0.280412	-0.17993	-0.243107	-0.271145	-0.0907392	-0.357433	-0.0367638
7	-0.311534	-0.294456	-0.205737	-0.337368	-0.267937	0.519991	-0.218448	0.848111	0.593119	-0.467979	-0.316374	0.587012	-0.284359	0.426555	-0.811904	-0.216517	0.575552	-0.495385	-1.21351	-0.511318	-1.00461	-0.508315	-0.610581	-0.825723	0.359158	-0.316744	-0.186333	-0.863374	-0.885532	-0.938794	-0.176363	-0.133497	-0.13266	0.434692	0.627979	0.949116	0.0951685	-0.275203	-1.04923	-0.608838	0.412317	-0.258117	-0.280412	-0.17993	-0.243107	0.559314	-0.0907392	-0.357433	-0.0367638
1	0.872269	0.415606	-0.205737	0.846435	1.79535	0.399594	-0.218448	1.55723	1.3025	2.41148	1.22347	1.29639	1.98325	1.13594	3.87734	-0.216517	2.35082	-0.495385	4.21167	2.09441	0.820562	1.55497	0.573223	2.17331	-1.18569	-0.316744	-0.186333	-0.863374	-0.17547	-0.938794	-0.176363	-0.133497	-0.13266	-0.919479	-1.1096	1.42012	-0.0252286	-0.275203	-0.339171	1.21634	0.765662	-0.258117	-0.280412	-0.17993	0.940696	-0.271145	-0.0907392	-0.357433	-0.0367638
3	-0.311534	-0.294456	-0.205737	-0.337368	-0.267937	-0.310468	-0.218448	-0.50606	-0.23734	-0.467979	-0.316374	-0.243447	-0.284359	-0.403904	-0.0506576	-0.216517	-0.254907	0.265861	-0.452261	-0.511318	-1.00461	0.252931	1.01463	1.33609	0.668806	3.64618	1.07062	3.67507	3.14029	3.20516	5.59213	-0.133497	1.49255	2.30386	1.44245	3.55787	1.6348	1.64311	-1.04923	1.01637	1.20707	1.9037	1.63791	2.53369	0.518139	1.35406	-0.0907392	1.26777	-0.0367638
2	-0.311534	-0.294456	-0.205737	-0.337368	-0.267937	0.632393	-0.218448	-0.50606	-0.23734	-0.467979	-0.316374	-0.243447	-0.284359	-0.403904	-0.811904	-0.216517	-0.254907	-0.495385	-1.21351	-0.511318	2.4738	2.39016	0.332281	-0.825723	0.967089	-0.316744	1.32193	1.05005	1.34386	1.76918	-0.176363	-0.133497	0.810201	0.0233819	0.803819	-0.405056	0.772973	0.667658	-0.106372	-0.608838	1.49528	1.6553	1.22785	-0.17993	1.26516	-0.271145	-0.0907392	-0.357433	-0.0367638
9	-0.311534	-0.294456	-0.205737	-0.337368	-0.267937	-0.310468	-0.218448	-0.50606	-0.23734	-0.467979	-0.316374	-0.243447	-0.284359	-0.403904	-0.811904	-0.216517	-0.254907	-0.495385	0.822855	-0.511318	0.346479	-0.508315	-0.610581	-0.825723	-0.974506	-0.316744	-0.186333	-0.863374	-0.885532	-0.938794	-0.176363	-0.133497	-0.13266	-0.919479	-1.1096	-0.405056	-0.735291	-0.275203	0.301858	-0.608838	-0.418142	-0.258117	1.07068	-0.17993	1.10798	-0.271145	-0.0907392	0.993658	-0.0367638
6	0.582932	-0.294456	-0.205737	-0.337368	-0.267937	-0.310468	-0.218448	-0.50606	-0.23734	-0.467979	-0.316374	-0.243447	-0.284359	-0.403904	-0.811904	-0.216517	-0.254907	-0.495385	-1.21351	-0.511318	2.38056	0.934147	-0.610581	-0.825723	1.03008	-0.316744	-0.186333	-0.863374	-0.885532	-0.938794	-0.176363	-0.133497	-0.13266	-0.919479	-0.215135	-0.405056	0.707172	-0.275203	-0.154767	-0.608838	-0.418142	-0.258117	-0.280412	-0.17993	-0.243107	-0.271145	-0.0907392	0.537033	-0.0367638
9	-0.311534	-0.294456	-0.205737	-0.337368	-0.267937	-0.310468	-0.218448	-0.50606	-0.23734	0.537036	-0.316374	-0.243447	-0.284359	-0.403904	0.193111	-0.216517	-0.254907	-0.495385	-1.21351	-0.511318	-1.00461	-0.508315	0.394435	0.179292	-0.417556	-0.316744	-0.186333	-0.863374	0.119484	-0.938794	-0.176363	-0.133497	-0.13266	0.0855361	-0.104585	-0.405056	-0.735291	0.729812	1.54408	-0.608838	0.586874	-0.258117	-0.280412	-0.17993	-0.243107	-0.271145	-0.0907392	-0.357433	-0.0367638
1	1.95517	0.986256	0.759999	1.42079	0.294273	-0.310468	0.747289	1.61021	0.32487	0.812733	0.245837	0.722289	1.98235	1.8628	4.18694	0.749219	0.710829	-0.495385	3.52702	1.43698	1.2621	-0.508315	0.670132	0.713371	0.449498	-0.316744	-0.186333	-0.863374	-0.323321	-0.938794	-0.176363	-0.133497	-0.13266	0.619615	-1.1096	-0.405056	0.803804	-0.275203	-0.0834968	-0.0466278	0.862571	-0.258117	0.685325	-0.17993	-0.243107	-0.271145	0.471471	-0.357433	-0.0367638
6	-0.311534	-0.294456	-0.205737	0.408964	-0.267937	-0.310468	-0.218448	-0.50606	-0.23734	-0.467979	-0.316374	-0.243447	0.461973	-0.403904	-0.0655716	-0.216517	0.491425	-0.495385	-1.21351	-0.511318	1.12883	0.238017	0.98996	-0.825723	1.44877	-0.316744	-0.186333	-0.863374	-0.885532	-0.938794	-0.176363	-0.133497	-0.13266	0.681061	0.126154	-0.405056	0.86525	-0.275203	0.551308	-0.608838	-0.418142	0.488216	-0.280412	-0.17993	-0.243107	-0.271145	-0.0907392	-0.357433	-0.0367638
7	-0.311534	-0.294456	-0.205737	0.488947	-0.267937	-0.310468	-0.218448	-0.50606	-0.23734	-0.467979	-0.316374	-0.243447	-0.284359	-0.403904	-0.811904	-0.216517	-0.254907	-0.495385	-1.21351	-0.511318	1.4908	0.318	-0.610581	-0.825723	-1.27992	-0.316744	-0.186333	-0.0370589	-0.0592168	-0.938794	-0.176363	-0.133497	-0.13266	0.811465	0.923417	-0.405056	0.0910243	0.551111	-1.04923	0.217476	-0.418142	-0.258117	-0.280412	-0.17993	-0.243107	-0.271145	-0.0907392	-0.357433	-0.0367638
2	-0.311534	-0.294456	-0.205737	-0.337368	-0.267937	-0.310468	-0.218448	-0.50606	-0.23734	-0.467979	-0.316374	-0.243447	-0.284359	-0.403904	-0.811904	-0.216517	-0.254907	-0.495385	-1.21351	0.846431	4.07519	1.53632	0.747168	1.21892	0.364462	-0.316744	-0.186333	-0.863374	2.4898	1.91947	-0.176363	-0.133497	-0.13266	0.438269	0.248148	1.63958	1.30935	2.58306	0.308516	1.89922	-0.418142	1.09963	2.22765	-0.17993	-0.243107	-0.271145	-0.0907392	-0.357433	-0.0367638
6	-0.311534	-0.294456	-0.205737	-0.337368	-0.267937	-0.310468	-0.218448	-0.50606	-0.23734	-0.467979	-0.316374	-0.243447	-0.284359	-0.0278544	-0.811904	-0.216517	-0.254907	-0.495385	-1.21351	-0.511318	0.310907	0.165754	-0.610581	-0.825723	2.07888	-0.316744	-0.186333	-0.487324	0.429987	-0.938794	-0.176363	-0.133497	-0.13266	-0.919479	0.986532	-0.405056	-0.359241	-0.275203	-0.375164	0.522839	0.897377	-0.258117	-0.280412	-0.17993	0.677834	-0.271145	-0.0907392	-0.357433	-0.0367638
5	-0.311534	-0.294456	-0.205737	-0.337368	-0.267937	-0.310468	-0.218448	-0.50606	-0.23734	-0.467979	-0.316374	-0.243447	-0.284359	-0.403904	-0.811904	-0.216517	-0.254907	-0.495385	-1.21351	-0.511318	-0.0192645	-0.508315	-0.610581	-0.825723	0.42181	-0.316744	-0.186333	0.121973	-0.885532	-0.938794	-0.176363	-0.133497	-0.13266	-0.919479	-0.124254	-0.405056	-0.735291	0.710144	1.24918	-0.608838	-0.418142	0.72723	-0.280412	-0.17993	-0.243107	-0.271145	-0.0907392	0.627914	-0.0367638
3	-0.311534	-0.294456	-0.205737	-0.337368	-0.267937	0.862964	-0.218448	-0.50606	-0.23734	-0.467979	-0.316374	-0.243447	-0.284359	-0.403904	-0.109036	-0.216517	-0.254907	-0.495385	-1.21351	-0.511318	-1.00461	1.92308	-0.610581	-0.122854	-0.420648	2.54667	1.34135	-0.863374	-0.885532	1.65143	-0.176363	-0.133497	-0.13266	1.33343	-0.406732	-0.405056	-0.032422	0.427665	0.999941	1.20302	0.284727	-0.258117	-0.280412	-0.17993	0.930325	-0.271145	1.08269	2.62535	0.666105
5	-0.311534	-0.294456	-0.205737	-0.337368	-0.267937	0.160968	-0.218448	-0.50606	-0.23734	-0.467979	-0.316374	-0.243447	-0.284359	-0.403904	-0.340468	-0.216517	-0.254907	-0.495385	-0.387333	-0.511318	-0.533176	0.60236	-0.610581	1.56697	0.350301	-0.316744	-0.186333	-0.863374	0.225143	-0.938794	-0.176363	-0.133497	-0.13266	-0.919479	-0.638165	-0.405056	-0.263855	-0.275203	-0.223059	-0.608838	-0.418142	0.213319	-0.280412	-0.17993	-0.243107	-0.271145	-0.0907392	-0.357433	-0.0367638
9	-0.311534	-0.294456	-0.205737	-0.337368	-0.267937	-0.310468	-0.218448	-0.50606	-0.23734	0.257211	-0.316374	0.481743	-0.284359	-0.403904	-0.811904	-0.216517	-0.254907	-0.495385	-1.21351	-0.511318	-1.00461	-0.508315	0.11461	-0.825723	0.0219921	-0.316744	-0.186333	1.91863	-0.160341	0.62649	-0.176363	-0.133497	-0.13266	0.286062	-0.38441	-0.405056	-0.0101001	-0.275203	-0.324042	-0.608838	-0.418142	-0.258117	-0.280412	-0.17993	-0.243107	-0.271145	-0.0907392	-0.357433	-0.0367638
5	-0.311534	-0.294456	-0.205737	-0.337368	-0.267937	-0.310468	-0.218448	-0.50606	-0.23734	-0.467979	-0.316374	-0.243447	-0.284359	-0.403904	-0.010552	-0.216517	0.546445	0.305967	-0.412156	-0.511318	1.62746	-0.508315	-0.610581	0.487794	0.83404	-0.316744	-0.186333	-0.863374	-0.885532	-0.938794	-0.176363	-0.133497	-0.13266	-0.919479	-1.1096	-0.405056	0.0660615	-0.275203	-0.247881	-0.608838	0.38321	-0.258117	-0.280412	-0.17993	-0.243107	-0.271145	-0.0907392	0.443919	-0.0367638
9	-0.311534	-0.294456	-0.205737	-0.337368	-0.267937	-0.310468	-0.218448	-0.50606	-0.23734	-0.0463803	-0.316374	-0.243447	-0.284359	-0.403904	-0.390305	-0.216517	-0.254907	-0.495385	-1.21351	-0.0897185	-0.583013	-0.508315	-0.610581	-0.825723	-1.57948	-0.316744	-0.186333	-0.863374	-0.885532	-0.938794	-0.176363	-0.133497	-0.13266	-0.49788	0.909995	-0.405056	-0.313691	-0.275203	0.553161	1.73398	-0.418142	-0.258117	-0.280412	0.241669	-0.243107	-0.271145	-0.0907392	-0.357433	-0.0367638
9	-0.311534	-0.294456	-0.205737	-0.337368	-0.267937	-0.310468	-0.218448	-0.50606	-0.23734	-0.467979	-0.316374	-0.243447	-0.284359	-0.403904	-0.221688	-0.216517	0.335309	-0.495385	-1.21351	-0.511318	-0.414395	-0.508315	-0.0203646	-0.825723	-1.6795	-0.316744	-0.186333	-0.273158	0.445839	0.0690798	0.413853	-0.133497	-0.13266	-0.329263	-0.101728	-0.405056	-0.735291	-0.275203	0.546218	0.399035	-0.418142	0.749756	-0.280412	-0.17993	-0.243107	-0.271145	-0.0907392	-0.357433	-0.0367638
11	-0.311534	-0.294456	-0.205737	-0.337368	-0.267937	-0.310468	-0.218448	-0.50606	-0.23734	0.571318	-0.316374	-0.243447	-0.284359	0.635393	-0.811904	-0.216517	-0.254907	0.543912	-0.174211	-0.511318	-1.00461	-0.508315	-0.610581	-0.825723	0.228195	-0.316744	-0.186333	-0.863374	-0.885532	-0.938794	-0.176363	-0.133497	-0.13266	-0.919479	-1.1096	-0.405056	-0.735291	-0.275203	-0.00993577	-0.608838	0.621155	-0.258117	-0.280412	-0.17993	-0.243107	-0.271145	-0.0907392	-0.357433	-0.0367638
6	-0.311534	-0.294456	-0.205737	-0.337368	-0.267937	-0.310468	-0.218448	0.168462	-0.23734	-0.467979	-0.316374	-0.243447	-0.284359	-0.403904	-0.811904	-0.216517	-0.254907	-0.495385	-1.21351	-0.511318	-1.00461	0.166206	-0.610581	-0.825723	1.1818	-0.316744	-0.186333	-0.863374	-0.885532	-0.938794	0.498159	-0.133497	-0.13266	0.559856	0.88329	-0.405056	0.744045	-0.275203	-0.374711	-0.608838	0.714195	-0.258117	-0.280412	-0.17993	-0.243107	-0.271145	-0.0907392	0.317089	-0.0367638
6	-0.311534	-0.294456	-0.205737	0.118323	-0.267937	-0.310468	-0.218448	-0.50606	-0.23734	-0.467979	-0.316374	-0.243447	-0.284359	-0.403904	-0.356213	-0.216517	-0.254907	-0.495385	-1.21351	-0.511318	-0.54892	-0.508315	-0.154889	-0.0242498	1.07421	-0.316744	-0.186333	-0.863374	-0.885532	-0.483102	-0.176363	-0.133497	-0.13266	0.771447	0.581326	-0.405056	-0.735291	-0.275203	0.264454	0.471355	0.0375497	0.197574	-0.280412	-0.17993	-0.243107	-0.271145	-0.0907392	0.0982584	-0.0367638
9	-0.311534	-0.294456	-0.205737	-0.337368	-0.267937	-0.310468	-0.218448	-0.50606	-0.23734	-0.467979	-0.316374	-0.243447	-0.284359	0.244763	-0.163237	-0.216517	-0.254907	-0.495385	-1.21351	-0.511318	-1.00461	-0.508315	0.0380862	0.268809	-0.0450605	-0.316744	-0.186333	0.846303	-0.236865	-0.938794	-0.176363	-0.133497	-0.13266	-0.919479	-1.1096	0.243611	-0.735291	-0.275203	-0.400566	-0.608838	-0.418142	-0.258117	-0.280412	-0.17993	-0.243107	-0.271145	-0.0907392	-0.357433	-0.0367638
1	1.48814	2.78351	1.59394	1.46231	1.9715	1.20608	1.58123	2.21273	0.926616	1.77146	1.92306	1.7928	0.411951	2.56398	4.3223	1.58316	3.27442	0.668571	4.15537	3.09351	2.74031	0.187995	0.0857292	0.973953	-0.77143	-0.316744	-0.186333	-0.863374	-0.189222	-0.242484	-0.176363	-0.133497	-0.13266	-0.223169	-0.413291	-0.405056	-0.735291	-0.275203	-0.352923	0.0874715	-0.418142	-0.258117	-0.280412	-0.17993	0.453202	0.892811	-0.0907392	-0.357433	-0.0367638
1	2.12515	1.88543	-0.205737	1.52989	1.19965	0.602407	0.694428	1.67383	-0.23734	0.999607	1.15121	-0.243447	-0.284359	1.46335	4.18348	1.65074	2.58899	0.41749	3.567	0.401558	-1.00461	-0.508315	-0.610581	0.0871523	-2.09799	0.596131	-0.186333	0.0495016	-0.885532	-0.938794	-0.176363	-0.133497	-0.13266	0.947778	-1.1096	-0.405056	0.177585	-0.275203	0.818024	1.25842	-0.418142	-0.258117	-0.280412	-0.17993	0.669768	-0.271145	-0.0907392	-0.357433	-0.0367638
7	-0.311534	-0.294456	-0.205737	-0.337368	-0.267937	-0.310468	-0.218448	-0.50606	-0.23734	-0.467979	-0.316374	-0.243447	-0.284359	-0.403904	-0.811904	-0.216517	-0.254907	-0.495385	-1.21351	0.598928	1.15775	-0.508315	-0.610581	-0.825723	-0.246581	1.41342	-0.186333	0.866788	0.84463	0.791368	-0.176363	-0.133497	-0.13266	0.190767	0.000645117	-0.405056	-0.735291	-0.275203	-1.04923	1.12132	-0.418142	-0.258117	0.829834	0.930316	1.48705	-0.271145	-0.0907392	-0.357433	-0.0367638
2	-0.311534	-0.294456	-0.205737	0.857086	-0.267937	-0.310468	-0.218448	-0.50606	-0.23734	-0.467979	-0.316374	-0.243447	-0.284359	-0.403904	0.38255	1.6223	-0.254907	-0.495385	1.40809	0.683137	3.80584	1.77435	1.22824	1.01309	2.77365	4.0287	-0.186333	-0.863374	2.01034	1.95707	1.01809	-0.133497	-0.13266	1.70212	1.17306	0.789399	-0.735291	-0.275203	1.23343	1.67382	0.776313	0.936337	-0.280412	-0.17993	-0.243107	-0.271145	-0.0907392	0.837021	-0.0367638
6	-0.311534	-0.294456	-0.205737	-0.337368	-0.267937	-0.310468	-0.218448	-0.50606	-0.23734	-0.467979	-0.316374	-0.243447	-0.284359	-0.403904	-0.811904	-0.216517	-0.254907	-0.495385	-1.21351	-0.511318	-1.00461	0.191305	0.911592	-0.825723	0.362246	-0.316744	-0.186333	0.658799	-0.885532	-0.938794	-0.176363	-0.133497	-0.13266	0.602693	0.412572	0.294565	0.433451	-0.275203	-1.04923	-0.608838	-0.418142	-0.258117	-0.280412	-0.17993	-0.243107	-0.271145	-0.0907392	0.811309	-0.0367638
9	-0.311534	-0.294456	-0.205737	-0.337368	0.196723	-0.310468	-0.218448	-0.50606	-0.23734	-0.467979	-0.316374	-0.243447	-0.284359	-0.403904	-0.811904	-0.216517	-0.254907	-0.495385	-1.21351	-0.511318	0.709063	-0.508315	0.204982	-0.825723	0.937705	-0.316744	-0.186333	1.00845	-0.885532	-0.938794	-0.176363	0.331163	-0.13266	-0.919479	-0.294038	0.692539	-0.270631	-0.275203	0.284173	-0.144178	-0.418142	-0.258117	-0.280412	-0.17993	-0.243107	0.193515	0.373921	-0.357433	-0.0367638
6	-0.311534	-0.294456	-0.205737	-0.337368	-0.267937	0.79273	-0.218448	-0.50606	-0.23734	-0.467979	-0.316374	-0.243447	-0.284359	-0.403904	0.291294	0.886681	-0.254907	-0.495385	-0.110309	-0.511318	-1.00461	-0.508315	-0.610581	-0.825723	1.34817	-0.316744	-0.186333	-0.863374	-0.885532	-0.938794	-0.176363	-0.133497	-0.13266	-0.919479	0.611382	-0.405056	-0.735291	-0.275203	0.67175	-0.608838	-0.418142	-0.258117	-0.280412	-0.17993	-0.243107	-0.271145	-0.0907392	-0.357433	-0.0367638
2	0.101735	1.28579	-0.205737	1.07325	-0.267937	0.102801	-0.218448	-0.50606	-0.23734	-0.467979	0.0968956	0.753014	0.712103	-0.403904	0.184558	-0.216517	1.15571	-0.495385	3.21714	0.899296	0.213736	0.22582	-0.197311	-0.0915874	1.09793	-0.316744	0.226937	-0.450104	-0.472262	2.59905	-0.176363	-0.133497	-0.13266	1.57719	1.10723	0.00821373	-0.00115494	-0.275203	-0.315097	1.12317	0.57832	0.155152	-0.280412	-0.17993	0.170162	-0.271145	-0.0907392	0.0558363	-0.0367638
10	-0.311534	-0.294456	-0.205737	-0.337368	-0.267937	-0.310468	-0.218448	-0.50606	-0.23734	-0.467979	-0.316374	-0.243447	-0.284359	-0.403904	-0.811904	-0.216517	0.401301	-0.495385	-1.21351	-0.511318	-1.00461	-0.508315	0.49501	-0.169515	-0.382464	-0.316744	-0.186333	-0.863374	-0.885532	-0.938794	-0.176363	-0.133497	-0.13266	-0.919479	0.33814	-0.405056	-0.0790825	-0.275203	0.906703	0.0473697	0.687449	-0.258117	-0.280412	0.476278	-0.243107	-0.271145	-0.0907392	-0.357433	-0.0367638
7	-0.311534	-0.294456	-0.205737	-0.337368	-0.267937	0.28348	-0.218448	-0.50606	-0.23734	-0.467979	-0.316374	-0.243447	-0.284359	-0.403904	-0.811904	-0.216517	-0.254907	-0.495385	-0.200051	-0.511318	-0.410664	-0.508315	-0.0166329	-0.825723	0.182894	-0.316744	-0.186333	0.739504	-0.885532	-0.938794	-0.176363	-0.133497	-0.13266	0.0939777	-0.515653	0.188892	-0.735291	-0.275203	-0.455285	-0.0148906	-0.418142	-0.258117	-0.280412	-0.17993	-0.243107	0.322803	-0.0907392	-0.357433	-0.0367638
7	-0.311534	-0.294456	-0.205737	-0.337368	-0.267937	-0.310468	-0.218448	-0.50606	-0.23734	-0.467979	-0.316374	-0.243447	-0.284359	-0.403904	0.126223	-0.216517	-0.254907	-0.495385	-0.27538	-0.511318	-1.00461	0.993546	-0.610581	-0.825723	1.82107	-0.316744	-0.186333	-0.863374	-0.885532	-0.938794	0.761765	-0.133497	-0.13266	0.0186481	-1.1096	0.533072	-0.735291	-0.275203	0.452629	-0.608838	0.519986	-0.258117	-0.280412	-0.17993	-0.243107	-0.271145	-0.0907392	-0.357433	-0.0367638
9	-0.311534	-0.294456	-0.205737	0.497434	-0.267937	-0.310468	-0.218448	-0.50606	-0.23734	0.366823	-0.316374	-0.243447	-0.284359	-0.403904	-0.811904	-0.216517	-0.254907	-0.495385	-1.21351	-0.511318	-0.169809	-0.508315	0.224222	-0.825723	-0.499482	-0.316744	-0.186333	-0.863374	-0.0507292	-0.938794	-0.176363	-0.133497	-0.13266	-0.0846768	-1.1096	-0.405056	0.099512	0.559599	0.310977	1.13568	-0.418142	-0.258117	-0.280412	-0.17993	-0.243107	-0.271145	-0.0907392	0.477369	-0.0367638
7	-0.311534	-0.294456	-0.205737	-0.337368	-0.267937	-0.310468	-0.218448	-0.50606	0.507323	-0.467979	-0.316374	0.501216	-0.284359	-0.403904	-0.811904	-0.216517	-0.254907	-0.495385	-1.21351	-0.511318	-0.259949	-0.508315	0.134082	-0.825723	-0.331746	-0.316744	-0.186333	0.370002	0.347844	-0.938794	-0.176363	-0.133497	-0.13266	-0.174816	0.488168	2.41874	1.15314	-0.275203	-0.30457	0.135824	-0.418142	-0.258117	-0.280412	-0.17993	-0.243107	-0.271145	-0.0907392	-0.357433	-0.0367638
5	-0.311534	-0.294456	-0.205737	0.0827113	-0.267937	-0.310468	-0.218448	-0.50606	-0.23734	-0.467979	0.103706	-0.243447	-0.284359	-0.403904	-0.811904	-0.216517	-0.254907	-0.495385	-1.21351	-0.511318	-1.00461	-0.508315	-0.190501	-0.825723	0.551807	-0.316744	-0.186333	-0.443294	-0.885532	-0.938794	-0.176363	-0.133497	0.28742	-0.4994	-0.0995343	-0.405056	-0.735291	-0.275203	0.378377	-0.608838	-0.418142	-0.258117	0.139668	-0.17993	-0.243107	0.473879	-0.0907392	0.0626464	-0.0367638
7	-0.311534	-0.294456	-0.205737	-0.337368	-0.267937	-0.310468	-0.218448	-0.50606	-0.23734	-0.467979	-0.316374	-0.243447	-0.284359	-0.403904	-0.811904	-0.216517	-0.254907	-0.495385	-1.21351	-0.511318	-1.00461	-0.508315	0.680771	-0.825723	0.0314019	-0.316744	-0.186333	-0.863374	-0.885532	-0.938794	-0.176363	-0.133497	-0.13266	-0.919479	-1.1096	0.886296	-0.735291	-0.275203	0.242119	-0.608838	-0.418142	-0.258117	-0.280412	-0.17993	-0.243107	1.02021	-0.0907392	-0.357433	-0.0367638
1	0.569897	-0.294456	1.21887	-0.337368	0.613494	2.07109	1.59983	1.62118	1.58094	3.00534	1.81087	-0.243447	-0.284359	1.0207	-0.811904	2.16505	1.16969	0.386046	3.90286	1.30696	0.813669	-0.508315	-0.610581	0.0557082	-0.413167	-0.316744	-0.186333	-0.863374	-0.0041004	-0.938794	-0.176363	-0.133497	-0.13266	0.505122	-1.1096	-0.405056	0.689311	-0.275203	-0.167802	-0.608838	0.46329	-0.258117	1.14419	0.701502	1.88413	-0.271145	-0.0907392	-0.357433	-0.0367638
3	-0.311534	-0.294456	-0.205737	-0.337368	0.530131	-0.310468	-0.218448	-0.50606	-0.23734	-0.467979	-0.316374	-0.243447	-0.284359	0.394164	-0.811904	-0.216517	-0.254907	0.302683	-0.415439	0.286751	1.22616	2.55996	0.69833	-0.825723	0.750323	3.27799	1.79738	3.52529	1.74007	3.49987	-0.176363	-0.133497	0.665409	1.31129	1.82566	3.9318	1.24842	1.41021	0.934476	1.07657	1.26727	1.05079	-0.280412	-0.17993	2.19854	2.17051	2.14004	-0.357433	-0.0367638
7	-0.311534	-0.294456	-0.205737	-0.337368	-0.267937	-0.310468	-0.218448	0.230037	-0.23734	-0.467979	-0.316374	-0.243447	-0.284359	-0.403904	-0.0758067	-0.216517	-0.254907	-0.495385	-1.21351	-0.511318	-0.268514	-0.508315	-0.610581	-0.825723	-1.78972	-0.316744	-0.186333	-0.127276	-0.885532	-0.938794	-0.176363	-0.133497	-0.13266	0.301673	0.111551	-0.405056	-0.735291	-0.275203	-1.04923	-0.608838	-0.418142	-0.258117	-0.280412	-0.17993	-0.243107	0.464952	-0.0907392	-0.357433	-0.0367638
7	-0.311534	-0.294456	-0.205737	-0.337368	-0.267937	0.672366	-0.218448	-0.50606	-0.23734	-0.467979	-0.316374	-0.243447	-0.284359	-0.403904	0.750125	-0.216517	-0.254907	-0.495385	-1.21351	-0.511318	-1.00461	-0.508315	0.951449	-0.825723	0.4172	-0.316744	-0.186333	-0.863374	-0.885532	-0.938794	0.806472	-0.133497	-0.13266	-0.919479	-0.126766	0.577779	0.826739	-0.275203	0.512797	-0.608838	0.564693	-0.258117	-0.280412	-0.17993	-0.243107	-0.271145	-0.0907392	-0.357433	-0.0367638
1	2.02174	1.78674	1.56981	0.516942	2.27985	0.543842	-0.218448	2.22843	-0.23734	-0.467979	-0.316374	1.1438	1.10289	2.64417	4.47243	-0.216517	-0.254907	1.28016	4.15787	0.342993	1.32866	-0.508315	0.776665	0.561523	-0.276374	-0.316744	-0.186333	-0.863374	-0.0312216	-0.938794	-0.176363	-0.133497	-0.13266	-0.919479	-1.1096	-0.405056	0.651955	-0.275203	-0.194923	-0.608838	0.436168	-0.258117	-0.280412	-0.17993	-0.243107	-0.271145	-0.0907392	-0.357433	-0.0367638
8	-0.311534	-0.294456	-0.205737	-0.337368	0.742302	-0.310468	-0.218448	-0.50606	-0.23734	-0.467979	-0.316374	-0.243447	-0.284359	-0.403904	0.786694	-0.216517	-0.254907	-0.495385	1.97457	-0.511318	1.82025	-0.508315	-0.610581	-0.825723	1.09581	-0.316744	-0.186333	-0.863374	-0.885532	-0.938794	-0.176363	-0.133497	-0.13266	-0.919479	-1.1096	-0.405056	-0.735291	-0.275203	-0.0389938	-0.608838	-0.418142	-0.258117	-0.280412	-0.17993	-0.243107	0.739094	-0.0907392	0.652806	-0.0367638
8	-0.311534	-0.294456	-0.205737	-0.337368	-0.267937	-0.310468	-0.218448	-0.50606	-0.23734	-0.467979	-0.316374	-0.243447	-0.284359	-0.403904	-0.811904	-0.216517	-0.254907	-0.495385	-1.21351	-0.511318	1.18054	-0.508315	-0.610581	-0.825723	-0.825718	-0.316744	-0.186333	-0.863374	-0.885532	-0.938794	-0.176363	-0.133497	-0.13266	-0.919479	-1.1096	-0.405056	-0.735291	-0.275203	-1.04923	-0.608838	-0.418142	-0.258117	-0.280412	-0.17993	-0.243107	-0.271145	-0.0907392	-0.357433	-0.0367638
9	0.269646	-0.294456	0.375443	-0.337368	-0.267937	-0.310468	-0.218448	-0.50606	0.34384	-0.467979	-0.316374	-0.243447	-0.284359	-0.403904	-0.811904	-0.216517	-0.254907	-0.495385	-1.21351	-0.511318	-0.423432	-0.508315	-0.610581	-0.825723	-0.698036	-0.316744	-0.186333	1.29771	2.10452	-0.938794	-0.176363	-0.133497	-0.13266	1.072	1.58122	1.17233	0.259032	0.305976	1.2636	0.968549	-0.418142	-0.258117	-0.280412	-0.17993	-0.243107	0.723177	-0.0907392	-0.357433	-0.0367638
1	2.8396	-0.294456	-0.205737	1.52175	-0.267937	-0.310468	-0.218448	1.35306	-0.23734	3.59958	2.3288	2.40173	1.57476	3.66366	4.09048	2.42866	-0.254907	-0.495385	3.81038	2.13386	-1.00461	-0.508315	-0.610581	-0.825723	-1.15175	-0.316744	-0.186333	-0.863374	-0.885532	0.920323	-0.176363	-0.133497	-0.13266	-0.919479	-1.1096	-0.405056	-0.735291	-0.275203	-1.04923	-0.608838	-0.418142	-0.258117	-0.280412	-0.17993	2.90803	-0.271145	-0.0907392	-0.357433	-0.0367638
9	-0.311534	-0.294456	-0.205737	0.640861	-0.267937	0.667761	-0.218448	-0.50606	-0.23734	-0.467979	-0.316374	-0.243447	-0.284359	0.574325	0.166325	-0.216517	-0.254907	0.482844	-1.21351	-0.511318	-0.0263828	-0.508315	-0.610581	-0.825723	-0.241039	-0.316744	-0.186333	-0.863374	-0.885532	-0.938794	-0.176363	-0.133497	-0.13266	-0.919479	-1.1096	0.573173	-0.735291	-0.275203	-1.04923	0.36939	-0.418142	-0.258117	0.697817	-0.17993	-0.243107	-0.271145	-0.0907392	-0.357433	-0.0367638
1	1.47726	2.26883	1.30089	1.45143	0.887575	1.19616	1.28818	1.89904	-0.23734	0.222498	1.47242	0.912065	0.871153	0.751608	4.7625	-0.216517	0.900605	3.30061	3.82732	0.644195	1.02009	-0.508315	0.0798963	0.329789	1.39893	-0.316744	-0.186333	-0.172897	-0.885532	-0.938794	-0.176363	-0.133497	-0.13266	-0.229002	-0.419124	0.285421	-0.735291	-0.275203	0.106279	-0.608838	0.737371	-0.258117	-0.280412	-0.17993	-0.243107	0.884367	-0.0907392	0.333044	-0.0367638
11	-0.311534	0.540012	-0.205737	-0.337368	-0.267937	-0.310468	-0.218448	-0.50606	-0.23734	-0.467979	0.518095	-0.243447	-0.284359	0.430565	0.0225645	-0.216517	-0.254907	-0.495385	-1.21351	0.323151	-0.170143	-0.508315	0.223888	-0.825723	-3.01087	0.517724	-0.186333	-0.0289051	-0.885532	-0.938794	-0.176363	-0.133497	-0.13266	-0.919479	0.634388	-0.405056	0.0991781	-0.275203	0.310513	0.22563	0.416327	-0.258117	-0.280412	-0.17993	-0.243107	-0.271145	-0.0907392	-0.357433	-0.0367638
2	-0.311534	-0.294456	-0.205737	-0.337368	-0.267937	-0.310468	-0.218448	-0.50606	-0.23734	-0.467979	-0.316374	-0.243447	0.58248	-0.403904	-0.811904	-0.216517	-0.254907	-0.495385	-1.21351	-0.511318	-0.137772	1.28703	1.49196	0.578813	0.433264	-0.316744	0.680507	-0.863374	0.909816	2.39181	0.690477	-0.133497	-0.13266	-0.0526399	1.64863	-0.405056	0.131549	0.591636	-0.182393	-0.608838	0.448698	-0.258117	0.586428	-0.17993	1.55224	-0.271145	-0.0907392	0.509406	-0.0367638
1	0.501294	0.518372	0.607091	1.92063	-0.267937	1.01912	0.59438	1.75193	1.47193	2.49732	0.496454	1.08614	0.528469	1.85409	-0.811904	1.79305	-0.254907	-0.495385	4.17396	1.74668	0.324973	0.304513	-0.610581	0.503862	0.209952	-0.316744	-0.186333	-0.863374	-0.885532	0.390791	-0.176363	-0.133497	-0.13266	0.789791	-1.1096	-0.405056	0.0775375	-0.275203	-0.236405	0.720746	-0.418142	-0.258117	-0.280412	-0.17993	-0.243107	-0.271145	-0.0907392	-0.357433	-0.0367638
4	-0.311534	-0.294456	-0.205737	-0.337368	-0.267937	-0.310468	-0.218448	-0.50606	-0.23734	-0.467979	-0.316374	-0.243447	-0.284359	-0.403904	-0.140413	-0.216517	-0.254907	-0.495385	-1.21351	-0.511318	0.123309	2.01317	-0.610581	0.302198	-0.823003	-0.316744	-0.186333	-0.863374	-0.885532	-0.938794	-0.176363	-0.133497	-0.13266	-0.247989	-1.1096	0.266435	0.39263	-0.275203	-0.377742	0.519083	0.709779	-0.258117	-0.280412	-0.17993	-0.243107	1.71566	2.57248	2.94865	1.43736
1	1.07166	1.78172	-0.205737	1.04582	1.80824	1.07272	1.16474	0.877131	-0.23734	-0.467979	0.535004	1.52745	-0.284359	0.979287	4.1309	-0.216517	-0.254907	1.27552	4.09402	0.340061	1.3234	-0.508315	-0.610581	0.945178	-0.281954	-0.316744	-0.186333	-0.863374	-0.885532	-0.0874154	-0.176363	-0.133497	-0.13266	0.463712	-1.1096	-0.405056	1.34089	-0.275203	-1.04923	0.24254	-0.418142	0.593261	-0.280412	-0.17993	-0.243107	-0.271145	1.29245	0.493945	-0.0367638
9	-0.311534	-0.294456	-0.205737	-0.337368	-0.267937	-0.310468	-0.218448	-0.50606	-0.23734	-0.467979	0.372126	-0.243447	-0.284359	-0.403904	-0.811904	-0.216517	-0.254907	0.193115	-1.21351	-0.511318	-0.316112	-0.508315	-0.610581	-0.825723	-0.990087	-0.316744	-0.186333	-0.174874	-0.885532	-0.938794	-0.176363	-0.133497	-0.13266	-0.919479	-0.421101	-0.405056	-0.0467909	0.413296	0.454024	-0.608838	-0.418142	-0.258117	-0.280412	-0.17993	-0.243107	-0.271145	-0.0907392	-0.357433	-0.0367638
3	-0.311534	-0.294456	-0.205737	-0.337368	-0.267937	-0.310468	-0.218448	-0.50606	-0.23734	-0.467979	-0.316374	-0.243447	-0.284359	-0.403904	-0.153628	-0.216517	-0.254907	-0.495385	-1.21351	-0.511318	0.446712	-0.508315	0.498039	-0.167447	-0.131132	-0.316744	0.922287	1.29664	2.20474	1.39674	-0.176363	1.82664	2.95761	1.57252	1.05041	1.93048	0.716033	0.383073	1.2863	0.0494379	0.240135	0.400159	-0.280412	0.92869	0.415169	0.387131	-0.0907392	-0.357433	-0.0367638
2	1.11238	-0.294456	-0.205737	-0.337368	-0.267937	-0.310468	-0.218448	-0.50606	-0.23734	-0.467979	-0.316374	-0.243447	-0.284359	-0.403904	-0.811904	-0.216517	-0.254907	-0.495385	0.210408	0.912598	1.12178	-0.508315	1.51582	-0.825723	-0.41408	1.80965	-0.186333	-0.863374	0.538384	1.65799	-0.176363	1.9929	-0.13266	1.67731	-1.1096	-0.405056	1.39111	-0.275203	-1.04923	0.815077	2.17865	1.1658	1.1435	-0.17993	-0.243107	-0.271145	-0.0907392	1.76896	-0.0367638
1	0.816107	-0.294456	1.54702	1.41539	1.91952	-0.310468	1.96901	1.6814	-0.23734	-0.467979	2.47545	2.27761	-0.284359	-0.403904	4.51382	-0.216517	0.872733	1.69208	4.7821	0.616323	1.78721	0.619325	0.51706	2.39074	0.917041	-0.316744	-0.186333	-0.863374	-0.885532	0.188847	-0.176363	-0.133497	-0.13266	0.208161	-1.1096	-0.405056	-0.735291	-0.275203	0.0784076	-0.608838	-0.418142	-0.258117	-0.280412	-0.17993	-0.243107	0.856495	1.0369	0.770207	-0.0367638
6	-0.311534	-0.294456	-0.205737	-0.337368	-0.267937	-0.310468	-0.218448	-0.50606	-0.23734	-0.467979	-0.316374	-0.243447	-0.284359	-0.403904	-0.811904	-0.216517	-0.254907	-0.495385	-1.21351	-0.511318	-0.590287	-0.508315	-0.196256	-0.411398	0.489031	-0.316744	-0.186333	0.357389	-0.471207	-0.938794	-0.176363	0.280828	-0.13266	-0.183654	0.303654	-0.405056	-0.735291	-0.275203	0.364022	-0.194514	-0.418142	-0.258117	-0.280412	-0.17993	-0.243107	-0.271145	-0.0907392	-0.357433	-0.0367638
12	-0.311534	0.483852	-0.205737	-0.337368	-0.267937	-0.310468	-0.218448	-0.50606	-0.23734	-0.467979	0.461935	-0.243447	-0.284359	0.374404	-0.811904	-0.216517	-0.254907	-0.495385	-0.435199	-0.511318	-1.00461	-0.508315	0.167728	-0.0474145	1.05372	-0.316744	-0.186333	1.72299	-0.885532	-0.938794	-0.176363	-0.133497	-0.13266	-0.919479	0.839178	-0.405056	0.043018	-0.275203	-0.270924	1.04439	-0.418142	-0.258117	-0.280412	-0.17993	-0.243107	-0.271145	-0.0907392	0.420875	-0.0367638
7	-0.311534	-0.294456	-0.205737	-0.337368	-0.267937	-0.310468	-0.218448	-0.50606	-0.23734	-0.467979	-0.316374	-0.243447	-0.284359	-0.403904	-0.811904	-0.216517	-0.254907	-0.495385	-1.21351	-0.511318	-1.00461	0.487219	-0.610581	-0.825723	-2.01533	-0.316744	-0.186333	-0.863374	0.110003	-0.938794	-0.176363	-0.133497	-0.13266	-0.919479	-0.114066	-0.405056	-0.735291	-0.275203	-0.0536983	-0.608838	-0.418142	-0.258117	-0.280412	-0.17993	-0.243107	-0.271145	-0.0907392	-0.357433	-0.0367638
1	0.277332	2.03682	0.383129	0.991578	1.54777	-0.310468	-0.218448	1.0867	-0.23734	-0.467979	1.69239	1.0855	1.04459	0.601947	4.81425	-0.216517	2.75532	3.90806	4.55284	3.85735	0.00123935	0.0805504	0.39527	-0.825723	-2.422	-0.316744	0.402533	2.05364	-0.885532	-0.938794	-0.176363	-0.133497	-0.13266	0.673279	-1.1096	-0.405056	-0.735291	-0.275203	1.28205	1.39993	-0.418142	-0.258117	-0.280412	-0.17993	-0.243107	-0.271145	-0.0907392	-0.357433	-0.0367638
10	-0.311534	-0.294456	-0.205737	-0.337368	-0.267937	-0.310468	-0.218448	-0.50606	-0.23734	0.222668	-0.316374	-0.243447	-0.284359	-0.403904	-0.811904	-0.216517	-0.254907	-0.495385	-0.0577481	-0.511318	-1.00461	-0.508315	-0.610581	2.12923	0.785539	-0.316744	-0.186333	-0.172726	0.270228	-0.938794	-0.176363	-0.133497	-0.13266	-0.919479	-0.418953	-0.405056	0.771628	-0.275203	0.97581	-0.608838	0.737618	-0.258117	-0.280412	-0.17993	-0.243107	-0.271145	-0.0907392	-0.357433	-0.0367638
9	-0.311534	-0.294456	-0.205737	-0.337368	-0.267937	-0.310468	-0.218448	-0.50606	-0.23734	-0.467979	-0.316374	-0.243447	0.687145	-0.403904	-0.811904	-0.216517	-0.254907	-0.495385	-1.21351	-0.511318	0.542229	-0.508315	0.360923	0.145781	0.396326	-0.316744	-0.186333	-0.863374	-0.885532	-0.938794	0.795141	-0.133497	-0.13266	0.0520245	0.847441	-0.405056	-0.735291	-0.275203	0.907809	-0.608838	-0.418142	-0.258117	-0.280412	-0.17993	-0.243107	-0.271145	-0.0907392	-0.357433	-0.0367638
9	-0.311534	-0.294456	-0.205737	-0.337368	-0.267937	-0.310468	-0.218448	-0.50606	-0.23734	-0.467979	-0.316374	-0.243447	-0.284359	-0.403904	-0.811904	-0.216517	-0.254907	-0.495385	-0.546016	-0.511318	0.117476	-0.508315	-0.610581	-0.825723	-0.109491	-0.316744	-0.186333	-0.863374	-0.885532	-0.938794	-0.176363	-0.133497	-0.13266	-0.919479	0.86916	-0.405056	0.386797	0.392288	-0.381742	-0.608838	-0.418142	-0.258117	-0.280412	-0.17993	-0.243107	-0.271145	-0.0907392	-0.357433	-0.0367638
6	-0.311534	-0.294456	-0.205737	-0.337368	-0.267937	1.86633	-0.218448	-0.50606	-0.23734	-0.467979	-0.316374	-0.243447	-0.284359	-0.403904	0.653152	-0.216517	-0.254907	-0.495385	-1.21351	-0.511318	-1.00461	-0.508315	-0.610581	-0.825723	-0.359592	-0.316744	-0.186333	-0.863374	-0.885532	0.526263	-0.176363	-0.133497	-0.13266	-0.919479	0.355456	-0.405056	-0.735291	-0.275203	0.415824	0.856218	1.75866	-0.258117	-0.280412	-0.17993	-0.243107	-0.271145	-0.0907392	-0.357433	-0.0367638
7	-0.311534	-0.294456	-0.205737	0.462127	-0.267937	-0.310468	-0.218448	-0.50606	-0.23734	-0.467979	-0.316374	-0.243447	-0.284359	-0.403904	-0.811904	-0.216517	-0.254907	-0.495385	-1.21351	-0.511318	-1.00461	-0.508315	0.188914	-0.825723	-0.777453	-0.316744	-0.186333	0.447538	1.74288	0.748928	-0.176363	-0.133497	-0.13266	1.06674	1.12381	-0.405056	0.575622	-0.275203	1.88894	0.702074	-0.418142	0.541378	-0.280412	-0.17993	-0.243107	0.52835	-0.0907392	-0.357433	-0.0367638
5	-0.311534	-0.294456	-0.205737	-0.337368	-0.267937	-0.310468	-0.218448	-0.50606	-0.23734	-0.467979	0.48247	-0.243447	-0.284359	-0.403904	-0.493942	-0.216517	-0.254907	-0.177423	-1.21351	-0.511318	-0.686649	0.48175	-0.032234	-0.825723	0.293127	-0.316744	-0.186333	-0.863374	-0.885532	-0.620831	-0.176363	-0.133497	-0.13266	-0.919479	-0.791639	-0.405056	-0.735291	0.0427588	0.109649	-0.608838	-0.418142	0.0598453	-0.280412	-0.17993	-0.243107	0.0468171	-0.0907392	-0.0394708	-0.0367638
5	-0.311534	-0.294456	-0.205737	-0.337368	-0.267937	-0.310468	-0.218448	-0.50606	-0.23734	-0.467979	-0.316374	-0.243447	-0.284359	-0.403904	-0.811904	-0.216517	0.606139	-0.495385	-1.21351	-0.511318	-1.00461	-0.508315	-0.610581	-0.825723	-0.665536	-0.316744	-0.186333	-0.863374	-0.0244856	-0.938794	-0.176363	-0.133497	-0.13266	-0.0584333	-0.248555	-0.405056	0.661258	-0.275203	-0.188187	-0.608838	1.36806	-0.258117	-0.280412	-0.17993	1.15344	-0.271145	-0.0907392	-0.357433	-0.0367638
7	-0.311534	0.601895	-0.205737	-0.337368	-0.267937	-0.310468	-0.218448	0.0106373	-0.23734	-0.467979	-0.316374	-0.243447	-0.284359	-0.403904	-0.811904	-0.216517	-0.254907	-0.495385	-1.21351	0.00537991	-1.00461	0.388036	0.586045	-0.825723	-1.35397	-0.316744	-0.186333	1.65703	3.1211	0.718107	-0.176363	-0.133497	-0.13266	1.08583	1.29823	2.11535	1.1063	0.621148	0.792361	0.287513	0.47821	-0.258117	-0.280412	-0.17993	-0.243107	0.625207	-0.0907392	0.159264	-0.0367638
9	-0.311534	-0.294456	-0.205737	-0.337368	-0.267937	-0.310468	-0.218448	-0.50606	-0.23734	-0.467979	-0.316374	-0.243447	-0.284359	-0.403904	-0.811904	-0.216517	-0.254907	-0.495385	-1.21351	-0.511318	-1.00461	-0.508315	0.0312662	-0.183876	0.133921	-0.316744	-0.186333	-0.863374	-0.885532	-0.938794	-0.176363	-0.133497	-0.13266	-0.919479	-0.467754	-0.405056	-0.735291	-0.275203	-1.04923	-0.608838	0.223705	-0.258117	-0.280412	-0.17993	-0.243107	-0.271145	-0.0907392	-0.357433	-0.0367638
1	-0.311534	-0.294456	1.20185	-0.337368	2.30709	-0.310468	-0.218448	2.70568	2.9744	-0.467979	1.09122	-0.243447	2.92738	-0.403904	2.39984	-0.216517	-0.254907	0.912205	2.43847	1.59499	2.64736	0.899275	1.49572	-0.825723	0.641108	-0.316744	-0.186333	-0.863374	-0.885532	0.468796	-0.176363	-0.133497	-0.13266	-0.919479	-1.1096	-0.405056	1.83973	-0.275203	0.358357	2.6029	-0.418142	-0.258117	-0.280412	-0.17993	-0.243107	1.13644	-0.0907392	-0.357433	-0.0367638
9	-0.311534	-0.294456	-0.205737	-0.337368	-0.267937	-0.310468	-0.218448	-0.50606	-0.23734	-0.467979	-0.316374	-0.243447	-0.284359	-0.403904	-0.811904	-0.216517	-0.254907	-0.495385	-1.21351	-0.511318	0.948105	-0.508315	0.169945	-0.825723	0.0208034	-0.316744	-0.186333	-0.863374	-0.885532	-0.938794	0.604163	-0.133497	-0.13266	-0.919479	0.174625	-0.405056	-0.735291	-0.275203	-0.268707	-0.608838	-0.418142	-0.258117	-0.280412	-0.17993	-0.243107	-0.271145	-0.0907392	-0.357433	-0.0367638
1	-0.311534	0.643531	0.481834	1.1643	-0.267937	0.840831	0.165917	-0.121696	1.41204	2.42168	1.33301	0.444123	1.36502	0.283667	0.126083	0.471053	1.24677	-0.495385	3.12513	0.990355	-0.317041	-0.508315	-0.226216	1.19321	-3.01087	-0.316744	-0.186333	1.15556	-0.885532	0.967159	-0.176363	-0.133497	-0.13266	0.417617	-0.725236	0.746244	-0.0477199	-0.275203	0.73413	-0.224474	-0.0337773	-0.258117	0.657576	-0.17993	0.69488	-0.271145	-0.0907392	-0.357433	-0.0367638
1	1.46124	1.9152	0.937362	2.20717	1.50483	3.25962	1.55432	2.90921	0.905758	-0.467979	1.89328	-0.243447	-0.284359	1.36887	4.70273	-0.216517	4.96451	2.04915	2.94997	4.33651	0.138487	1.26446	-0.610581	0.947048	-3.01087	-0.316744	-0.186333	-0.863374	-0.885532	-0.938794	-0.176363	-0.133497	-0.13266	0.853292	-1.1096	-0.405056	0.407808	-0.275203	0.0938657	2.2073	0.724957	-0.258117	-0.280412	-0.17993	-0.243107	0.871953	-0.0907392	-0.357433	-0.0367638
5	-0.311534	-0.294456	-0.205737	-0.337368	-0.267937	0.707584	-0.218448	-0.50606	-0.23734	-0.467979	-0.316374	-0.243447	-0.284359	-0.403904	-0.811904	-0.216517	-0.254907	-0.495385	-1.21351	-0.511318	0.0134408	-0.508315	-0.610581	0.192329	1.41564	-0.316744	-0.186333	0.154679	-0.885532	3.55491	-0.176363	-0.133497	-0.13266	-0.919479	0.917394	-0.405056	1.87964	-0.275203	0.977762	1.74187	-0.418142	-0.258117	-0.280412	-0.17993	0.774945	-0.271145	-0.0907392	-0.357433	-0.0367638
7	-0.311534	-0.294456	-0.205737	-0.337368	-0.267937	-0.310468	-0.218448	-0.50606	-0.23734	-0.467979	-0.316374	-0.243447	-0.284359	-0.403904	-0.811904	-0.216517	-0.254907	-0.495385	-1.21351	-0.511318	-1.00461	-0.508315	-0.610581	-0.825723	-0.144902	-0.316744	-0.186333	1.30481	-0.885532	0.985558	-0.176363	-0.133497	-0.13266	0.34225	0.521152	0.359558	-0.735291	-0.275203	-0.284619	0.155776	-0.418142	-0.258117	-0.280412	-0.17993	-0.243107	-0.271145	-0.0907392	-0.357433	-0.0367638
7	-0.311534	-0.294456	-0.205737	-0.337368	-0.267937	-0.310468	-0.218448	-0.50606	-0.23734	-0.467979	-0.316374	-0.243447	-0.284359	-0.403904	-0.811904	-0.216517	-0.254907	-0.495385	-1.21351	-0.511318	0.811339	0.37163	0.269364	-0.825723	-1.58831	-0.316744	-0.186333	0.0165712	-0.885532	-0.938794	0.703582	-0.133497	-0.13266	-0.919479	-0.229656	-0.405056	0.687271	-0.275203	0.766718	-0.608838	0.461803	-0.258117	-0.280412	-0.17993	-0.243107	-0.271145	-0.0907392	-0.357433	-0.0367638
7	-0.311534	-0.294456	-0.205737	-0.337368	-0.267937	-0.310468	-0.218448	-0.50606	-0.23734	-0.467979	-0.316374	-0.243447	-0.284359	-0.403904	-0.811904	-0.216517	-0.254907	0.493559	-1.21351	-0.511318	-0.0156674	-0.508315	-0.610581	-0.825723	1.1381	-0.316744	-0.186333	-0.863374	-0.885532	-0.938794	-0.176363	-0.133497	-0.13266	-0.919479	0.460602	-0.405056	0.834912	-0.275203	0.934152	-0.608838	-0.418142	-0.258117	-0.280412	-0.17993	-0.243107	-0.271145	-0.0907392	0.631511	-0.0367638
1	1.54972	0.917561	-0.205737	0.392343	0.461774	-0.310468	0.99357	1.80132	1.62391	3.42193	1.78512	1.6178	2.20317	1.45735	-0.811904	0.9955	3.42874	1.07747	4.0786	2.28045	1.64304	-0.508315	0.11913	-0.825723	-0.219103	-0.316744	-0.186333	-0.133663	-0.885532	-0.938794	0.553348	-0.133497	-0.13266	0.292538	-1.1096	-0.405056	1.12596	-0.275203	0.162785	0.120873	-0.418142	-0.258117	0.931606	-0.17993	0.486604	-0.271145	-0.0907392	-0.357433	-0.0367638
5	-0.311534	-0.294456	-0.205737	0.139315	-0.267937	-0.310468	0.258236	-0.50606	-0.23734	-0.467979	0.517999	-0.243447	-0.284359	-0.403904	-0.811904	-0.216517	0.221776	-0.495385	-1.21351	-0.511318	-0.527928	1.05616	-0.610581	1.47159	1.20786	-0.316744	-0.186333	0.257392	1.72092	1.99783	-0.176363	-0.133497	-0.13266	0.983863	0.793741	-0.405056	0.0990825	1.08441	0.694604	-0.608838	0.0585417	-0.258117	-0.280412	-0.17993	-0.243107	-0.271145	-0.0907392	-0.357433	-0.0367638
11	-0.311534	-0.294456	-0.205737	-0.337368	0.748832	-0.310468	-0.218448	-0.50606	-0.23734	-0.467979	0.700395	-0.243447	-0.284359	-0.403904	-0.811904	-0.216517	-0.254907	0.521384	0.393771	-0.511318	0.0121576	-0.508315	1.4145	0.781555	-1.40359	-0.316744	-0.186333	1.16171	1.13955	1.08629	-0.176363	-0.133497	-0.13266	-0.919479	-0.0928316	0.611714	-0.735291	0.741566	-0.0324636	-0.608838	-0.418142	-0.258117	-0.280412	-0.17993	0.773662	0.745624	-0.0907392	-0.357433	-0.0367638
7	-0.311534	-0.294456	-0.205737	-0.337368	-0.267937	-0.310468	-0.218448	-0.50606	-0.23734	-0.467979	-0.316374	-0.243447	-0.284359	-0.403904	-0.811904	-0.216517	-0.254907	-0.495385	-1.21351	0.51368	0.0203855	-0.508315	-0.610581	-0.825723	-0.64915	-0.316744	-0.186333	-0.863374	0.139465	-0.337118	-0.176363	-0.133497	-0.13266	-0.919479	-0.0846037	-0.405056	-0.735291	0.326472	0.568964	-0.00716315	-0.418142	0.343558	-0.280412	-0.17993	-0.243107	-0.271145	-0.0907392	-0.357433	-0.0367638
3	-0.311534	-0.294456	-0.205737	-0.337368	-0.267937	-0.310468	-0.218448	-0.50606	-0.23734	-0.467979	-0.316374	-0.243447	-0.284359	-0.403904	-0.811904	-0.216517	-0.254907	-0.495385	-0.570381	-0.511318	-1.00461	1.19072	1.08846	1.90048	0.534172	-0.316744	-0.186333	2.93564	2.35106	3.97811	-0.176363	0.50963	0.95373	0.505513	2.95458	1.29398	1.72248	2.32302	1.67697	0.477551	-0.418142	1.44092	0.362715	-0.17993	0.843282	0.371981	-0.0907392	0.285694	-0.0367638
13	-0.311534	-0.294456	-0.205737	-0.337368	-0.267937	-0.310468	-0.218448	-0.50606	-0.23734	-0.467979	-0.316374	-0.243447	-0.284359	-0.403904	0.0178301	-0.216517	-0.254907	0.334349	-0.383773	0.841845	-1.00461	0.844848	0.219154	0.910697	-0.509009	-0.316744	0.643401	-0.863374	-0.885532	-0.109059	-0.176363	-0.133497	0.697074	-0.919479	0.243562	-0.405056	0.617872	-0.275203	-1.04923	-0.608838	-0.418142	0.571617	-0.280412	-0.17993	-0.243107	-0.271145	-0.0907392	-0.357433	-0.0367638
1	1.10981	-0.294456	0.673325	1.78587	2.51327	0.568593	1.90479	2.27514	-0.23734	0.953369	1.49819	-0.243447	2.30901	1.41066	1.56547	0.662544	-0.254907	-0.495385	3.71113	1.30325	-1.00461	-0.508315	-0.610581	0.595625	0.921385	-0.316744	-0.186333	-0.863374	0.535817	-0.938794	0.702699	-0.133497	-0.13266	0.895086	-0.230539	-0.405056	-0.735291	-0.275203	-0.170171	0.270223	0.46092	-0.258117	2.31296	-0.17993	-0.243107	0.607916	-0.0907392	-0.357433	-0.0367638
2	-0.311534	-0.294456	-0.205737	-0.337368	-0.267937	-0.310468	-0.218448	0.197992	-0.23734	-0.467979	-0.316374	-0.243447	-0.284359	-0.403904	-0.811904	-0.216517	0.449145	0.208667	-0.509455	-0.511318	3.11275	1.02137	0.0934718	1.76706	1.10649	2.27603	0.988808	1.18813	1.16597	2.82478	-0.176363	-0.133497	1.04248	0.255661	-1.1096	-0.405056	1.52004	1.7763	0.125908	0.0952141	-0.418142	2.33466	0.423641	-0.17993	0.460945	0.432907	-0.0907392	1.45662	-0.0367638
9	-0.311534	-0.294456	-0.205737	-0.337368	-0.267937	-0.310468	-0.218448	-0.50606	-0.23734	-0.467979	-0.316374	-0.243447	-0.284359	-0.403904	-0.811904	-0.216517	-0.254907	-0.495385	-1.21351	0.599248	-1.00461	-0.508315	1.12	-0.825723	1.36126	-0.316744	-0.186333	-0.863374	-0.885532	-0.938794	-0.176363	-0.133497	-0.13266	0.811098	-1.1096	-0.405056	0.375275	-0.275203	-1.04923	-0.608838	-0.418142	-0.258117	-0.280412	-0.17993	-0.243107	-0.271145	-0.0907392	-0.357433	-0.0367638
1	-0.311534	2.20265	1.71544	2.37954	1.24717	1.61071	0.729483	1.99105	-0.23734	-0.467979	1.6048	-0.243447	1.23075	2.313	3.94378	-0.216517	1.66627	3.21372	3.85338	2.20559	1.23308	0.439615	0.90453	1.67138	0.0651481	-0.316744	-0.186333	-0.863374	0.0623987	-0.938794	-0.176363	-0.133497	-0.13266	0.595631	-0.16167	-0.405056	-0.735291	-0.275203	0.465877	-0.608838	0.529789	-0.258117	-0.280412	-0.17993	-0.243107	-0.271145	0.857191	1.15768	-0.0367638
12	0.43098	-0.294456	-0.205737	-0.337368	-0.267937	-0.310468	-0.218448	0.236454	1.35686	0.274535	0.42614	0.499067	-0.284359	-0.403904	-0.811904	-0.216517	-0.254907	-0.495385	0.671034	0.231196	-0.262098	-0.508315	0.131933	1.05882	0.370864	-0.316744	-0.186333	1.26275	-0.143018	0.291519	-0.176363	-0.133497	-0.13266	-0.176965	1.96147	-0.405056	-0.735291	-0.275203	1.0769	-0.608838	-0.418142	-0.258117	-0.280412	-0.17993	-0.243107	0.471369	-0.0907392	-0.357433	-0.0367638
3	-0.311534	-0.294456	-0.205737	-0.337368	-0.267937	-0.310468	-0.218448	0.646066	-0.23734	-0.467979	-0.316374	-0.243447	-0.284359	-0.403904	-0.811904	0.935609	-0.254907	-0.495385	-0.0613813	-0.511318	1.82566	1.71425	-0.610581	2.43082	-0.7883	2.74235	-0.186333	1.35919	3.55947	2.78631	-0.176363	1.01863	2.42552	2.33706	1.11297	-0.405056	2.84988	0.876923	0.102894	2.6477	1.80443	1.96445	2.54986	0.972197	-0.243107	0.880981	-0.0907392	3.36767	-0.0367638
2	-0.311534	-0.294456	1.36149	1.22986	-0.267937	-0.310468	-0.218448	-0.50606	-0.23734	-0.467979	-0.316374	-0.243447	-0.284359	-0.403904	-0.811904	-0.216517	-0.254907	-0.495385	-1.21351	1.05591	1.29601	3.55405	-0.610581	-0.825723	1.71833	-0.316744	1.38089	0.703854	0.681696	3.28387	-0.176363	-0.133497	-0.13266	2.75635	-1.1096	1.16217	0.831937	2.02542	1.73528	-0.608838	1.14909	1.30911	2.86582	-0.17993	-0.243107	-0.271145	-0.0907392	-0.357433	-0.0367638
3	-0.311534	0.378975	-0.205737	-0.337368	-0.267937	0.82028	-0.218448	-0.50606	0.436091	-0.467979	-0.316374	-0.243447	-0.284359	-0.403904	0.318844	-0.216517	0.418524	-0.495385	-1.21351	-0.511318	0.126137	0.622433	0.0628503	-0.825723	0.0138657	2.20905	1.80437	2.16136	1.91119	2.99446	-0.176363	-0.133497	0.998088	1.60631	2.28516	4.19186	1.0215	0.855545	0.428229	0.0645926	1.57256	0.872631	-0.280412	1.57686	1.51368	2.25465	2.70599	1.12003	1.09398
7	-0.311534	-0.294456	0.917712	-0.337368	-0.267937	0.81298	-0.218448	-0.50606	-0.23734	-0.467979	-0.316374	-0.243447	-0.284359	0.719544	0.311544	-0.216517	-0.254907	-0.495385	-1.21351	-0.511318	-1.00461	-0.508315	0.512868	-0.825723	0.198694	-0.316744	-0.186333	-0.863374	0.237917	-0.938794	-0.176363	-0.133497	-0.13266	0.203969	-1.1096	-0.405056	-0.735291	-0.275203	-1.04923	-0.608838	-0.418142	-0.258117	-0.280412	-0.17993	-0.243107	-0.271145	-0.0907392	-0.357433	-0.0367638
1	1.15745	1.88713	1.26325	2.1011	0.645964	1.87112	0.695453	2.91691	0.676561	2.3778	-0.316374	0.670453	1.18462	1.06508	2.61106	2.7966	0.658994	1.94308	3.3707	1.35753	-1.00461	0.405585	0.30332	1.35587	0.526378	-0.316744	-0.186333	-0.863374	-0.885532	-0.0248927	-0.176363	-0.133497	-0.13266	-0.919479	-1.1096	-0.405056	0.17861	-0.275203	-1.04923	0.305062	-0.418142	-0.258117	1.58843	-0.17993	-0.243107	-0.271145	-0.0907392	-0.357433	-0.0367638
4	0.398928	-0.294456	-0.205737	-0.337368	-0.267937	0.399994	-0.218448	-0.50606	-0.23734	-0.467979	-0.316374	-0.243447	-0.284359	-0.403904	-0.811904	0.493945	-0.254907	-0.495385	-1.21351	0.199145	-0.294149	1.0322	0.0998816	-0.825723	-1.47035	-0.316744	0.52413	-0.863374	-0.885532	-0.938794	-0.176363	-0.133497	1.05172	0.264901	-0.399138	-0.405056	-0.735291	0.435259	1.01484	0.101624	0.292321	-0.258117	-0.280412	-0.17993	0.467355	3.69561	1.73517	2.85549	1.14762
5	0.490314	-0.294456	-0.205737	-0.337368	-0.267937	-0.310468	-0.218448	-0.50606	-0.23734	-0.467979	-0.316374	-0.243447	-0.284359	-0.403904	-0.355974	-0.216517	-0.254907	-0.495385	-1.21351	-0.511318	-1.00461	-0.508315	-0.610581	1.41204	0.797345	-0.316744	-0.186333	-0.0615255	-0.0836835	0.141864	-0.176363	-0.133497	-0.13266	-0.919479	1.12817	-0.405056	-0.735291	-0.275203	0.465941	-0.152909	-0.418142	0.197813	-0.280412	-0.17993	0.212822	-0.271145	-0.0907392	-0.357433	-0.0367638
11	-0.311534	-0.294456	0.452642	-0.337368	-0.267937	-0.310468	0.439931	-0.50606	-0.23734	-0.467979	0.792395	-0.243447	-0.284359	-0.403904	-0.811904	-0.216517	-0.254907	-0.495385	-1.21351	0.147061	0.104158	-0.508315	0.047798	-0.167344	-1.55937	-0.316744	-0.186333	-0.863374	-0.885532	-0.938794	-0.176363	-0.133497	-0.13266	-0.919479	0.618638	0.253323	-0.735291	-0.275203	0.402268	-0.608838	-0.418142	-0.258117	-0.280412	-0.17993	-0.243107	-0.271145	-0.0907392	-0.357433	-0.0367638
12	-0.311534	-0.294456	-0.205737	-0.337368	-0.267937	-0.310468	-0.218448	-0.50606	-0.23734	-0.467979	0.422521	-0.243447	-0.284359	0.33499	-0.811904	-0.216517	-0.254907	-0.495385	-0.474613	-0.511318	-1.00461	-0.508315	-0.610581	-0.825723	-0.0680789	-0.316744	-0.186333	1.80365	-0.885532	-0.199899	-0.176363	-0.133497	-0.13266	-0.180585	0.478575	-0.405056	0.489857	-0.275203	0.538943	0.130056	-0.418142	-0.258117	-0.280412	-0.17993	-0.243107	0.467749	-0.0907392	0.867714	-0.0367638
6	-0.311534	-0.294456	-0.205737	-0.337368	-0.267937	-0.310468	-0.218448	-0.50606	-0.23734	0.491923	-0.316374	-0.243447	-0.284359	-0.403904	-0.811904	-0.216517	-0.254907	-0.495385	-1.21351	-0.511318	-1.00461	0.451587	-0.610581	0.705525	0.238063	-0.316744	-0.186333	-0.863374	0.0743712	0.0211093	-0.176363	-0.133497	-0.13266	0.0404235	0.421647	-0.405056	0.795958	-0.275203	-0.0893301	-0.608838	-0.418142	-0.258117	-0.280412	-0.17993	-0.243107	-0.271145	-0.0907392	-0.357433	-0.0367638
12	-0.311534	-0.294456	-0.205737	-0.337368	-0.267937	-0.310468	-0.218448	-0.50606	-0.23734	-0.467979	-0.316374	-0.243447	-0.284359	-0.403904	-0.0455511	-0.216517	-0.254907	-0.495385	-1.21351	-0.511318	-1.00461	1.1253	0.155772	-0.825723	-0.0091299	-0.316744	-0.186333	1.69899	-0.885532	-0.938794	-0.176363	-0.133497	-0.13266	-0.919479	0.524013	0.361297	-0.735291	-0.275203	0.584381	0.157515	-0.418142	-0.258117	-0.280412	-0.17993	-0.243107	0.495208	-0.0907392	-0.357433	-0.0367638
7	-0.311534	-0.294456	-0.205737	-0.337368	-0.267937	-0.310468	-0.218448	-0.50606	0.631197	-0.467979	-0.316374	-0.243447	-0.284359	-0.403904	-0.811904	-0.216517	-0.254907	-0.495385	-1.21351	-0.511318	-1.00461	-0.508315	0.796295	-0.825723	-0.249439	-0.316744	-0.186333	-0.863374	-0.885532	-0.938794	-0.176363	-0.133497	-0.13266	-0.0509418	0.297275	-0.405056	-0.735291	-0.275203	0.357642	-0.608838	-0.418142	-0.258117	-0.280412	-0.17993	-0.243107	-0.271145	-0.0907392	-0.357433	-0.0367638
9	-0.311534	-0.294456	-0.205737	-0.337368	-0.267937	-0.310468	-0.218448	-0.50606	-0.23734	-0.467979	-0.316374	-0.243447	-0.284359	-0.403904	-0.811904	-0.216517	0.548467	0.307989	-0.410134	-0.511318	-0.201238	-0.508315	0.192793	-0.825723	0.0683863	-0.316744	-0.186333	-0.863374	-0.885532	-0.938794	-0.176363	-0.133497	-0.13266	-0.919479	-0.306227	-0.405056	0.0680833	-0.275203	0.267119	-0.608838	0.385232	-0.258117	-0.280412	-0.17993	-0.243107	0.532229	-0.0907392	0.445941	-0.0367638
9	-0.311534	0.378181	-0.205737	-0.337368	-0.267937	-0.310468	-0.218448	-0.50606	-0.23734	-0.467979	-0.316374	-0.243447	-0.284359	0.268733	-0.811904	-0.216517	-0.254907	-0.495385	-1.21351	-0.511318	-1.00461	-0.508315	-0.610581	-0.825723	-1.02176	-0.316744	-0.186333	-0.863374	-0.885532	-0.938794	-0.176363	-0.133497	-0.13266	-0.919479	0.645687	-0.405056	-0.735291	-0.275203	0.426865	0.0637987	-0.418142	-0.258117	-0.280412	-0.17993	-0.243107	-0.271145	-0.0907392	0.315204	-0.0367638
7	-0.311534	-0.294456	-0.205737	-0.337368	-0.267937	-0.310468	-0.218448	-0.50606	-0.23734	0.27168	-0.316374	-0.243447	-0.284359	-0.403904	-0.811904	-0.216517	-0.254907	0.244274	-1.21351	-0.511318	-1.00461	-0.508315	-0.610581	-0.825723	-3.01087	-0.316744	-0.186333	0.362865	0.993831	-0.938794	-0.176363	-0.133497	-0.13266	-0.919479	0.769762	0.821183	0.00436877	-0.275203	-1.04923	-0.608838	-0.418142	-0.258117	-0.280412	-0.17993	0.496552	0.468514	-0.0907392	-0.357433	-0.0367638
6	-0.311534	-0.294456	-0.205737	-0.337368	-0.267937	-0.310468	-0.218448	-0.50606	-0.23734	-0.467979	-0.316374	-0.243447	-0.284359	-0.403904	0.0138094	-0.216517	-0.254907	-0.495385	-1.21351	-0.511318	-1.00461	-0.508315	-0.610581	-0.825723	-0.516589	-0.316744	-0.186333	-0.0376602	-0.885532	-0.938794	-0.176363	-0.133497	-0.13266	0.810502	0.62038	0.420658	-0.735291	-0.275203	0.298332	1.12114	-0.418142	-0.258117	-0.280412	-0.17993	-0.243107	-0.271145	-0.0907392	-0.357433	-0.0367638
2	-0.311534	-0.294456	-0.205737	-0.337368	-0.267937	-0.310468	0.958915	-0.50606	-0.23734	-0.467979	-0.316374	-0.243447	-0.284359	-0.403904	-0.811904	-0.216517	-0.254907	0.681978	1.656	1.30559	1.86489	1.3086	-0.610581	1.77038	1.3056	-0.316744	-0.186333	1.39511	-0.885532	-0.938794	-0.176363	-0.133497	-0.13266	0.257884	-1.1096	-0.405056	1.5232	-0.275203	0.12813	-0.608838	-0.418142	0.919246	-0.280412	-0.17993	-0.243107	-0.271145	-0.0907392	-0.357433	-0.0367638
3	-0.311534	-0.294456	-0.205737	-0.337368	-0.267937	-0.310468	-0.218448	-0.50606	-0.23734	-0.467979	-0.316374	-0.243447	-0.284359	-0.403904	-0.811904	-0.216517	-0.254907	-0.495385	-1.21351	-0.511318	-0.519738	0.338821	-0.125707	-0.825723	-0.125019	1.26693	1.88258	3.63302	4.76218	3.21318	1.5878	1.24382	2.82912	2.24872	2.75649	3.37974	1.18928	0.571932	1.01968	0.527608	1.50643	1.1192	0.566724	2.54089	1.13421	0.575991	-0.0907392	0.12744	-0.0367638
9	-0.311534	-0.294456	-0.205737	-0.337368	-0.267937	-0.310468	-0.218448	-0.50606	0.616712	-0.467979	0.537678	-0.243447	-0.284359	-0.403904	-0.811904	-0.216517	-0.254907	-0.495385	-1.21351	0.342734	1.07614	-0.508315	-0.610581	-0.825723	-1.62398	-0.316744	-0.186333	-0.00932187	1.19522	-0.938794	-0.176363	-0.133497	-0.13266	-0.919479	0.277288	-0.405056	-0.735291	-0.275203	0.337656	-0.608838	-0.418142	-0.258117	-0.280412	-0.17993	-0.243107	0.582907	-0.0907392	-0.357433	-0.0367638
5	-0.311534	-0.294456	-0.205737	-0.337368	-0.267937	0.203192	-0.218448	-0.50606	-0.23734	-0.467979	-0.316374	-0.243447	-0.284359	-0.403904	-0.532333	-0.216517	-0.254907	-0.495385	-0.699847	-0.231746	0.0444405	-0.508315	-0.610581	0.72247	0.509914	-0.316744	-0.186333	-0.349713	0.43457	0.499857	-0.176363	-0.133497	0.146911	-0.0277989	-0.0605487	-0.405056	-0.455719	0.238457	0.695864	-0.608838	-0.138571	0.0214541	-0.280412	-0.17993	-0.243107	-0.271145	-0.0907392	-0.357433	-0.0367638
7	-0.311534	-0.294456	-0.205737	-0.337368	-0.267937	0.324723	-0.218448	-0.50606	-0.23734	-0.467979	-0.316374	-0.243447	-0.284359	-0.403904	-0.176713	-0.216517	-0.254907	-0.495385	-0.578317	-0.511318	0.0700903	-0.508315	0.464121	-0.190532	-1.32714	-0.316744	-0.186333	1.24728	1.55413	0.135908	-0.176363	-0.133497	-0.13266	0.76425	1.00105	0.669646	-0.1001	-0.275203	0.025469	-0.608838	-0.418142	-0.258117	-0.280412	-0.17993	-0.243107	-0.271145	-0.0907392	-0.357433	-0.0367638
8	-0.311534	-0.294456	-0.205737	-0.337368	-0.267937	-0.310468	-0.218448	-0.50606	-0.23734	-0.467979	-0.316374	-0.243447	-0.284359	-0.403904	-0.811904	-0.216517	-0.254907	-0.495385	-1.21351	-0.511318	-1.00461	-0.508315	-0.610581	-0.825723	0.00930495	-0.316744	-0.186333	-0.863374	-0.885532	0.189131	-0.176363	-0.133497	-0.13266	-0.919479	-1.1096	0.722869	-0.735291	-0.275203	0.0786919	-0.608838	-0.418142	-0.258117	-0.280412	-0.17993	-0.243107	-0.271145	-0.0907392	-0.357433	-0.0367638
3	-0.311534	-0.294456	-0.205737	-0.337368	-0.267937	-0.310468	-0.218448	1.10996	-0.23734	-0.467979	-0.316374	-0.243447	-0.284359	-0.403904	-0.811904	-0.216517	-0.254907	-0.495385	0.402513	-0.511318	-1.00461	-0.508315	-0.610581	-0.825723	-0.163703	-0.316744	1.42969	4.91003	4.58601	5.17295	1.43966	2.71367	2.22646	0.696541	2.39202	1.21097	2.11187	2.08392	0.566788	1.00718	-0.418142	2.101	1.33561	1.43609	-0.243107	-0.271145	-0.0907392	-0.357433	-0.0367638
9	0.30402	-0.294456	-0.205737	-0.337368	-0.267937	-0.310468	-0.218448	-0.50606	-0.23734	-0.467979	0.29918	-0.243447	-0.284359	-0.403904	-0.811904	-0.216517	-0.254907	-0.495385	-1.21351	-0.511318	-1.00461	-0.508315	-0.610581	-0.825723	0.59499	-0.316744	-0.186333	-0.863374	-0.885532	-0.938794	-0.176363	-0.133497	-0.13266	-0.919479	-0.494047	-0.405056	-0.735291	-0.275203	0.327301	-0.608838	-0.418142	-0.258117	-0.280412	-0.17993	-0.243107	-0.271145	-0.0907392	-0.357433	-0.0367638
1	0.571482	-0.294456	1.43144	0.545647	-0.267937	0.197568	0.289589	1.99046	1.89257	1.91638	-0.316374	0.264589	1.14242	1.23327	1.00886	1.21026	0.253129	0.684979	3.13821	0.371698	0.422164	-0.508315	-0.610581	0.601053	-0.748129	0.191292	-0.186333	-0.863374	-0.377495	-0.430757	-0.176363	-0.133497	-0.13266	-0.0364637	-1.1096	-0.405056	0.445073	-0.275203	-0.541197	-0.100802	-0.418142	-0.258117	-0.280412	0.328107	-0.243107	-0.271145	-0.0907392	-0.357433	-0.0367638
1	0.393448	2.1414	-0.205737	1.47841	-0.267937	0.866013	1.31281	1.75117	1.81599	4.09789	0.860107	2.35134	1.2469	1.41187	0.364577	2.04072	2.61323	2.0994	4.97303	1.30446	0.811167	0.196666	-0.610581	0.990055	-1.47961	-0.316744	-0.186333	-0.863374	-0.885532	0.237687	-0.176363	-0.133497	-0.13266	0.896299	-1.1096	-0.405056	0.44119	-0.275203	-0.344251	1.98595	-0.418142	-0.258117	1.77291	-0.17993	0.461874	-0.271145	-0.0907392	-0.357433	-0.0367638
7	-0.311534	-0.294456	-0.205737	-0.337368	-0.267937	-0.310468	-0.218448	-0.50606	-0.23734	-0.467979	-0.316374	-0.243447	1.01412	-0.403904	1.15873	-0.216517	-0.254907	-0.495385	0.0849762	-0.511318	-1.00461	-0.508315	1.81679	-0.825723	-3.01087	-0.316744	-0.186333	-0.863374	-0.885532	-0.938794	-0.176363	-0.133497	-0.13266	-0.919479	-1.1096	-0.405056	0.563193	-0.275203	0.249251	-0.608838	-0.418142	-0.258117	-0.280412	-0.17993	1.05538	1.69949	-0.0907392	-0.357433	-0.0367638
11	-0.311534	-0.294456	-0.205737	-0.337368	-0.267937	-0.310468	-0.218448	-0.50606	-0.23734	-0.467979	-0.316374	-0.243447	-0.284359	-0.403904	-0.010542	0.584845	-0.254907	0.305977	-1.21351	0.290045	0.30892	-0.508315	-0.610581	-0.825723	1.43518	-0.316744	-0.186333	-0.863374	-0.885532	-0.137431	0.624999	-0.133497	-0.13266	-0.919479	0.20393	-0.405056	0.0660716	-0.275203	-1.04923	0.704693	-0.418142	-0.258117	-0.280412	-0.17993	-0.243107	-0.271145	-0.0907392	-0.357433	-0.0367638
7	-0.311534	-0.294456	-0.205737	-0.337368	0.389862	-0.310468	-0.218448	-0.50606	-0.23734	-0.467979	-0.316374	-0.243447	-0.284359	-0.403904	-0.811904	-0.216517	-0.254907	-0.495385	-0.555708	-0.511318	-1.00461	-0.508315	-0.610581	-0.825723	-1.0517	-0.316744	-0.186333	-0.863374	-0.227732	-0.938794	-0.176363	-0.133497	-0.13266	-0.919479	-0.00167963	-0.405056	-0.735291	-0.275203	0.909933	-0.608838	-0.418142	-0.258117	-0.280412	-0.17993	-0.243107	-0.271145	-0.0907392	-0.357433	-0.0367638
10	-0.311534	-0.294456	-0.205737	-0.337368	-0.267937	-0.310468	-0.218448	-0.50606	-0.23734	0.368904	-0.316374	-0.243447	-0.284359	-0.403904	-0.811904	-0.216517	-0.254907	-0.495385	0.149593	-0.511318	-1.00461	-0.508315	0.226303	0.537378	2.26477	-0.316744	-0.186333	-0.863374	-0.885532	-0.938794	-0.176363	-0.133497	-0.13266	-0.919479	-1.1096	0.431828	0.101593	-0.275203	0.313868	-0.608838	0.418742	-0.258117	-0.280412	-0.17993	-0.243107	-0.271145	-0.0907392	-0.357433	-0.0367638
1	-0.311534	-0.294456	1.6304	1.49877	2.855	1.52567	1.61769	1.33008	-0.23734	1.36816	2.30211	2.87949	1.55178	1.43223	4.05973	-0.216517	2.86803	1.34075	5.25243	-0.511318	-1.00461	1.32782	2.0079	1.01041	0.781219	-0.316744	-0.186333	-0.863374	-0.885532	-0.938794	1.65977	-0.133497	-0.13266	1.69901	-1.1096	-0.405056	1.88319	-0.275203	-1.04923	2.00965	-0.418142	-0.258117	-0.280412	-0.17993	-0.243107	-0.271145	-0.0907392	1.4787	-0.0367638
14	-0.311534	-0.294456	-0.205737	-0.337368	-0.267937	0.374478	-0.218448	-0.50606	-0.23734	-0.467979	0.368572	-0.243447	-0.284359	-0.403904	-0.811904	-0.216517	-0.254907	-0.495385	-0.528562	0.173628	-1.00461	-0.508315	-0.610581	-0.140777	-0.317375	-0.316744	-0.186333	-0.863374	-0.885532	-0.938794	-0.176363	-0.133497	-0.13266	-0.234533	-0.424655	-0.405056	-0.0503446	-0.275203	-0.364287	-0.608838	-0.418142	-0.258117	-0.280412	-0.17993	-0.243107	-0.271145	-0.0907392	0.327513	-0.0367638
7	-0.311534	-0.294456	-0.205737	-0.337368	-0.267937	-0.310468	-0.218448	-0.50606	-0.23734	-0.467979	-0.316374	-0.243447	-0.284359	-0.403904	-0.811904	-0.216517	-0.254907	-0.495385	-1.21351	-0.511318	-1.00461	0.773796	0.168446	-0.825723	0.250915	-0.316744	0.592694	1.72443	0.768867	0.343318	-0.176363	-0.133497	-0.13266	0.362632	1.29526	-0.405056	-0.735291	-0.275203	-0.270206	0.673273	0.360885	-0.258117	-0.280412	-0.17993	-0.243107	-0.271145	-0.0907392	-0.357433	-0.0367638
15	-0.311534	-0.294456	-0.205737	-0.337368	-0.267937	-0.310468	-0.218448	-0.50606	-0.23734	-0.467979	-0.316374	-0.243447	0.689013	-0.403904	-0.811904	-0.216517	-0.254907	-0.495385	-0.240136	-0.511318	-1.00461	-0.508315	-0.610581	-0.825723	0.746637	-0.316744	-0.186333	1.67693	1.07434	-0.938794	-0.176363	-0.133497	0.840712	1.3596	0.439747	-0.405056	0.238081	-0.275203	-0.0758609	0.364534	-0.418142	-0.258117	-0.280412	-0.17993	-0.243107	0.702227	-0.0907392	-0.357433	-0.0367638
1	0.446427	0.463504	0.552224	1.57505	1.35185	0.447493	0.539513	1.11373	1.91824	0.784314	1.59604	-0.243447	0.473602	1.50851	2.86037	0.541443	0.503053	-0.495385	3.93847	2.34066	1.97925	1.11147	-0.610581	0.42657	-0.158892	-0.316744	-0.186333	-0.863374	-0.885532	0.313499	-0.176363	-0.133497	-0.13266	-0.919479	-1.1096	-0.405056	-0.735291	-0.275203	0.20306	0.149122	-0.418142	-0.258117	2.4264	1.07236	1.37668	-0.271145	-0.0907392	-0.357433	-0.0367638
7	-0.311534	-0.294456	-0.205737	-0.337368	-0.267937	-0.310468	-0.218448	0.176898	-0.23734	-0.467979	-0.316374	-0.243447	-0.284359	-0.403904	-0.811904	-0.216517	-0.254907	0.187573	-1.21351	0.171641	-1.00461	-0.508315	-0.610581	-0.142765	0.0361714	-0.316744	-0.186333	1.52564	1.66128	2.10825	-0.176363	-0.133497	-0.13266	0.85524	1.57944	1.6047	0.409315	-0.275203	0.444561	1.60297	-0.418142	-0.258117	-0.280412	-0.17993	0.439851	0.873461	-0.0907392	0.325525	-0.0367638
1	0.515096	2.55119	-0.205737	1.6962	1.46351	0.516162	1.81512	0.842781	-0.23734	0.35865	1.71719	0.583182	1.44709	0.422726	4.21998	-0.216517	-0.254907	1.53818	4.48841	0.315312	1.02895	-0.508315	0.216049	0.523118	0.455888	-0.316744	-0.186333	-0.863374	-0.885532	-0.938794	0.650267	-0.133497	-0.13266	-0.0928496	-1.1096	-0.405056	0.996159	-0.275203	0.682216	-0.608838	-0.418142	-0.258117	-0.280412	-0.17993	-0.243107	-0.271145	0.735891	-0.357433	-0.0367638
2	-0.311534	-0.294456	-0.205737	-0.337368	-0.267937	-0.310468	-0.218448	-0.50606	-0.23734	-0.467979	0.799587	-0.243447	-0.284359	-0.403904	-0.811904	-0.216517	-0.254907	0.620576	-1.21351	0.604644	2.36543	1.99493	-0.610581	2.17506	-0.0100818	1.42085	0.929628	0.874221	0.852063	2.06199	-0.176363	-0.133497	-0.13266	-0.919479	-1.1096	-0.405056	1.76795	1.89542	0.0667283	-0.608838	-0.418142	1.47948	0.83555	-0.17993	-0.243107	-0.271145	-0.0907392	-0.357433	-0.0367638
1	1.03346	0.529415	-0.205737	0.486503	1.45909	1.71831	0.605424	0.838938	1.48969	-0.467979	0.507497	0.580424	0.539512	1.62488	3.8247	-0.216517	1.47212	-0.495385	4.29963	1.76689	2.11665	0.315556	0.213291	1.85033	-2.187	-0.316744	-0.186333	-0.0395025	-0.885532	-0.938794	-0.176363	-0.133497	-0.13266	0.807547	-0.28573	-0.405056	-0.735291	-0.275203	0.295766	0.215033	0.40573	-0.258117	-0.280412	0.643942	-0.243107	0.552726	-0.0907392	-0.357433	-0.0367638
5	-0.311534	-0.294456	1.35332	-0.337368	-0.267937	-0.310468	-0.218448	-0.50606	-0.23734	-0.467979	-0.316374	-0.243447	1.2747	-0.403904	-0.811904	-0.216517	-0.254907	-0.495385	0.345549	-0.511318	-1.00461	-0.508315	-0.610581	1.46506	-3.01087	-0.316744	-0.186333	3.95694	4.03091	5.25152	-0.176363	-0.133497	-0.13266	-0.919479	1.66436	-0.405056	2.6887	-0.275203	0.509824	0.950219	-0.418142	-0.258117	-0.280412	-0.17993	-0.243107	-0.271145	-0.0907392	-0.357433	-0.0367638
1	0.48264	1.38463	-0.205737	0.966073	-0.267937	-0.310468	0.575726	1.9281	1.73951	1.96618	-0.316374	1.05999	0.509815	0.899537	2.11538	2.71076	0.539267	2.90284	2.94708	-0.511318	-1.00461	1.92585	-0.610581	1.15113	0.661031	-0.316744	-0.186333	0.440067	-0.0913576	-0.144619	-0.176363	-0.133497	-0.13266	-0.919479	-0.315427	-0.405056	0.0588835	0.518971	1.17432	1.07025	0.885299	-0.258117	1.02303	-0.17993	0.551067	-0.271145	-0.0907392	-0.357433	-0.0367638
5	-0.311534	-0.294456	-0.205737	-0.337368	0.580668	-0.310468	-0.218448	-0.50606	-0.23734	0.380626	-0.316374	-0.243447	-0.284359	-0.403904	-0.811904	-0.216517	-0.254907	-0.495385	-0.364903	-0.511318	-1.00461	-0.508315	-0.610581	0.940777	0.599197	-0.316744	-0.186333	1.20806	0.493822	2.57342	-0.176363	-0.133497	-0.13266	-0.0708743	0.961831	-0.405056	-0.735291	-0.275203	0.717268	-0.608838	-0.418142	0.590488	-0.280412	1.19942	-0.243107	-0.271145	-0.0907392	0.491172	-0.0367638
2	-0.311534	-0.294456	-0.205737	-0.337368	-0.267937	-0.310468	0.641173	0.35356	-0.23734	-0.467979	-0.316374	-0.243447	-0.284359	-0.403904	-0.811904	-0.216517	-0.254907	-0.495385	-1.21351	-0.511318	-0.144991	0.886266	0.24904	0.958229	0.305302	-0.316744	-0.186333	-0.00375314	2.43064	-0.079173	-0.176363	-0.133497	-0.13266	-0.919479	1.44802	-0.405056	1.35497	0.584417	-0.189612	1.17511	-0.418142	0.601504	-0.280412	-0.17993	-0.243107	-0.271145	-0.0907392	-0.357433	-0.0367638
6	-0.311534	-0.294456	-0.205737	-0.337368	-0.267937	-0.310468	-0.218448	-0.50606	-0.23734	-0.467979	-0.316374	-0.243447	-0.284359	-0.403904	-0.405624	-0.216517	-0.254907	-0.495385	-1.21351	-0.511318	-0.281683	-0.508315	0.112348	-0.825723	0.830687	-0.316744	-0.186333	-0.457093	-0.885532	-0.938794	-0.176363	-0.133497	-0.13266	-0.513199	0.0926965	-0.405056	-0.32901	-0.275203	-0.326304	-0.608838	-0.0118614	-0.258117	-0.280412	-0.17993	-0.243107	-0.271145	-0.0907392	-0.357433	-0.0367638
9	-0.311534	-0.294456	-0.205737	-0.337368	-0.267937	-0.310468	-0.218448	-0.50606	-0.23734	-0.467979	0.240638	-0.243447	-0.284359	-0.403904	-0.811904	-0.216517	-0.254907	0.0616269	-0.656496	-0.511318	0.523898	-0.508315	-0.610581	-0.825723	-1.73965	-0.316744	-0.186333	-0.863374	-0.885532	-0.938794	-0.176363	-0.133497	-0.13266	-0.919479	-0.151732	-0.405056	-0.178279	-0.275203	0.887099	0.34903	0.13887	-0.258117	-0.280412	-0.17993	-0.243107	-0.271145	-0.0907392	-0.357433	-0.0367638
1	1.45802	2.03202	0.644789	1.73735	1.80678	0.540058	-0.218448	2.90508	2.08914	3.92975	1.45318	1.13856	-0.284359	3.11224	0.0386216	2.10996	1.1271	-0.495385	3.72745	1.81516	1.07011	0.873697	0.239945	2.58542	0.939306	-0.316744	-0.186333	0.518638	-0.0350059	0.830756	1.20565	-0.133497	-0.13266	0.85007	-1.1096	-0.405056	0.646721	-0.275203	-1.04923	0.773174	0.432384	-0.258117	1.79431	-0.17993	1.1389	-0.271145	-0.0907392	-0.357433	-0.0367638
3	-0.311534	-0.294456	-0.205737	-0.337368	-0.267937	-0.310468	-0.218448	-0.50606	-0.23734	-0.467979	-0.316374	-0.243447	0.339864	-0.403904	-0.811904	-0.216517	0.369316	-0.495385	-1.21351	-0.511318	0.387235	0.115908	1.05186	0.232775	0.55322	1.57347	2.49485	5.16838	5.36717	4.47691	6.70553	2.42046	2.4213	5.66973	2.58086	4.13079	1.15492	1.61501	0.342614	1.47804	0.973705	2.42306	2.13401	3.56979	1.64711	0.787353	-0.0907392	1.03441	-0.0367638
7	-0.311534	-0.294456	-0.205737	-0.337368	0.703204	-0.310468	-0.218448	-0.50606	-0.23734	-0.467979	-0.316374	-0.243447	-0.284359	-0.403904	-0.811904	-0.216517	-0.254907	-0.495385	-1.21351	-0.511318	-1.00461	-0.508315	1.66489	-0.825723	0.258692	-0.316744	-0.186333	-0.863374	-0.885532	-0.938794	-0.176363	-0.133497	-0.13266	0.0516623	-1.1096	-0.405056	0.811064	-0.275203	0.90726	-0.608838	-0.418142	-0.258117	-0.280412	-0.17993	-0.243107	-0.271145	-0.0907392	-0.357433	-0.0367638
3	-0.311534	-0.294456	-0.205737	-0.337368	-0.267937	-0.310468	-0.218448	-0.50606	-0.23734	-0.467979	-0.316374	-0.243447	-0.284359	-0.403904	-0.811904	-0.216517	-0.254907	-0.495385	-1.21351	-0.511318	1.14061	0.475852	2.06296	-0.251296	0.544934	2.46336	0.797835	4.73479	5.40496	4.56922	4.94245	1.16941	2.54088	1.95986	3.25241	4.024	1.24089	1.87002	0.735451	1.36735	1.14567	3.2364	2.0161	3.25059	1.73308	0.713022	-0.0907392	0.626734	-0.0367638
3	-0.311534	-0.294456	-0.205737	-0.337368	-0.267937	-0.310468	-0.218448	-0.50606	-0.23734	-0.467979	-0.316374	-0.243447	-0.284359	-0.403904	-0.811904	-0.216517	-0.254907	-0.495385	-1.21351	0.208863	-0.284431	1.77984	0.1096	-0.825723	1.29468	4.08031	1.37055	1.90777	1.19749	2.64684	-0.176363	-0.133497	0.587521	1.85167	1.35813	2.926	0.463063	0.92315	1.03379	1.23497	0.302039	0.940237	-0.280412	0.540251	1.6007	2.35625	2.37699	2.26996	0.683417
5	-0.311534	-0.294456	-0.205737	0.124671	-0.267937	-0.310468	-0.218448	-0.50606	-0.23734	-0.467979	-0.316374	-0.243447	-0.284359	-0.403904	-0.349865	-0.216517	-0.254907	-0.495385	-1.21351	-0.511318	-0.542572	1.19874	-0.610581	0.266798	0.372794	-0.316744	-0.186333	-0.401334	-0.885532	-0.476754	-0.176363	-0.133497	-0.13266	-0.108028	-0.29815	-0.405056	-0.735291	-0.275203	0.815663	-0.146799	-0.418142	0.203923	0.181628	-0.17993	-0.243107	-0.271145	-0.0907392	0.104607	-0.0367638
6	-0.311534	-0.294456	-0.205737	-0.337368	0.678807	-0.310468	-0.218448	-0.50606	-0.23734	-0.467979	-0.316374	-0.243447	-0.284359	-0.403904	-0.811904	-0.216517	-0.254907	-0.495385	-0.266764	-0.511318	0.914748	0.438428	0.336163	0.121021	-0.515791	-0.316744	-0.186333	-0.863374	0.0612121	-0.938794	-0.176363	-0.133497	-0.13266	0.0272645	-0.162857	-0.405056	0.778218	-0.275203	0.464275	-0.608838	0.528602	-0.258117	-0.280412	-0.17993	-0.243107	0.675599	-0.0907392	-0.357433	-0.0367638
5	-0.311534	-0.294456	-0.205737	-0.337368	-0.267937	0.396518	-0.218448	-0.50606	-0.23734	-0.467979	-0.316374	-0.243447	-0.284359	-0.403904	-0.811904	-0.216517	-0.254907	-0.495385	-1.21351	0.195668	-1.00461	-0.508315	-0.610581	0.993766	0.759729	-0.316744	-0.186333	-0.863374	-0.885532	-0.938794	-0.176363	-0.133497	-0.13266	-0.919479	-1.1096	-0.405056	-0.735291	-0.275203	0.485412	-0.608838	-0.418142	-0.258117	-0.280412	-0.17993	-0.243107	-0.271145	-0.0907392	-0.357433	-0.0367638
3	-0.311534	-0.294456	-0.205737	0.546779	-0.267937	-0.310468	-0.218448	-0.50606	-0.23734	-0.467979	-0.316374	-0.243447	-0.284359	-0.403904	-0.811904	0.667629	-0.254907	-0.495385	-1.21351	-0.511318	-1.00461	1.6235	0.273566	0.0584238	-0.879051	-0.316744	1.24199	0.95916	1.50083	3.87173	2.42629	-0.133497	0.751487	1.46688	2.36912	0.479091	1.39653	2.11116	0.379095	1.2137	-0.418142	0.62603	3.0845	-0.17993	-0.243107	0.613002	-0.0907392	0.526714	-0.0367638
8	0.868997	-0.294456	0.974794	-0.337368	-0.267937	-0.310468	-0.218448	-0.50606	-0.23734	-0.467979	-0.316374	-0.243447	-0.284359	-0.403904	0.368626	-0.216517	-0.254907	-0.495385	-1.21351	-0.511318	0.175919	-0.508315	-0.610581	-0.825723	-0.747893	-0.316744	-0.186333	-0.863374	0.294999	0.241737	-0.176363	-0.133497	-0.13266	-0.919479	-1.1096	-0.405056	0.44524	-0.275203	0.131298	1.21214	-0.418142	-0.258117	-0.280412	-0.17993	-0.243107	-0.271145	-0.0907392	-0.357433	-0.0367638
7	1.09541	-0.294456	-0.205737	-0.337368	1.139	-0.310468	-0.218448	-0.50606	-0.23734	-0.467979	-0.316374	-0.243447	-0.284359	-0.403904	-0.811904	-0.216517	-0.254907	-0.495385	-1.21351	-0.511318	-1.00461	-0.508315	-0.610581	-0.825723	-0.905363	-0.316744	-0.186333	-0.863374	-0.885532	-0.938794	-0.176363	-0.133497	-0.13266	-0.919479	-1.1096	-0.405056	-0.735291	-0.275203	-1.04923	-0.608838	-0.418142	-0.258117	-0.280412	-0.17993	1.8624	-0.271145	-0.0907392	-0.357433	-0.0367638
15	-0.311534	-0.294456	-0.205737	-0.337368	-0.267937	-0.310468	-0.218448	0.026036	-0.23734	-0.467979	-0.316374	-0.243447	-0.284359	-0.403904	-0.811904	-0.216517	-0.254907	-0.495385	-1.21351	0.0207786	0.220716	-0.508315	-0.610581	-0.825723	-0.154002	-0.316744	-0.186333	0.0565821	-0.353436	-0.938794	-0.176363	-0.133497	0.399436	0.305849	-0.577505	0.12704	-0.735291	0.256893	0.176095	-0.608838	-0.418142	-0.258117	-0.280412	0.352167	-0.243107	-0.271145	-0.0907392	0.174663	-0.0367638
6	-0.311534	-0.294456	-0.205737	-0.337368	0.324822	-0.310468	-0.218448	-0.50606	-0.23734	-0.467979	-0.316374	-0.243447	-0.284359	-0.403904	-0.219145	-0.216517	-0.254907	-0.495385	-0.620748	-0.511318	-1.00461	-0.508315	-0.610581	-0.825723	1.0985	-0.316744	-0.186333	-0.863374	-0.885532	-0.938794	-0.176363	-0.133497	-0.13266	0.681035	1.91078	0.187704	-0.735291	-0.275203	-0.0375531	-0.0160789	0.593538	0.334643	-0.280412	-0.17993	-0.243107	-0.271145	-0.0907392	-0.357433	-0.0367638
5	-0.311534	-0.294456	-0.205737	-0.337368	-0.267937	-0.310468	-0.218448	-0.50606	-0.23734	-0.467979	-0.049157	0.0237694	-0.284359	-0.403904	-0.811904	-0.216517	-0.254907	-0.495385	-1.21351	-0.511318	-0.512022	-0.508315	-0.343364	0.957443	-0.10177	-0.316744	-0.186333	-0.596157	-0.198066	-0.671577	-0.176363	-0.133497	-0.13266	0.231667	0.756433	-0.405056	-0.735291	0.217386	0.228387	-0.608838	0.440981	-0.258117	-0.280412	-0.17993	0.0241093	-0.271145	-0.0907392	-0.357433	-0.0367638
5	-0.311534	-0.294456	-0.205737	-0.337368	0.331408	-0.310468	-0.218448	0.0932853	-0.23734	-0.467979	0.705147	-0.243447	-0.284359	-0.403904	-0.811904	-0.216517	0.344438	-0.495385	-1.21351	-0.511318	-1.00461	0.513206	-0.610581	0.195798	0.0265856	-0.316744	-0.186333	-0.863374	0.135989	-0.938794	-0.176363	-0.133497	-0.13266	0.428236	0.238114	-0.405056	0.286231	-0.275203	0.298482	-0.00949293	-0.418142	-0.258117	-0.280412	-0.17993	-0.243107	-0.271145	-0.0907392	-0.357433	-0.0367638
8	-0.311534	-0.294456	-0.205737	-0.337368	-0.267937	-0.310468	-0.218448	-0.50606	-0.23734	-0.467979	0.742956	-0.243447	-0.284359	-0.403904	0.851634	-0.216517	-0.254907	-0.495385	-1.21351	-0.511318	1.08349	-0.508315	-0.610581	-0.825723	-0.103251	-0.316744	-0.186333	-0.863374	-0.885532	-0.938794	-0.176363	-0.133497	-0.13266	-0.919479	-1.1096	-0.405056	-0.735291	-0.275203	-1.04923	-0.608838	0.641188	-0.258117	-0.280412	-0.17993	-0.243107	-0.271145	-0.0907392	-0.357433	-0.0367638
6	-0.311534	-0.294456	-0.205737	-0.337368	-0.267937	-0.310468	-0.218448	-0.50606	-0.23734	0.114711	0.266316	-0.243447	-0.284359	-0.403904	-0.811904	-0.216517	-0.254907	-0.495385	-1.21351	-0.511318	-1.00461	0.0743746	-0.0278907	-0.825723	-0.0168412	-0.316744	-0.186333	0.133216	-0.885532	-0.938794	-0.176363	-0.133497	-0.13266	0.398356	0.69288	-0.405056	-0.735291	-0.275203	0.753248	0.387751	0.164548	-0.258117	-0.280412	-0.17993	-0.243107	-0.271145	-0.0907392	-0.357433	-0.0367638
6	-0.311534	-0.294456	-0.205737	-0.337368	-0.267937	-0.310468	-0.218448	-0.50606	-0.23734	-0.467979	-0.316374	-0.243447	-0.284359	-0.403904	-0.811904	-0.216517	-0.254907	-0.495385	-1.21351	-0.511318	-0.257493	1.09353	0.136538	-0.0786048	1.20941	-0.316744	-0.186333	-0.863374	-0.885532	-0.938794	-0.176363	-0.133497	0.614458	0.682365	1.57466	-0.405056	0.0118277	-0.275203	-1.04923	-0.608838	0.818733	-0.258117	-0.280412	-0.17993	-0.243107	-0.271145	-0.0907392	-0.357433	-0.0367638
5	-0.311534	-0.294456	-0.205737	-0.337368	-0.267937	-0.310468	-0.218448	-0.50606	-0.23734	-0.467979	0.324731	-0.243447	-0.284359	-0.403904	-0.811904	-0.216517	-0.254907	-0.495385	0.481636	-0.511318	-0.363507	-0.508315	-0.610581	0.869421	0.383082	-0.316744	-0.186333	-0.222269	-0.885532	-0.938794	-0.176363	-0.133497	-0.13266	0.163935	-1.1096	-0.405056	-0.0941859	-0.275203	-0.408128	-0.608838	0.222963	0.382988	-0.280412	-0.17993	-0.243107	-0.271145	-0.0907392	-0.357433	-0.0367638
5	-0.311534	-0.294456	-0.205737	0.197361	-0.267937	0.224261	-0.218448	0.417919	-0.23734	-0.467979	-0.316374	-0.243447	-0.284359	-0.403904	-0.277175	-0.216517	-0.254907	-0.495385	-0.678778	-0.511318	0.225599	0.0264142	-0.610581	0.404487	0.545941	-0.316744	-0.186333	-0.863374	-0.350802	-0.938794	-0.176363	-0.133497	-0.13266	-0.38475	-0.185622	-0.405056	0.188689	-0.275203	-0.125254	-0.608838	0.116588	-0.258117	-0.280412	-0.17993	-0.243107	-0.271145	-0.0907392	0.177296	-0.0367638
10	-0.311534	-0.294456	-0.205737	-0.337368	-0.267937	-0.310468	-0.218448	-0.50606	-0.23734	-0.467979	-0.316374	-0.243447	-0.284359	-0.403904	-0.811904	-0.216517	0.55226	-0.495385	-1.21351	0.29585	0.995061	-0.508315	-0.610581	1.42186	0.689168	-0.316744	-0.186333	-0.863374	-0.885532	-0.938794	-0.176363	-0.133497	-0.13266	-0.112312	-0.302433	-0.405056	0.0718771	-0.275203	-1.04923	-0.608838	0.389026	-0.258117	-0.280412	-0.17993	-0.243107	-0.271145	-0.0907392	-0.357433	-0.0367638
5	-0.311534	-0.294456	-0.205737	-0.337368	-0.267937	-0.310468	-0.218448	-0.50606	-0.23734	-0.105597	-0.316374	-0.243447	-0.284359	-0.403904	-0.449522	-0.216517	-0.254907	-0.133003	-0.851126	-0.148935	-1.00461	-0.508315	-0.610581	0.758676	0.623943	-0.316744	-0.186333	-0.863374	-0.233762	1.11119	-0.176363	-0.133497	-0.13266	-0.557097	0.330438	-0.405056	-0.735291	0.0871787	0.390806	0.283856	-0.0557596	-0.258117	-0.280412	-0.17993	-0.243107	-0.271145	-0.0907392	-0.357433	-0.0367638
9	-0.311534	0.42114	0.50986	0.378228	-0.267937	-0.310468	-0.218448	-0.50606	-0.23734	-0.467979	-0.316374	-0.243447	-0.284359	-0.403904	-0.0963077	-0.216517	-0.254907	-0.495385	-1.21351	-0.511318	0.830766	-0.508315	-0.610581	-0.825723	-0.93677	-0.316744	-0.186333	0.328394	0.949846	-0.938794	-0.176363	-0.133497	0.582937	-0.203883	0.439569	-0.405056	-0.735291	-0.275203	0.142534	-0.608838	0.297455	-0.258117	-0.280412	-0.17993	-0.243107	0.444451	-0.0907392	-0.357433	-0.0367638
3	-0.311534	-0.294456	-0.205737	-0.337368	-0.267937	-0.310468	-0.218448	-0.50606	-0.23734	-0.467979	-0.316374	-0.243447	-0.284359	-0.403904	-0.0927002	-0.216517	-0.254907	-0.495385	-0.0165566	-0.511318	1.28157	0.688636	0.108623	1.01629	-0.929744	-0.316744	0.532871	1.42281	2.53321	2.72032	-0.176363	-0.133497	-0.13266	1.84954	0.971523	0.314148	0.461661	0.444	-0.330029	0.588113	-0.418142	1.29712	-0.280412	-0.17993	-0.243107	-0.271145	-0.0907392	0.839518	-0.0367638
6	-0.311534	-0.294456	-0.205737	-0.337368	-0.267937	-0.310468	-0.218448	-0.50606	-0.23734	-0.467979	-0.316374	-0.243447	-0.284359	-0.403904	-0.276321	-0.216517	-0.254907	-0.202882	-1.21351	-0.511318	-0.0793295	-0.215812	-0.610581	-0.533219	0.575708	-0.316744	-0.186333	-0.863374	-0.593028	-0.64629	-0.176363	-0.133497	-0.13266	-0.175928	0.12219	-0.405056	-0.442787	0.0173002	0.746701	-0.608838	-0.418142	0.0343867	-0.280412	-0.17993	0.0493962	0.0213585	-0.0907392	-0.0649294	-0.0367638
12	0.479167	-0.294456	-0.205737	-0.337368	-0.267937	0.480233	-0.218448	-0.50606	-0.23734	-0.467979	0.474327	-0.243447	-0.284359	0.386797	-0.811904	-0.216517	-0.254907	-0.495385	-1.21351	-0.511318	-1.00461	0.282386	0.18012	-0.825723	0.275862	-0.316744	0.604368	-0.863374	-0.885532	-0.938794	-0.176363	-0.133497	-0.13266	-0.128778	-0.3189	-0.405056	-0.735291	-0.275203	1.16787	-0.608838	-0.418142	-0.258117	-0.280412	-0.17993	-0.243107	-0.271145	-0.0907392	0.433268	-0.0367638
6	-0.311534	-0.294456	-0.205737	-0.337368	-0.267937	-0.310468	-0.218448	-0.50606	-0.23734	-0.467979	-0.316374	-0.243447	-0.284359	-0.403904	-0.359024	-0.216517	0.197973	-0.495385	-1.21351	-0.511318	-1.00461	0.288731	-0.610581	-0.372843	0.536869	-0.316744	-0.186333	-0.863374	0.421944	-0.938794	-0.176363	-0.133497	0.32022	0.387996	1.33009	-0.405056	0.0617558	-0.275203	0.0254851	-0.155958	0.656576	0.194763	-0.280412	0.272951	0.831611	-0.271145	-0.0907392	0.0954471	-0.0367638
5	-0.311534	-0.294456	-0.205737	-0.337368	-0.267937	-0.310468	-0.218448	-0.50606	0.137971	-0.0926686	-0.316374	-0.243447	-0.284359	-0.403904	-0.436593	-0.216517	-0.254907	-0.495385	-0.294086	-0.511318	1.66172	-0.508315	-0.23527	0.487868	0.676725	-0.316744	-0.186333	1.1262	2.92935	0.374798	-0.176363	0.241814	-0.13266	0.836242	1.68583	-0.405056	0.578301	1.60218	1.14152	-0.233528	0.50128	0.117194	-0.280412	-0.17993	-0.243107	-0.271145	-0.0907392	0.0178777	0.338547
1	1.57556	1.40557	0.719983	1.54973	-0.267937	0.615251	-0.218448	0.726261	0.688379	4.16663	1.57072	1.95772	0.25151	1.48319	2.95308	1.0158	-0.254907	2.61679	5.44269	1.54135	0.22771	0.417404	0.315139	-0.289853	-0.333295	-0.316744	-0.186333	-0.863374	-0.349662	-0.938794	-0.176363	-0.133497	-0.13266	-0.919479	-1.1096	-0.405056	-0.735291	-0.275203	-0.123513	-0.0729688	0.117728	-0.258117	0.645308	-0.17993	0.682612	-0.271145	0.44513	-0.357433	-0.0367638
9	-0.311534	-0.294456	-0.205737	-0.337368	-0.267937	-0.310468	-0.218448	-0.50606	-0.23734	-0.467979	-0.316374	-0.243447	-0.284359	-0.403904	-0.811904	-0.216517	-0.254907	0.220083	-0.498039	0.204151	-1.00461	0.207153	-0.610581	-0.110255	0.213514	-0.316744	-0.186333	-0.863374	-0.885532	-0.938794	-0.176363	-0.133497	-0.13266	0.272104	-1.1096	-0.405056	0.456293	-0.275203	-1.04923	-0.608838	-0.418142	-0.258117	-0.280412	-0.17993	-0.243107	-0.271145	-0.0907392	-0.357433	-0.0367638
7	-0.311534	0.169531	0.608771	-0.337368	-0.267937	-0.310468	-0.218448	-0.0420724	-0.23734	-0.467979	-0.316374	-0.243447	-0.284359	-0.403904	-0.347916	-0.216517	-0.254907	-0.495385	-0.74952	-0.0473298	0.707366	-0.508315	0.203927	-0.361735	-1.14082	-0.316744	-0.186333	0.671059	1.93609	1.88283	-0.176363	-0.133497	-0.13266	-0.104971	0.902894	-0.405056	-0.271303	-0.275203	1.32172	-0.144851	0.045846	-0.258117	-0.280412	-0.17993	0.22088	0.192843	-0.0907392	0.106555	-0.0367638
6	-0.311534	-0.294456	-0.205737	-0.337368	-0.267937	-0.310468	-0.218448	-0.50606	-0.23734	-0.467979	-0.316374	-0.243447	-0.284359	-0.403904	-0.811904	-0.216517	-0.254907	-0.495385	-0.472572	-0.511318	-1.00461	-0.508315	-0.610581	-0.825723	-0.0636524	-0.316744	-0.186333	1.01831	-0.885532	-0.938794	-0.176363	-0.133497	-0.13266	0.308581	0.772078	-0.405056	0.00564492	-0.275203	0.832446	-0.608838	-0.418142	-0.258117	-0.280412	-0.17993	-0.243107	-0.271145	-0.0907392	-0.357433	-0.0367638
5	-0.311534	-0.294456	-0.205737	-0.337368	-0.267937	-0.310468	-0.218448	-0.50606	-0.23734	-0.467979	-0.316374	-0.243447	-0.284359	-0.403904	-0.811904	-0.216517	-0.254907	-0.495385	-0.587779	-0.511318	-0.378883	1.38503	-0.610581	1.06762	0.621723	-0.316744	-0.186333	-0.237645	-0.885532	-0.938794	-0.176363	-0.133497	-0.13266	0.141245	-0.0488762	-0.405056	-0.735291	-0.275203	0.616141	-0.608838	0.207587	-0.258117	-0.280412	-0.17993	-0.243107	-0.271145	-0.0907392	0.703292	-0.0367638
1	-0.311534	1.79795	1.35926	0.387648	0.937355	0.894824	0.506569	2.13163	1.32765	3.27677	1.24862	0.961844	2.19343	3.11296	2.78499	2.92672	2.52672	4.08066	4.67182	1.34135	0.20068	-0.508315	-0.610581	0.739269	1.15712	-0.316744	-0.186333	-0.863374	-0.885532	-0.938794	-0.176363	-0.133497	-0.13266	-0.919479	-1.1096	-0.405056	0.470001	-0.275203	0.515759	0.116178	0.78715	-0.258117	0.444605	-0.17993	0.481909	-0.271145	-0.0907392	0.367583	-0.0367638
2	-0.311534	-0.294456	-0.205737	-0.337368	-0.267937	-0.310468	-0.218448	0.417421	-0.23734	0.455502	-0.316374	-0.243447	-0.284359	0.519577	-0.811904	-0.216517	-0.254907	0.428096	-0.290026	0.412164	3.54488	1.68916	1.58689	0.656286	0.84216	-0.316744	-0.186333	0.0601078	1.97777	0.944851	-0.176363	-0.133497	-0.13266	0.562529	0.372408	-0.405056	1.14835	-0.275203	-0.125751	0.87317	1.77933	0.665365	-0.280412	-0.17993	0.680374	-0.271145	-0.0907392	1.12458	-0.0367638
1	1.08044	0.563273	1.57523	1.44359	1.51303	1.0815	1.17352	2.04806	1.84969	3.64002	1.0756	0.614282	-0.284359	0.988066	-0.811904	0.641212	0.602822	-0.495385	4.13688	1.57572	1.33479	0.349414	-0.610581	-0.825723	-0.104464	-0.316744	-0.186333	-0.863374	-0.885532	-0.0810639	-0.176363	-0.133497	-0.13266	-0.0617497	0.671361	-0.405056	0.65668	-0.275203	-0.191503	0.783132	0.439588	-0.258117	1.50055	-0.17993	-0.243107	-0.271145	0.76699	-0.357433	-0.0367638
2	-0.311534	-0.294456	-0.205737	-0.337368	-0.267937	1.18974	-0.218448	0.994149	-0.23734	-0.467979	-0.316374	-0.243447	-0.284359	-0.403904	-0.811904	-0.216517	-0.254907	-0.495385	3.52005	-0.511318	2.33797	-0.508315	2.08686	1.87172	0.955443	1.90287	1.31388	0.636836	2.69618	1.75865	-0.176363	-0.133497	-0.13266	1.30013	0.390609	-0.405056	-0.735291	-0.275203	0.450977	-0.608838	-0.418142	1.24209	1.2198	-0.17993	-0.243107	-0.271145	-0.0907392	-0.357433	-0.0367638
2	-0.311534	-0.294456	-0.205737	-0.337368	-0.267937	-0.310468	-0.218448	-0.50606	-0.23734	-0.467979	-0.316374	-0.243447	-0.284359	-0.403904	-0.811904	-0.216517	-0.254907	-0.495385	-1.21351	-0.511318	3.06549	-0.508315	-0.610581	-0.825723	0.788689	-0.316744	1.76679	1.89028	2.14662	2.5275	-0.176363	-0.133497	-0.13266	0.36507	0.843522	-0.405056	-0.735291	1.00935	1.35898	0.675711	0.866408	1.02643	-0.280412	-0.17993	1.71002	-0.271145	-0.0907392	-0.357433	-0.0367638
9	-0.311534	-0.294456	-0.205737	-0.337368	-0.267937	-0.310468	-0.218448	-0.50606	-0.23734	-0.467979	-0.316374	-0.243447	-0.284359	-0.403904	-0.811904	-0.216517	-0.254907	-0.495385	-0.661748	-0.511318	-0.452852	-0.508315	-0.610581	-0.825723	-0.191948	-0.316744	-0.186333	0.0865306	0.632242	-0.387034	-0.176363	-0.133497	0.4191	-0.36772	0.981627	-0.405056	-0.735291	-0.275203	1.19169	-0.608838	0.531763	-0.258117	-0.280412	-0.17993	-0.243107	-0.271145	-0.0907392	-0.357433	-0.0367638
7	-0.311534	0.539983	0.628702	-0.337368	-0.267937	-0.310468	-0.218448	-0.50606	-0.23734	0.36646	-0.316374	-0.243447	-0.284359	-0.403904	0.022535	-0.216517	-0.254907	-0.495385	-0.379069	-0.511318	-1.00461	0.326124	-0.610581	-0.825723	-0.314397	-0.316744	-0.186333	-0.863374	-0.885532	-0.938794	-0.176363	-0.133497	-0.13266	-0.919479	0.250104	-0.405056	-0.735291	-0.275203	1.2482	-0.608838	-0.418142	-0.258117	-0.280412	-0.17993	-0.243107	-0.271145	-0.0907392	-0.357433	-0.0367638
1	1.74814	1.24227	0.975409	0.843777	1.79174	1.5113	1.31828	2.36929	2.20533	1.35379	2.1263	2.0204	1.77531	1.85994	4.62983	1.84316	1.28182	3.57883	4.24911	3.04625	0.176534	-0.508315	0.926144	2.04963	0.466879	-0.316744	-0.186333	-0.155157	-0.885532	-0.938794	-0.176363	-0.133497	-0.13266	-0.919479	0.0715447	-0.405056	-0.0270735	0.433014	0.487492	0.0993786	-0.418142	-0.258117	-0.280412	-0.17993	-0.243107	0.437072	-0.0907392	-0.357433	-0.0367638
9	-0.311534	-0.294456	-0.205737	-0.337368	-0.267937	-0.310468	-0.218448	-0.50606	-0.23734	-0.467979	-0.316374	-0.243447	-0.284359	-0.403904	-0.811904	-0.216517	-0.254907	-0.495385	-1.21351	-0.511318	1.45196	-0.508315	0.8726	-0.825723	-1.12589	-0.316744	-0.186333	-0.863374	-0.885532	-0.938794	-0.176363	-0.133497	-0.13266	-0.919479	0.373579	0.519289	0.189054	-0.275203	-1.04923	0.315506	0.506203	0.666227	-0.280412	-0.17993	-0.243107	-0.271145	-0.0907392	-0.357433	-0.0367638
7	-0.311534	-0.294456	-0.205737	-0.337368	-0.267937	-0.310468	-0.218448	-0.50606	-0.23734	-0.467979	-0.316374	-0.243447	-0.284359	-0.403904	-0.811904	-0.216517	-0.254907	-0.495385	-1.21351	-0.511318	-1.00461	0.213249	-0.610581	-0.825723	-1.45167	-0.316744	-0.186333	0.695828	-0.885532	-0.938794	-0.176363	-0.133497	-0.13266	-0.919479	0.0907394	-0.405056	-0.735291	-0.275203	-0.327668	0.591502	-0.418142	-0.258117	-0.280412	-0.17993	-0.243107	-0.271145	-0.0907392	-0.357433	-0.0367638
4	-0.311534	-0.294456	-0.205737	-0.337368	-0.267937	-0.310468	-0.218448	-0.50606	-0.23734	-0.467979	-0.316374	-0.243447	-0.284359	-0.403904	-0.100133	-0.216517	-0.254907	-0.495385	-1.21351	-0.511318	-0.29284	-0.508315	0.575684	-0.825723	-0.944238	-0.316744	-0.186333	-0.863374	-0.885532	-0.227022	-0.176363	-0.133497	-0.13266	1.14715	0.957029	3.73107	0.807434	0.436568	-1.04923	0.102933	-0.418142	0.453654	-0.280412	-0.17993	1.29962	1.27158	2.51866	0.828831	1.79157
6	-0.311534	-0.294456	-0.205737	-0.337368	-0.267937	-0.310468	-0.218448	-0.50606	-0.23734	-0.467979	-0.316374	-0.243447	-0.284359	-0.403904	0.0229511	-0.216517	-0.254907	-0.495385	-1.21351	0.323538	-0.169756	-0.508315	-0.610581	-0.825723	0.570663	-0.316744	-0.186333	-0.863374	-0.885532	-0.938794	-0.176363	-0.133497	-0.13266	1.37871	-0.274746	-0.405056	-0.735291	-0.275203	-1.04923	0.226017	-0.418142	-0.258117	-0.280412	-0.17993	-0.243107	-0.271145	-0.0907392	-0.357433	-0.0367638
10	-0.311534	-0.294456	-0.205737	-0.337368	-0.267937	-0.310468	-0.218448	0.219337	-0.23734	-0.467979	-0.316374	-0.243447	-0.284359	-0.403904	-0.0865074	-0.216517	-0.254907	-0.495385	-0.488111	-0.511318	-1.00461	-0.508315	-0.610581	1.02764	-0.712171	-0.316744	-0.186333	-0.863374	-0.885532	-0.938794	-0.176363	-0.133497	-0.13266	-0.194083	-1.1096	-0.405056	0.830339	-0.275203	-0.323836	-0.608838	-0.418142	-0.258117	-0.280412	-0.17993	-0.243107	-0.271145	-0.0907392	0.367964	-0.0367638
1	1.95218	0.886593	1.33088	1.72217	0.440213	3.16712	0.962602	2.09556	2.20519	-0.467979	0.391777	1.57819	2.31726	1.13271	3.46441	2.04719	0.453243	3.99942	3.76001	1.54823	-1.00461	-0.508315	-0.610581	0.71089	-1.47426	-0.316744	-0.186333	-0.863374	-0.177381	-0.938794	-0.176363	-0.133497	-0.13266	-0.211329	-1.1096	-0.405056	-0.0271401	0.432947	0.131817	0.0993121	1.11847	-0.258117	0.900638	0.528221	0.465043	-0.271145	-0.0907392	-0.357433	-0.0367638
9	-0.311534	-0.294456	-0.205737	-0.337368	-0.267937	-0.310468	-0.218448	-0.50606	-0.23734	-0.467979	-0.316374	-0.243447	-0.284359	-0.403904	-0.811904	-0.216517	-0.254907	-0.0841171	-1.21351	-0.511318	-1.00461	-0.508315	0.120349	-0.825723	-0.608118	-0.316744	-0.186333	-0.452106	-0.885532	-0.938794	-0.176363	-0.133497	-0.13266	-0.919479	0.753875	-0.405056	-0.735291	0.136065	-0.0567817	-0.608838	-0.00687369	-0.258117	-0.280412	-0.17993	-0.243107	-0.271145	-0.0907392	-0.357433	-0.0367638
9	-0.311534	-0.294456	-0.205737	-0.337368	0.259062	-0.310468	-0.218448	-0.50606	-0.23734	-0.467979	-0.316374	0.283552	-0.284359	-0.403904	-0.811904	-0.216517	-0.254907	-0.495385	-1.21351	-0.511318	-0.477612	0.707541	-0.0835815	-0.298724	-0.698098	-0.316744	-0.186333	0.048784	-0.358532	-0.0266358	-0.176363	-0.133497	-0.13266	-0.39248	1.20317	0.121944	0.176867	0.636954	0.417376	-0.0818392	0.108857	0.268882	-0.280412	-0.17993	-0.243107	0.255854	-0.0907392	0.169566	-0.0367638
12	-0.311534	-0.294456	-0.205737	-0.337368	-0.267937	-0.310468	-0.218448	0.536738	-0.23734	-0.467979	-0.316374	-0.243447	-0.284359	-0.403904	-0.811904	-0.216517	-0.254907	-0.495385	-1.21351	-0.511318	-1.00461	-0.508315	1.03117	1.23801	1.3171	-0.316744	-0.186333	2.01659	-0.885532	-0.938794	-0.176363	-0.133497	-0.13266	0.72227	-0.0668025	-0.405056	0.906459	-0.275203	-1.04923	1.03291	-0.418142	-0.258117	-0.280412	-0.17993	-0.243107	-0.271145	-0.0907392	-0.357433	-0.0367638
2	1.58594	-0.294456	1.03476	0.903133	-0.267937	-0.310468	-0.218448	0.734441	1.66014	0.772522	0.924128	1.65403	1.61312	0.836598	-0.811904	-0.216517	-0.254907	-0.495385	2.35968	0.729184	-1.00461	-0.508315	0.629921	1.07175	1.5004	2.88125	-0.186333	1.48384	0.35497	2.63439	-0.176363	1.107	-0.13266	0.321022	0.787877	-0.405056	0.505211	-0.275203	-1.04923	1.28864	-0.418142	-0.258117	-0.280412	-0.17993	-0.243107	-0.271145	-0.0907392	-0.357433	-0.0367638
1	1.44499	0.836088	1.55079	0.793176	2.10026	1.16675	0.454843	2.40884	0.893204	2.44692	-0.316374	-0.243447	2.38293	0.269387	0.31864	3.71639	2.11329	1.87281	1.7014	2.28509	-1.00461	0.164975	-0.610581	-0.825723	-0.642674	1.67368	-0.186333	-0.863374	-0.885532	-0.938794	-0.176363	-0.133497	-0.13266	-0.919479	-1.1096	-0.405056	-0.0619997	-0.275203	-1.04923	1.5828	-0.418142	-0.258117	0.392879	-0.17993	0.430183	-0.271145	-0.0907392	-0.357433	-0.0367638
3	-0.311534	-0.294456	-0.205737	-0.337368	-0.267937	0.638676	-0.218448	-0.50606	-0.23734	-0.467979	-0.316374	-0.243447	-0.284359	-0.403904	-0.811904	-0.216517	-0.254907	0.453759	-0.264363	-0.511318	-0.0554674	1.73136	-0.610581	-0.825723	0.218188	1.60628	-0.186333	1.05965	0.0636126	1.30088	-0.176363	-0.133497	-0.13266	1.5797	-0.160457	1.51797	-0.735291	-0.275203	-0.100089	0.340306	0.531003	-0.258117	-0.280412	1.33682	1.67992	0.677999	1.83229	3.54569	0.91238
11	-0.311534	-0.294456	0.464109	-0.337368	-0.267937	-0.310468	-0.218448	-0.50606	-0.23734	-0.467979	0.353472	-0.243447	-0.284359	-0.403904	-0.811904	-0.216517	-0.254907	-0.495385	-1.21351	-0.511318	-1.00461	-0.508315	0.514942	-0.825723	-1.53957	-0.316744	-0.186333	-0.863374	-0.885532	-0.938794	-0.176363	-0.133497	-0.13266	-0.919479	0.0159223	-0.405056	-0.735291	-0.275203	-0.379387	-0.608838	-0.418142	-0.258117	-0.280412	-0.17993	-0.243107	-0.271145	-0.0907392	-0.357433	-0.0367638
7	-0.311534	-0.294456	0.668229	-0.337368	-0.267937	-0.310468	-0.218448	-0.50606	-0.23734	-0.467979	-0.316374	-0.243447	0.589606	-0.403904	-0.811904	0.657448	-0.254907	-0.495385	-1.21351	-0.511318	-0.130646	-0.508315	0.803764	-0.825723	-1.59652	-0.316744	-0.186333	0.94319	-0.885532	-0.938794	-0.176363	0.740469	-0.13266	-0.0455138	1.00502	0.46891	1.07127	-0.275203	0.365112	0.265127	-0.418142	0.615849	-0.280412	-0.17993	-0.243107	-0.271145	-0.0907392	-0.357433	-0.0367638
9	-0.311534	-0.294456	-0.205737	-0.337368	-0.267937	-0.310468	-0.218448	1.00974	-0.23734	-0.467979	-0.316374	-0.243447	-0.284359	2.3139	1.9059	1.29928	-0.254907	-0.495385	2.39026	-0.511318	-1.00461	-0.508315	-0.610581	-0.825723	-3.01087	-0.316744	-0.186333	0.652426	-0.885532	0.577006	-0.176363	-0.133497	-0.13266	0.59632	-1.1096	-0.405056	-0.735291	-0.275203	-1.04923	-0.608838	-0.418142	-0.258117	-0.280412	-0.17993	-0.243107	-0.271145	1.42506	-0.357433	-0.0367638
10	-0.311534	-0.294456	-0.205737	-0.337368	-0.267937	0.378756	-0.218448	-0.50606	-0.23734	-0.467979	-0.316374	-0.243447	-0.284359	-0.403904	-0.811904	-0.216517	-0.254907	-0.495385	-0.524283	-0.511318	-1.00461	-0.508315	-0.610581	-0.136499	-1.85717	-0.316744	0.502892	-0.863374	-0.885532	-0.938794	-0.176363	-0.133497	-0.13266	-0.919479	-0.420376	-0.405056	0.418407	-0.275203	-0.360008	-0.608838	-0.418142	-0.258117	-0.280412	-0.17993	-0.243107	-0.271145	-0.0907392	0.796264	-0.0367638
7	-0.311534	-0.294456	-0.205737	-0.337368	-0.267937	-0.310468	-0.218448	1.21144	-0.23734	-0.467979	-0.316374	-0.243447	-0.284359	-0.403904	-0.811904	-0.216517	1.4626	-0.495385	-1.21351	-0.511318	1.47496	1.20919	-0.610581	-0.825723	0.333203	-0.316744	-0.186333	-0.863374	-0.885532	-0.938794	-0.176363	-0.133497	-0.13266	-0.919479	-1.1096	-0.405056	-0.735291	-0.275203	0.66827	-0.608838	-0.418142	-0.258117	-0.280412	-0.17993	-0.243107	-0.271145	-0.0907392	-0.357433	-0.0367638
8	-0.311534	-0.294456	-0.205737	-0.337368	-0.267937	1.07792	-0.218448	-0.50606	-0.23734	-0.467979	-0.316374	-0.243447	-0.284359	-0.403904	-0.811904	-0.216517	-0.254907	-0.495385	-1.21351	-0.511318	1.078	-0.508315	-0.610581	-0.825723	1.45068	-0.316744	-0.186333	-0.863374	-0.885532	-0.938794	-0.176363	-0.133497	-0.13266	0.468913	-1.1096	-0.405056	0.653102	-0.275203	-1.04923	-0.608838	-0.418142	1.13028	-0.280412	-0.17993	-0.243107	-0.271145	-0.0907392	-0.357433	-0.0367638
1	1.79725	0.922968	1.01169	-0.337368	0.949487	2.62056	0.998977	2.29384	1.6308	1.84699	0.417116	0.490042	1.58378	1.46424	2.54947	2.43912	0.962517	3.12111	3.533	1.59747	-1.00461	-0.508315	-0.610581	0.391701	-0.079836	0.416745	-0.186333	-0.863374	-0.885532	-0.938794	-0.176363	-0.133497	-0.13266	-0.18599	-1.1096	-0.405056	-0.00180099	-0.275203	0.168191	0.608586	1.16102	-0.258117	0.453078	-0.17993	1.33606	-0.271145	-0.0907392	-0.357433	-0.0367638
10	0.161965	-0.294456	-0.205737	-0.337368	-0.267937	-0.310468	-0.218448	-0.50606	-0.23734	-0.467979	-0.316374	-0.243447	-0.284359	-0.403904	-0.811904	-0.216517	-0.254907	-0.495385	-0.740008	-0.0378182	-1.00461	-0.508315	-0.610581	0.731254	1.03693	0.156755	-0.186333	-0.863374	-0.885532	-0.465294	-0.176363	-0.133497	-0.13266	-0.44598	0.00504594	-0.405056	-0.261791	-0.275203	0.686653	-0.608838	0.0553577	-0.258117	-0.280412	-0.17993	-0.243107	0.202354	-0.0907392	0.116066	-0.0367638
12	-0.311534	-0.294456	-0.205737	-0.337368	-0.267937	-0.310468	-0.218448	-0.50606	-0.23734	-0.467979	-0.316374	-0.243447	-0.284359	0.527622	-0.811904	-0.216517	-0.254907	-0.495385	-1.21351	0.420208	-1.00461	0.984607	-0.610581	-0.825723	-0.322967	-0.316744	-0.186333	1.03266	-0.885532	-0.938794	-0.176363	1.35943	-0.13266	0.0120465	-0.178075	-0.405056	1.73367	-0.275203	-1.04923	1.28719	-0.418142	-0.258117	-0.280412	-0.17993	-0.243107	-0.271145	-0.0907392	-0.357433	-0.0367638
10	-0.311534	-0.294456	-0.205737	-0.337368	-0.267937	-0.310468	-0.218448	-0.50606	-0.23734	-0.467979	-0.316374	-0.243447	-0.284359	-0.403904	0.0389107	-0.216517	-0.254907	-0.495385	-1.21351	-0.511318	-1.00461	-0.508315	0.240234	1.24949	0.287601	-0.316744	-0.186333	-0.863374	-0.885532	-0.938794	-0.176363	-0.133497	-0.13266	-0.919479	0.272811	-0.405056	0.115524	-0.275203	0.333179	-0.608838	-0.418142	-0.258117	-0.280412	-0.17993	0.607707	-0.271145	-0.0907392	-0.357433	-0.0367638
3	-0.311534	0.214681	0.303401	0.845068	-0.267937	-0.310468	-0.218448	0.676376	-0.23734	-0.467979	0.192764	0.938989	-0.284359	0.105233	-0.811904	-0.216517	-0.254907	-0.495385	2.56217	0.373396	-1.00461	0.000821949	-0.101443	1.30705	-0.878097	-0.316744	-0.186333	1.9284	1.90624	3.04415	-0.176363	-0.133497	-0.13266	1.21329	0.0728351	0.104082	-0.735291	0.233934	1.21644	1.52393	0.0909956	0.25102	-0.280412	2.42376	0.641606	-0.271145	-0.0907392	-0.357433	-0.0367638
7	-0.311534	-0.294456	-0.205737	-0.337368	-0.267937	-0.310468	-0.218448	-0.50606	-0.23734	-0.467979	0.810768	-0.243447	-0.284359	-0.403904	-0.811904	-0.216517	-0.254907	-0.495385	0.973236	-0.511318	-1.00461	-0.508315	-0.610581	-0.825723	0.204777	-0.316744	-0.186333	-0.863374	-0.885532	-0.938794	-0.176363	-0.133497	-0.13266	-0.919479	0.0175408	-0.405056	-0.735291	-0.275203	-1.04923	0.518303	-0.418142	-0.258117	-0.280412	-0.17993	-0.243107	-0.271145	-0.0907392	-0.357433	-0.0367638
15	-0.311534	-0.294456	-0.205737	-0.337368	-0.267937	-0.310468	-0.218448	-0.50606	-0.23734	-0.467979	-0.316374	-0.243447	-0.284359	-0.403904	-0.811904	-0.216517	-0.254907	-0.495385	-1.21351	-0.511318	-0.438228	-0.508315	-0.0441973	-0.825723	0.744124	-0.316744	-0.186333	-0.863374	-0.885532	-0.938794	-0.176363	-0.133497	-0.13266	0.0525615	-0.543217	-0.405056	-0.735291	-0.275203	0.239079	-0.608838	-0.418142	-0.258117	-0.280412	0.792111	-0.243107	-0.271145	-0.0907392	-0.357433	-0.0367638
1	2.20812	0.939861	1.39313	1.79414	2.41257	-0.310468	-0.218448	2.01359	-0.23734	-0.467979	1.28249	0.501876	2.39614	2.2766	4.74243	-0.216517	1.63472	2.32982	3.76083	2.78037	0.885017	1.09055	-0.610581	-0.0803998	-0.185663	0.428579	-0.186333	0.370943	-0.885532	-0.19347	-0.176363	-0.133497	-0.13266	-0.919479	-0.364278	-0.405056	-0.735291	-0.275203	0.549632	0.625479	0.327181	-0.258117	-0.280412	-0.17993	-0.243107	0.474178	-0.0907392	0.38789	-0.0367638
1	0.407531	0.902295	1.63602	1.94853	0.451127	3.4203	0.978303	1.95934	2.38768	3.19081	0.402691	0.475617	2.48436	1.43785	0.384847	2.06938	1.58685	1.97001	3.46188	0.685433	0.192139	0.688436	-0.610581	0.72928	-0.545468	-0.316744	-0.186333	-0.863374	-0.885532	-0.938794	-0.176363	-0.133497	-0.13266	-0.919479	-1.1096	-0.405056	0.46146	-0.275203	-1.04923	0.110226	0.778609	-0.258117	0.916339	0.539135	0.475957	-0.271145	-0.0907392	-0.357433	-0.0367638
1	1.71336	2.54132	0.949917	0.818285	0.887716	0.380106	0.472127	1.00073	-0.23734	-0.467979	1.19042	1.78145	1.50462	2.0014	3.27234	-0.216517	1.25189	2.4594	3.71574	0.644336	2.72641	0.182259	0.0799936	1.88033	1.12467	-0.316744	-0.186333	-0.863374	0.270122	-0.938794	-0.176363	-0.133497	-0.13266	-0.919479	0.679379	-0.405056	-0.0447162	0.415371	0.739747	1.18014	1.08865	-0.258117	-0.280412	-0.17993	-0.243107	-0.271145	0.599835	-0.357433	-0.0367638
2	-0.311534	-0.294456	-0.205737	-0.337368	-0.267937	-0.310468	-0.218448	0.393861	-0.23734	-0.467979	-0.316374	-0.243447	-0.284359	-0.403904	-0.811904	-0.216517	-0.254907	-0.495385	-1.21351	-0.511318	1.40948	3.10728	1.80351	2.16118	0.604728	-0.316744	1.66082	1.95665	2.25093	2.33318	-0.176363	1.71366	0.767261	0.927673	1.04869	-0.405056	2.08473	1.17472	-0.149312	0.291083	0.481779	0.641804	-0.280412	-0.17993	-0.243107	-0.271145	-0.0907392	-0.357433	-0.0367638
9	-0.311534	-0.294456	-0.205737	-0.337368	-0.267937	-0.310468	-0.218448	-0.50606	-0.23734	-0.467979	-0.316374	-0.243447	-0.284359	-0.403904	-0.214149	-0.216517	-0.254907	-0.495385	-1.21351	-0.511318	0.340262	-0.508315	-0.0128259	-0.825723	-1.17624	-0.316744	-0.186333	-0.863374	-0.885532	-0.938794	-0.176363	-0.133497	-0.13266	-0.919479	-1.1096	-0.405056	-0.137536	-0.275203	-0.0300867	-0.0110836	-0.418142	-0.258117	-0.280412	-0.17993	-0.243107	-0.271145	-0.0907392	-0.357433	-0.0367638
6	-0.311534	-0.294456	-0.205737	-0.337368	-0.267937	-0.310468	-0.218448	-0.50606	-0.23734	-0.467979	-0.316374	0.820362	-0.284359	0.22391	-0.811904	-0.216517	0.372907	-0.495385	-1.21351	-0.511318	-0.376798	0.889852	-0.610581	-0.825723	1.35566	-0.316744	-0.186333	-0.863374	-0.885532	-0.310979	-0.176363	-0.133497	-0.13266	0.14433	0.288567	0.222758	-0.735291	-0.275203	0.620197	0.0189757	-0.418142	-0.258117	-0.280412	-0.17993	-0.243107	-0.271145	-0.0907392	-0.357433	-0.0367638
5	-0.311534	-0.294456	-0.205737	-0.337368	-0.267937	0.167745	0.259766	-0.50606	-0.23734	-0.467979	-0.316374	-0.243447	-0.284359	-0.403904	-0.811904	-0.216517	-0.254907	-0.495385	-1.21351	-0.511318	-0.526398	0.854615	-0.610581	-0.825723	0.752179	-0.316744	-0.186333	-0.863374	-0.885532	-0.938794	-0.176363	-0.133497	-0.13266	-0.919479	-0.631387	-0.405056	0.10147	-0.275203	-0.571019	-0.608838	-0.418142	0.220097	-0.280412	-0.17993	-0.243107	-0.271145	-0.0907392	-0.357433	-0.0367638
10	-0.311534	-0.294456	-0.205737	-0.337368	-0.267937	-0.310468	-0.218448	-0.50606	-0.23734	-0.467979	-0.316374	-0.243447	-0.284359	-0.403904	-0.811904	-0.216517	-0.254907	-0.495385	-0.714286	-0.511318	-1.00461	-0.508315	-0.610581	0.973657	0.543687	-0.316744	-0.186333	-0.863374	-0.0161324	-0.938794	-0.176363	-0.133497	-0.13266	-0.05008	0.0541253	-0.405056	1.22602	-0.275203	0.114493	-0.608838	0.745584	0.611282	-0.280412	-0.17993	-0.243107	-0.271145	-0.0907392	-0.357433	0.462458
8	-0.311534	-0.294456	-0.205737	-0.337368	-0.267937	-0.310468	-0.218448	-0.50606	-0.23734	-0.467979	-0.316374	-0.243447	-0.284359	-0.403904	-0.811904	-0.216517	-0.254907	-0.495385	-1.21351	-0.511318	-1.00461	-0.508315	-0.610581	-0.825723	0.717099	-0.316744	-0.186333	-0.863374	-0.885532	-0.938794	-0.176363	-0.133497	-0.13266	-0.919479	-1.1096	-0.405056	1.05134	-0.275203	-1.04923	0.544995	-0.418142	-0.258117	-0.280412	-0.17993	-0.243107	-0.271145	-0.0907392	-0.357433	-0.0367638
7	-0.311534	-0.294456	1.2064	-0.337368	-0.267937	-0.310468	-0.218448	-0.50606	-0.23734	-0.467979	-0.316374	-0.243447	-0.284359	1.00823	-0.811904	-0.216517	-0.254907	-0.495385	-1.21351	-0.511318	1.92995	-0.508315	1.50132	-0.825723	-3.01087	1.09539	-0.186333	-0.863374	-0.885532	-0.938794	-0.176363	-0.133497	-0.13266	0.492654	1.47149	-0.405056	0.676842	-0.275203	-1.04923	-0.608838	-0.418142	-0.258117	-0.280412	-0.17993	-0.243107	1.14099	-0.0907392	-0.357433	-0.0367638
7	-0.311534	-0.294456	-0.205737	-0.337368	-0.267937	-0.310468	-0.218448	-0.50606	-0.23734	-0.467979	-0.316374	-0.243447	-0.284359	-0.403904	-0.811904	-0.216517	-0.254907	-0.495385	-1.21351	-0.511318	-1.00461	-0.508315	-0.610581	-0.825723	0.619909	-0.316744	-0.186333	-0.863374	-0.885532	-0.938794	0.786321	-0.133497	-0.13266	0.0432048	1.15215	-0.405056	-0.735291	-0.275203	-0.0865487	-0.608838	-0.418142	-0.258117	-0.280412	-0.17993	-0.243107	-0.271145	-0.0907392	-0.357433	-0.0367638
6	-0.311534	-0.294456	-0.205737	-0.337368	-0.267937	-0.310468	-0.218448	-0.50606	-0.23734	-0.467979	-0.316374	-0.243447	-0.284359	-0.403904	-0.201203	-0.216517	-0.254907	-0.495385	-1.21351	-0.511318	-0.39391	-0.508315	0.000120665	-0.825723	0.759753	-0.316744	-0.186333	0.175064	-0.885532	-0.938794	-0.176363	-0.133497	0.478042	0.448453	0.526388	-0.405056	-0.124589	-0.275203	-1.04923	-0.608838	0.19256	0.352584	-0.280412	-0.17993	-0.243107	-0.271145	-0.0907392	-0.357433	-0.0367638
1	2.58479	3.07149	2.1994	0.4418	0.511231	1.63984	1.73186	2.75603	3.31628	4.70558	0.965936	2.16169	2.12077	2.74626	-0.811904	0.562651	2.64142	3.37317	4.61581	2.63884	1.19096	-0.508315	-0.610581	0.456587	-0.114545	-0.316744	-0.186333	-0.863374	0.396779	-0.938794	-0.176363	-0.133497	-0.13266	-0.919479	0.172709	-0.405056	0.0438773	-0.275203	-0.270065	-0.608838	0.361026	-0.258117	1.0019	-0.17993	0.53606	0.508023	-0.0907392	0.421735	-0.0367638
4	-0.311534	-0.294456	-0.205737	-0.337368	-0.267937	-0.310468	-0.218448	-0.50606	-0.23734	-0.467979	-0.316374	-0.243447	-0.284359	-0.403904	-0.811904	-0.216517	-0.254907	-0.495385	-0.197457	-0.511318	-1.00461	-0.508315	-0.610581	-0.825723	-1.99482	-0.316744	-0.186333	-0.863374	-0.885532	-0.938794	0.839688	-0.133497	-0.13266	0.0965713	0.914409	0.610995	-0.735291	0.740847	0.557091	1.41517	1.18818	-0.258117	-0.280412	-0.17993	0.772943	2.56362	1.93327	2.47733	2.31076
7	-0.311534	-0.294456	-0.205737	-0.337368	-0.267937	-0.310468	-0.218448	-0.50606	-0.23734	-0.467979	-0.316374	-0.243447	-0.284359	-0.403904	-0.811904	-0.216517	-0.254907	-0.495385	-1.21351	-0.511318	0.677647	-0.508315	-0.610581	-0.825723	0.287379	-0.316744	-0.186333	2.43487	1.55239	1.99249	-0.176363	-0.133497	-0.13266	0.762779	-1.1096	-0.405056	0.946968	-0.275203	-1.04923	-0.608838	-0.418142	-0.258117	-0.280412	-0.17993	-0.243107	-0.271145	-0.0907392	-0.357433	-0.0367638
1	1.63654	1.65361	0.446604	0.762555	0.384404	-0.310468	-0.218448	1.81645	1.71073	4.3907	2.16227	1.47327	0.815564	1.31281	0.288019	0.883406	3.24218	3.81689	4.1245	1.63609	0.0953116	-0.508315	-0.610581	1.12235	0.0650603	1.12429	-0.186333	-0.211033	-0.885532	-0.938794	0.475978	-0.133497	-0.13266	0.180444	-0.00967759	-0.405056	-0.735291	-0.275203	0.0506903	1.10787	0.681782	-0.258117	-0.280412	-0.17993	-0.243107	-0.271145	-0.0907392	-0.357433	-0.0367638
2	-0.311534	-0.294456	-0.205737	-0.337368	-0.267937	-0.310468	-0.218448	-0.50606	-0.23734	0.534303	-0.316374	-0.243447	-0.284359	-0.403904	-0.811904	-0.216517	-0.254907	-0.495385	0.374497	-0.511318	3.80714	1.81726	0.977424	1.1777	0.693782	-0.316744	0.81595	1.4622	1.44005	2.23519	-0.176363	-0.133497	-0.13266	0.668526	-0.107318	-0.405056	1.26813	-0.275203	-1.04923	1.39458	1.16986	0.744165	-0.280412	-0.17993	-0.243107	0.731137	-0.0907392	0.644849	-0.0367638
6	-0.311534	-0.294456	-0.205737	-0.337368	-0.267937	-0.310468	-0.218448	-0.50606	-0.23734	-0.467979	-0.316374	-0.243447	-0.284359	-0.403904	-0.811904	-0.216517	-0.254907	-0.495385	0.129141	-0.511318	-0.408101	-0.508315	-0.0140701	-0.825723	0.605632	-0.316744	-0.186333	-0.863374	-0.885532	-0.938794	-0.176363	-0.133497	-0.13266	-0.322969	0.233048	-0.405056	0.281997	0.321307	-0.452722	-0.608838	-0.418142	-0.258117	-0.280412	-0.17993	-0.243107	-0.271145	-0.0907392	0.659855	-0.0367638
10	-0.311534	-0.294456	-0.205737	-0.337368	-0.267937	-0.310468	-0.218448	-0.50606	-0.23734	-0.467979	-0.316374	-0.243447	-0.284359	-0.403904	0.353595	-0.216517	-0.254907	-0.495385	-1.21351	-0.511318	-1.00461	-0.508315	-0.610581	1.41591	0.267378	-0.316744	-0.186333	-0.863374	-0.885532	-0.938794	-0.176363	-0.133497	-0.13266	-0.919479	0.0558983	-0.405056	0.430209	-0.275203	0.116266	-0.608838	-0.418142	-0.258117	-0.280412	-0.17993	-0.243107	-0.271145	-0.0907392	-0.357433	-0.0367638
4	-0.311534	-0.294456	-0.205737	-0.337368	-0.267937	-0.310468	-0.218448	-0.50606	-0.23734	0.255577	-0.316374	-0.243447	-0.284359	-0.403904	-0.0883474	-0.216517	-0.254907	-0.495385	-1.21351	0.212239	-1.00461	0.694883	-0.610581	-0.825723	-0.232401	-0.316744	-0.186333	-0.863374	-0.885532	-0.938794	-0.176363	-0.133497	-0.13266	0.643065	0.979979	0.798143	-0.735291	0.927995	-0.325676	0.114718	0.305415	-0.258117	-0.280412	-0.17993	-0.243107	0.932053	1.99884	3.31187	2.05282
1	1.03607	1.05315	0.620005	1.01024	0.557804	1.41956	1.51158	2.33784	2.04428	3.76209	0.509367	1.78858	1.06324	2.27577	-0.811904	1.81551	1.47512	2.49593	3.78188	3.05114	-0.17887	0.839289	0.215161	-0.825723	-0.0195487	1.03086	-0.186333	-0.863374	-0.885532	-0.938794	-0.176363	-0.133497	-0.13266	-0.0937381	-1.1096	-0.405056	0.612313	-0.275203	0.680792	-0.608838	-0.418142	-0.258117	-0.280412	-0.17993	-0.243107	-0.271145	-0.0907392	-0.357433	-0.0367638
12	-0.311534	-0.294456	-0.205737	-0.337368	-0.267937	-0.310468	-0.218448	-0.50606	-0.23734	-0.467979	-0.316374	-0.243447	-0.284359	-0.403904	-0.811904	-0.216517	-0.254907	-0.495385	-1.21351	-0.511318	-1.00461	-0.508315	0.96603	-0.0937625	1.12026	-0.316744	-0.186333	2.06432	-0.885532	-0.206833	-0.176363	-0.133497	-0.13266	-0.919479	-0.37764	-0.405056	0.841321	-0.275203	0.166004	-0.608838	-0.418142	-0.258117	0.451549	-0.17993	-0.243107	0.460815	-0.0907392	0.374527	-0.0367638
9	-0.311534	-0.294456	-0.205737	0.136622	-0.267937	0.163522	-0.218448	-0.50606	-0.23734	0.00601069	-0.316374	-0.243447	-0.284359	-0.403904	-0.337914	-0.216517	-0.254907	-0.495385	-1.21351	-0.511318	0.349153	-0.508315	0.219586	-0.351733	-1.27376	-0.316744	0.287657	-0.863374	-0.885532	-0.938794	-0.176363	-0.133497	-0.13266	-0.445489	1.2905	-0.405056	-0.261301	-0.275203	0.0663575	-0.608838	0.0558483	-0.258117	-0.280412	-0.17993	-0.243107	-0.271145	-0.0907392	-0.357433	-0.0367638
1	2.24595	1.33518	0.558197	1.29227	-0.267937	-0.310468	0.545486	2.21311	1.68579	-0.467979	-0.316374	1.01732	0.976407	1.51923	3.15715	2.15885	0.509027	2.36915	3.37372	1.41182	0.625022	0.752451	-0.610581	-0.0617891	0.674842	1.60639	-0.186333	-0.863374	-0.885532	-0.938794	0.587571	-0.133497	-0.13266	-0.155545	-1.1096	-0.405056	0.0286434	-0.275203	-0.285299	-0.608838	1.21149	0.505817	1.34922	-0.17993	-0.243107	-0.271145	-0.0907392	-0.357433	-0.0367638
3	-0.311534	-0.294456	0.879374	-0.337368	-0.267937	-0.310468	-0.218448	-0.50606	-0.23734	-0.467979	-0.316374	-0.243447	-0.284359	-0.403904	0.273206	-0.216517	-0.254907	-0.495385	-1.21351	0.573793	-1.00461	0.576795	1.08678	2.1246	-1.31351	3.64488	-0.186333	3.81885	3.85838	3.80512	4.44142	0.951614	1.99319	1.53631	1.01625	3.75062	1.39056	1.85065	1.40656	2.11531	-0.418142	0.826993	1.84544	3.88198	1.45426	-0.271145	-0.0907392	1.33993	-0.0367638
2	-0.311534	-0.294456	-0.205737	-0.337368	-0.267937	-0.310468	-0.218448	-0.50606	-0.23734	-0.467979	-0.316374	-0.243447	-0.284359	-0.403904	-0.811904	-0.216517	-0.254907	-0.495385	-1.21351	-0.511318	3.04303	2.29405	2.19178	2.86934	0.544517	-0.316744	1.57509	2.16714	2.66985	2.46192	-0.176363	-0.133497	-0.13266	0.841946	0.651825	-0.405056	1.79594	1.92187	0.0850964	0.525491	1.34328	-0.258117	2.25082	-0.17993	-0.243107	-0.271145	-0.0907392	0.776896	-0.0367638
1	0.0594479	1.00781	0.460079	0.782274	0.103045	1.66492	0.152534	1.57308	-0.23734	0.197837	0.594127	0.422369	1.89158	0.506597	3.86794	0.154464	1.35514	3.72138	2.80869	2.38614	-0.0941106	-0.508315	-0.610581	-0.159907	-0.231681	-0.316744	-0.186333	-0.863374	-0.51455	-0.938794	-0.176363	-0.133497	-0.13266	-0.253663	-0.443785	-0.0340738	-0.735291	-0.275203	0.253036	-0.237857	-0.418142	-0.258117	-0.280412	-0.17993	-0.243107	0.394671	-0.0907392	-0.357433	-0.0367638
1	0.486736	0.503814	1.77833	2.10467	1.71613	0.998725	2.22359	0.803133	1.74672	1.97406	-0.316374	1.74062	1.40138	1.58016	2.25679	2.57261	0.543363	1.19035	3.45254	0.286952	0.304581	0.289955	-0.610581	-0.825723	0.669932	-0.316744	-0.186333	-0.863374	-0.0872617	-0.938794	-0.176363	-0.133497	-0.13266	-0.121209	-1.1096	-0.405056	-0.735291	-0.275203	-1.04923	1.0769	-0.418142	-0.258117	-0.280412	0.61834	-0.243107	-0.271145	-0.0907392	-0.357433	-0.0367638
6	-0.311534	-0.294456	-0.205737	0.180694	-0.267937	-0.310468	-0.218448	-0.50606	-0.23734	-0.467979	-0.316374	-0.243447	-0.284359	-0.403904	-0.811904	-0.216517	-0.254907	-0.495385	-0.695446	-0.511318	0.194568	0.390133	-0.610581	0.0727256	-0.0267377	-0.316744	-0.186333	-0.863374	-0.885532	-0.938794	-0.176363	-0.133497	-0.13266	0.2797	0.338307	0.113006	0.163158	-0.275203	0.149947	-0.608838	0.0999202	0.259945	-0.280412	-0.17993	-0.243107	-0.271145	0.807709	0.160629	-0.0367638
1	1.98778	1.45115	1.15541	0.498111	1.78093	1.43514	1.52716	0.855091	0.598139	0.3675	-0.316374	-0.243447	1.07679	1.3417	4.70265	-0.216517	0.580572	2.36768	3.4926	0.324162	2.37576	-0.508315	2.08789	0.00975657	1.04996	-0.316744	-0.186333	-0.863374	-0.0500521	-0.938794	-0.176363	-0.133497	-0.13266	-0.0839998	-1.1096	-0.405056	0.100189	-0.275203	-0.213753	-0.608838	0.417338	-0.258117	-0.280412	-0.17993	-0.243107	-0.271145	-0.0907392	-0.357433	-0.0367638
7	-0.311534	-0.294456	-0.205737	-0.337368	-0.267937	-0.310468	-0.218448	-0.50606	-0.23734	-0.467979	-0.316374	-0.243447	-0.284359	-0.403904	-0.165755	-0.216517	-0.254907	-0.495385	-1.21351	-0.511318	-0.358462	0.137834	0.0355687	-0.825723	-0.54623	-0.316744	-0.186333	1.27082	1.0499	-0.938794	-0.176363	-0.133497	-0.13266	-0.919479	1.02459	2.32827	-0.735291	-0.275203	1.25962	0.481996	0.228008	-0.258117	-0.280412	-0.17993	-0.243107	0.819689	-0.0907392	-0.357433	-0.0367638
6	-0.311534	-0.294456	-0.205737	-0.337368	-0.267937	-0.310468	-0.218448	-0.50606	-0.23734	0.534815	-0.316374	-0.243447	-0.284359	-0.403904	0.776783	-0.216517	-0.254907	-0.495385	-1.21351	-0.511318	1.58501	-0.508315	0.392214	-0.825723	0.694726	0.68605	-0.186333	1.14082	-0.885532	-0.938794	1.82783	-0.133497	-0.13266	0.0833151	0.894589	-0.405056	0.267504	-0.275203	-0.0464385	0.979849	0.584653	-0.258117	0.722383	-0.17993	-0.243107	1.31754	-0.0907392	0.645361	-0.0367638
1	1.58697	1.91895	0.727401	1.15774	1.22717	1.58804	1.27666	2.37482	1.66117	-0.467979	1.17873	1.65506	1.61415	0.529234	3.58092	2.47425	-0.254907	0.437753	3.51245	0.983789	-0.0714736	0.424823	-0.610581	0.107415	-0.129992	-0.316744	-0.186333	-0.863374	-0.885532	-0.938794	-0.176363	-0.133497	-0.13266	0.0136587	-1.1096	-0.405056	-0.735291	-0.275203	-0.116095	0.3243	0.514996	-0.258117	1.21469	1.71858	-0.243107	-0.271145	-0.0907392	-0.357433	-0.0367638
14	-0.311534	-0.294456	-0.205737	-0.337368	-0.267937	-0.310468	-0.218448	-0.50606	-0.23734	0.0710401	-0.316374	-0.243447	-0.284359	-0.403904	-0.272885	-0.216517	-0.254907	-0.495385	-1.21351	-0.511318	-0.465592	-0.508315	0.319944	-0.286704	0.38319	-0.316744	-0.186333	-0.863374	-0.885532	-0.938794	-0.176363	-0.133497	-0.13266	-0.919479	-0.570581	-0.405056	0.195234	-0.275203	1.15987	-0.608838	-0.418142	-0.258117	0.258608	-0.17993	-0.243107	-0.271145	-0.0907392	-0.357433	-0.0367638
7	-0.311534	-0.294456	-0.205737	-0.337368	-0.267937	-0.310468	-0.218448	-0.50606	-0.23734	-0.467979	-0.316374	-0.243447	-0.284359	-0.403904	-0.811904	-0.216517	-0.254907	-0.495385	-1.21351	-0.511318	0.441199	-0.508315	0.286334	-0.825723	0.255288	-0.316744	-0.186333	0.979098	-0.885532	-0.938794	-0.176363	-0.133497	-0.13266	0.526332	0.33621	-0.405056	-0.735291	-0.275203	0.396578	0.288076	-0.418142	-0.258117	-0.280412	-0.17993	-0.243107	0.625769	-0.0907392	-0.357433	-0.0367638
1	1.58741	1.60449	1.69321	0.90429	1.63101	0.93119	1.02321	3.36647	1.00432	-0.467979	0.925284	-0.243447	-0.284359	1.49504	4.20549	-0.216517	0.98675	3.37715	3.74178	2.68847	-1.00461	0.733342	-0.610581	-0.825723	-1.76921	-0.316744	-0.186333	-0.863374	-0.885532	-0.938794	-0.176363	-0.133497	-0.13266	-0.919479	-1.1096	-0.405056	1.61354	-0.275203	-1.04923	0.632819	-0.418142	-0.258117	-0.280412	1.06173	-0.243107	-0.271145	-0.0907392	-0.357433	-0.0367638
1	1.42574	1.7454	1.14817	1.70249	0.562329	1.97939	1.13546	2.86357	1.49993	3.43932	1.4209	3.23088	2.2185	1.63596	-0.811904	1.52075	2.74548	1.54447	4.49658	2.85831	-0.174345	-0.508315	-0.610581	-0.825723	-0.322443	0.513522	-0.186333	-0.863374	-0.885532	-0.938794	-0.176363	-0.133497	-0.13266	-0.919479	-1.1096	-0.405056	-0.735291	-0.275203	0.688039	-0.608838	-0.418142	0.572149	-0.280412	-0.17993	-0.243107	-0.271145	-0.0907392	-0.357433	-0.0367638
7	-0.311534	-0.294456	-0.205737	-0.337368	-0.267937	-0.310468	-0.218448	-0.50606	-0.23734	-0.467979	-0.316374	-0.243447	-0.284359	-0.403904	1.04998	-0.216517	-0.254907	-0.495385	-1.21351	1.35056	-1.00461	-0.508315	-0.610581	-0.825723	-1.14899	-0.316744	-0.186333	1.785	-0.885532	-0.938794	-0.176363	-0.133497	-0.13266	1.7289	-1.1096	-0.405056	-0.735291	-0.275203	-1.04923	-0.608838	-0.418142	-0.258117	-0.280412	-0.17993	-0.243107	-0.271145	-0.0907392	-0.357433	-0.0367638
3	-0.311534	-0.294456	-0.205737	-0.337368	-0.267937	-0.310468	-0.218448	0.592245	-0.23734	-0.467979	-0.316374	-0.243447	-0.284359	-0.403904	-0.811904	-0.216517	-0.254907	-0.495385	0.501094	-0.511318	0.70999	-0.508315	1.53447	2.93464	1.16828	-0.316744	-0.186333	2.47694	1.59062	3.1465	-0.176363	1.58111	-0.13266	0.795122	-1.1096	-0.405056	0.363014	1.4394	0.0490721	2.13643	0.680163	0.840188	0.817893	-0.17993	-0.243107	-0.271145	-0.0907392	-0.357433	-0.0367638
7	-0.311534	-0.294456	-0.205737	-0.337368	-0.267937	-0.310468	-0.218448	0.525689	-0.23734	-0.467979	-0.316374	-0.243447	-0.284359	-0.403904	-0.811904	-0.216517	-0.254907	-0.495385	-1.21351	-0.511318	1.04275	-0.508315	0.421168	-0.825723	-0.373373	-0.316744	-0.186333	-0.863374	-0.885532	-0.938794	-0.176363	-0.133497	-0.13266	0.707662	1.2628	-0.405056	-0.735291	-0.275203	0.998132	0.42291	-0.418142	-0.258117	-0.280412	-0.17993	-0.243107	-0.271145	-0.0907392	-0.357433	-0.0367638
7	-0.311534	-0.294456	-0.205737	-0.337368	-0.267937	-0.310468	-0.218448	-0.50606	-0.23734	0.781777	-0.316374	-0.243447	-0.284359	-0.403904	-0.811904	-0.216517	-0.254907	-0.495385	-1.21351	-0.511318	-1.00461	-0.508315	-0.610581	-0.825723	-1.10166	-0.316744	-0.186333	-0.863374	-0.885532	-0.938794	-0.176363	-0.133497	-0.13266	-0.919479	-1.1096	-0.405056	-0.735291	-0.275203	0.200523	-0.608838	-0.418142	-0.258117	-0.280412	-0.17993	-0.243107	-0.271145	-0.0907392	-0.357433	-0.0367638
1	1.08261	1.48899	1.1884	0.521934	1.1262	2.03175	1.17569	3.30403	1.54611	3.50056	1.77334	1.15069	1.80536	2.78854	2.50363	2.84136	-0.254907	4.60814	3.85544	2.04572	-0.14531	-0.508315	0.248721	-0.825723	0.0470055	-0.316744	-0.186333	-0.863374	-0.885532	-0.938794	-0.176363	-0.133497	-0.13266	-0.919479	-1.1096	-0.405056	1.04816	-0.275203	-1.04923	-0.608838	-0.418142	-0.258117	0.57889	-0.17993	0.616195	-0.271145	-0.0907392	-0.357433	-0.0367638
5	-0.311534	-0.294456	-0.205737	-0.337368	-0.267937	-0.310468	-0.218448	-0.50606	-0.23734	-0.467979	0.350787	-0.243447	-0.284359	-0.403904	-0.144743	-0.216517	-0.254907	-0.495385	-1.21351	-0.511318	-0.33745	-0.508315	-0.610581	0.295883	0.789752	-0.316744	-0.186333	-0.863374	-0.885532	-0.938794	-0.176363	0.533665	-0.13266	0.825449	-0.44244	-0.405056	-0.0681293	-0.275203	-0.382072	0.512768	0.24902	-0.258117	-0.280412	-0.17993	-0.243107	0.850461	-0.0907392	0.764173	-0.0367638
5	-0.311534	-0.294456	-0.205737	-0.337368	0.441061	-0.310468	-0.218448	-0.50606	-0.23734	0.241018	0.392624	-0.243447	-0.284359	-0.403904	0.370366	-0.216517	0.45409	-0.495385	-0.0312373	0.19768	-0.295614	-0.508315	0.57169	-0.825723	-0.264123	-0.316744	-0.186333	0.959835	-0.885532	-0.938794	-0.176363	-0.133497	-0.13266	-0.210482	0.428443	0.303942	-0.0262928	-0.275203	0.133038	-0.608838	-0.418142	0.450881	-0.280412	-0.17993	-0.243107	0.437853	-0.0907392	-0.357433	1.14551
5	-0.311534	-0.294456	-0.205737	-0.337368	-0.267937	-0.310468	0.418855	-0.50606	-0.23734	-0.467979	-0.316374	-0.243447	-0.284359	-0.403904	-0.811904	-0.216517	-0.254907	-0.495385	-0.576205	-0.511318	-0.367309	-0.508315	-0.610581	-0.18842	-0.181098	-0.316744	-0.186333	-0.863374	-0.248229	1.17641	-0.176363	-0.133497	-0.13266	-0.282176	-1.1096	-0.405056	-0.735291	-0.275203	-0.41193	-0.608838	-0.418142	-0.258117	-0.280412	-0.17993	-0.243107	-0.271145	-0.0907392	0.27987	-0.0367638
5	-0.311534	-0.294456	-0.205737	0.415461	-0.267937	-0.310468	-0.218448	-0.50606	-0.23734	-0.467979	0.436455	-0.243447	-0.284359	-0.403904	-0.811904	-0.216517	-0.254907	-0.495385	-1.21351	-0.511318	-0.251782	0.244514	-0.610581	1.07746	0.798216	-0.316744	-0.186333	-0.110544	-0.132702	-0.938794	-0.176363	-0.133497	-0.13266	1.22635	0.501705	-0.405056	-0.735291	0.477626	0.195769	-0.608838	-0.418142	-0.258117	-0.280412	-0.17993	-0.243107	-0.271145	-0.0907392	0.395396	-0.0367638
1	0.668688	0.685766	0.774485	2.21448	2.02221	-0.310468	0.761774	1.46417	-0.23734	-0.467979	1.65386	0.736775	-0.284359	2.36938	3.95706	-0.216517	0.725315	1.06315	3.33331	1.04721	0.965619	-0.508315	0.369641	0.154499	0.412399	-0.316744	-0.186333	-0.863374	-0.885532	-0.938794	-0.176363	-0.133497	-0.13266	0.0607426	-1.1096	-0.405056	-0.735291	-0.275203	-1.04923	-0.608838	0.56208	-0.258117	-0.280412	-0.17993	0.737115	-0.271145	0.889483	-0.357433	-0.0367638
3	-0.311534	-0.294456	-0.205737	-0.337368	-0.267937	-0.310468	-0.218448	-0.50606	-0.23734	-0.467979	-0.316374	-0.243447	-0.284359	-0.403904	-0.0438639	-0.216517	-0.254907	0.272655	-1.21351	-0.511318	0.925868	0.758267	0.15746	0.44086	-0.627446	3.7849	1.74415	4.39426	4.26197	4.73108	4.57902	3.30498	2.4331	4.58152	2.23216	4.55967	1.64813	1.65528	1.67839	1.32164	0.848441	2.86828	2.44721	-0.17993	1.39328	1.36524	-0.0907392	1.57305	-0.0367638
3	-0.311534	-0.294456	-0.205737	0.523829	-0.267937	-0.310468	-0.218448	-0.50606	-0.23734	-0.467979	0.177553	-0.243447	-0.284359	0.0900227	-0.811904	0.277409	-0.254907	-0.495385	-0.719581	-0.0173908	1.90849	0.645372	0.543107	0.778995	0.52706	0.177182	0.307594	2.04973	2.96976	1.00903	0.684835	0.36043	-0.13266	0.477278	1.95199	2.5842	0.869428	1.32951	0.898586	0.99588	0.735546	1.3466	1.50603	0.973758	0.250819	0.222782	-0.0907392	0.796254	-0.0367638
12	-0.311534	0.492089	-0.205737	-0.337368	-0.267937	-0.310468	-0.218448	-0.50606	-0.23734	-0.467979	-0.316374	-0.243447	-0.284359	-0.403904	-0.0253583	-0.216517	-0.254907	-0.495385	-1.21351	-0.511318	-1.00461	-0.508315	0.68213	1.93971	1.45009	-0.316744	-0.186333	-0.0768279	-0.0989859	-0.938794	-0.176363	-0.133497	-0.13266	1.04391	1.65583	-0.405056	-0.735291	-0.275203	0.243478	1.05784	-0.418142	-0.258117	-0.280412	-0.17993	-0.243107	-0.271145	-0.0907392	-0.357433	-0.0367638
8	-0.311534	-0.294456	-0.205737	-0.337368	-0.267937	-0.310468	-0.218448	-0.50606	-0.23734	0.871096	-0.316374	-0.243447	-0.284359	-0.403904	-0.811904	-0.216517	-0.254907	0.84369	0.125568	0.827758	-1.00461	-0.508315	-0.610581	-0.825723	-3.01087	-0.316744	-0.186333	-0.863374	-0.885532	-0.938794	-0.176363	-0.133497	-0.13266	-0.919479	-1.1096	-0.405056	-0.735291	-0.275203	-1.04923	-0.608838	-0.418142	-0.258117	-0.280412	-0.17993	1.09597	-0.271145	-0.0907392	-0.357433	-0.0367638
6	-0.311534	-0.294456	-0.205737	-0.337368	-0.267937	-0.310468	-0.218448	-0.50606	0.283894	-0.467979	0.20486	-0.243447	-0.284359	-0.403904	-0.811904	-0.216517	-0.254907	-0.495385	-1.21351	-0.511318	0.200497	0.0129185	0.292739	-0.825723	-0.0986529	-0.316744	-0.186333	-0.863374	-0.364298	-0.938794	-0.176363	-0.133497	-0.13266	-0.0161601	1.31043	-0.405056	-0.214057	-0.275203	0.405327	0.59627	0.786967	-0.258117	-0.280412	-0.17993	-0.243107	-0.271145	-0.0907392	0.163801	-0.0367638
5	-0.311534	-0.294456	-0.205737	-0.337368	-0.267937	-0.310468	-0.218448	-0.50606	-0.23734	-0.467979	-0.316374	-0.243447	0.35688	-0.403904	-0.811904	-0.216517	0.386331	0.145854	-0.572269	-0.511318	-1.00461	-0.508315	-0.610581	-0.184484	0.661899	-0.316744	-0.186333	-0.863374	-0.885532	-0.938794	-0.176363	-0.133497	-0.13266	-0.278241	-1.1096	-0.405056	-0.735291	-0.275203	-1.04923	-0.608838	0.223097	-0.258117	-0.280412	-0.17993	-0.243107	-0.271145	-0.0907392	0.726179	-0.0367638
6	-0.311534	-0.294456	-0.205737	-0.337368	-0.267937	-0.310468	-0.218448	-0.02217	-0.23734	-0.467979	-0.316374	-0.243447	-0.284359	-0.403904	-0.811904	-0.216517	-0.254907	-0.495385	-0.729618	-0.511318	-0.159006	-0.508315	-0.610581	-0.825723	0.639526	-0.316744	-0.186333	-0.863374	-0.401641	-0.938794	-0.176363	-0.133497	-0.13266	-0.435589	-0.625711	0.0788345	-0.735291	0.208687	-1.04923	0.52573	0.0657485	-0.258117	-0.280412	-0.17993	-0.243107	0.212745	-0.0907392	-0.357433	-0.0367638
2	-0.311534	-0.294456	-0.205737	-0.337368	-0.267937	-0.310468	-0.218448	-0.50606	-0.23734	-0.467979	-0.316374	-0.243447	-0.284359	-0.403904	-0.811904	-0.216517	-0.254907	-0.495385	0.534121	-0.511318	2.53284	1.23931	0.513106	0.297964	0.37211	-0.316744	0.937354	1.31839	0.862098	-0.938794	-0.176363	-0.133497	-0.13266	0.204208	0.638028	-0.405056	1.44648	1.90657	0.698396	-0.608838	-0.418142	0.86557	2.23463	-0.17993	-0.243107	-0.271145	-0.0907392	-0.357433	-0.0367638
7	-0.311534	-0.294456	-0.205737	-0.337368	-0.267937	-0.310468	-0.218448	-0.50606	-0.23734	-0.467979	-0.316374	-0.243447	-0.284359	-0.403904	-0.811904	-0.216517	-0.254907	-0.495385	-0.474944	-0.511318	-0.266048	-0.508315	-0.610581	-0.825723	-0.505079	-0.316744	0.552231	-0.863374	-0.885532	-0.938794	0.562201	-0.133497	-0.13266	-0.919479	-0.371037	-0.405056	0.00327343	-0.275203	-1.04923	-0.608838	-0.418142	-0.258117	-0.280412	-0.17993	-0.243107	-0.271145	-0.0907392	0.381131	-0.0367638
9	-0.311534	-0.294456	-0.205737	-0.337368	-0.267937	-0.310468	-0.218448	-0.50606	-0.23734	-0.467979	-0.316374	-0.243447	-0.284359	-0.403904	-0.0299789	-0.216517	-0.254907	-0.495385	0.072692	-0.511318	0.0513724	-0.0650143	-0.16728	-0.825723	-0.505929	-0.316744	-0.186333	-0.420073	1.79157	-0.156868	-0.176363	-0.133497	-0.13266	0.565205	0.375084	2.69154	0.550909	0.168098	0.609902	0.447146	-0.418142	-0.258117	0.162889	-0.17993	-0.243107	0.172156	-0.0907392	0.0858679	-0.0367638
2	-0.311534	-0.294456	-0.205737	-0.337368	-0.267937	-0.310468	-0.218448	-0.50606	-0.23734	-0.467979	-0.316374	-0.243447	-0.284359	-0.403904	-0.131701	-0.216517	-0.254907	-0.495385	-1.21351	-0.511318	0.135991	2.42262	0.530022	0.943821	1.63844	-0.316744	-0.186333	0.625705	2.88526	1.99214	0.503841	-0.133497	-0.13266	-0.239276	0.379478	-0.405056	1.03425	0.405	0.0913699	0.88024	0.722461	0.422086	-0.280412	-0.17993	-0.243107	0.869458	-0.0907392	-0.357433	-0.0367638
2	-0.311534	-0.294456	-0.205737	-0.337368	-0.267937	-0.310468	-0.218448	0.358184	-0.23734	-0.467979	-0.316374	-0.243447	-0.284359	-0.403904	-0.811904	-0.216517	-0.254907	-0.495385	-1.21351	-0.511318	1.91436	2.41066	1.18067	2.4997	1.24074	-0.316744	-0.186333	0.927881	2.31671	3.2493	-0.176363	-0.133497	-0.13266	0.48148	0.291358	-0.405056	0.128953	1.51605	-0.184989	-0.608838	0.446102	-0.258117	1.51084	-0.17993	-0.243107	0.593099	1.70052	-0.357433	-0.0367638
6	-0.311534	-0.294456	-0.205737	-0.337368	-0.267937	-0.310468	-0.218448	-0.50606	-0.23734	-0.467979	-0.316374	-0.243447	-0.284359	-0.403904	-0.811904	-0.216517	-0.254907	-0.495385	-1.21351	-0.511318	0.83158	-0.508315	-0.0120894	-0.825723	0.273091	-0.316744	-0.186333	-0.863374	-0.885532	-0.938794	-0.176363	-0.133497	-0.13266	-0.320988	0.236589	-0.405056	-0.735291	-0.275203	0.296956	-0.0103471	-0.418142	-0.258117	-0.280412	-0.17993	-0.243107	0.327346	-0.0907392	-0.357433	-0.0367638
1	0.391077	2.68775	1.3215	1.18987	1.98444	0.862591	0.954612	1.92479	-0.23734	0.234631	0.386237	1.28379	1.52702	2.88656	3.92823	-0.216517	0.918152	3.9023	4.35425	0.661742	-0.302001	-0.508315	0.0920298	0.347337	0.74924	-0.316744	-0.186333	-0.863374	0.641709	-0.938794	-0.176363	-0.133497	-0.13266	1.12919	0.0634588	-0.405056	0.79195	-0.275203	-0.346622	0.0937721	0.284469	-0.258117	-0.280412	-0.17993	-0.243107	-0.271145	-0.0907392	-0.357433	-0.0367638
6	-0.311534	-0.294456	-0.205737	-0.337368	-0.267937	-0.310468	-0.218448	-0.50606	-0.23734	-0.467979	-0.316374	-0.243447	-0.284359	-0.403904	-0.811904	-0.216517	-0.254907	-0.495385	-1.21351	-0.511318	0.785076	0.354936	0.252671	0.0375286	0.42604	-0.316744	-0.186333	-0.000122126	-0.885532	-0.938794	-0.176363	-0.133497	-0.13266	1.17696	-0.246349	-0.405056	-0.735291	0.588048	0.740455	0.254413	0.44511	-0.258117	-0.280412	-0.17993	-0.243107	-0.271145	-0.0907392	-0.357433	-0.0367638
5	-0.311534	-0.294456	-0.205737	-0.337368	-0.267937	-0.310468	-0.218448	0.15005	-0.23734	-0.467979	-0.316374	-0.243447	-0.284359	-0.403904	-0.811904	-0.216517	0.401202	-0.495385	-1.21351	-0.511318	-1.00461	-0.508315	0.045529	0.621847	1.18092	-0.316744	-0.186333	-0.207264	-0.885532	-0.938794	-0.176363	-0.133497	-0.13266	0.185968	-0.453491	-0.405056	-0.735291	-0.275203	-0.393123	-0.608838	0.237968	0.397993	-0.280412	-0.17993	-0.243107	-0.271145	-0.0907392	-0.357433	-0.0367638
12	-0.311534	-0.294456	-0.205737	-0.337368	-0.267937	-0.310468	-0.218448	-0.50606	-0.23734	0.183163	-0.316374	-0.243447	-0.284359	-0.403904	-0.811904	-0.216517	0.396235	-0.495385	-1.21351	-0.511318	-1.00461	0.930634	0.487584	1.11991	1.25615	-0.316744	-0.186333	0.851045	-0.885532	0.159371	0.47478	-0.133497	-0.13266	-0.919479	0.329348	-0.405056	0.979128	-0.275203	0.389716	0.0423039	0.233001	0.393025	-0.280412	0.471213	-0.243107	-0.271145	-0.0907392	-0.357433	-0.0367638
8	-0.311534	-0.294456	-0.205737	-0.337368	-0.267937	-0.310468	-0.218448	-0.50606	-0.23734	-0.467979	-0.316374	-0.243447	-0.284359	-0.403904	-0.811904	-0.216517	-0.254907	-0.495385	-1.21351	-0.511318	-1.00461	-0.508315	0.245945	-0.825723	-0.673624	-0.316744	-0.186333	-0.863374	-0.885532	-0.938794	-0.176363	-0.133497	-0.13266	-0.0629533	-1.1096	-0.405056	0.121236	0.581323	0.341075	-0.608838	0.438384	-0.258117	-0.280412	0.676597	-0.243107	-0.271145	-0.0907392	-0.357433	-0.0367638
9	-0.311534	-0.294456	-0.205737	-0.337368	-0.267937	-0.310468	-0.218448	-0.50606	-0.23734	-0.467979	-0.316374	-0.243447	-0.284359	-0.403904	-0.811904	-0.216517	-0.254907	-0.495385	-1.21351	-0.511318	-1.00461	-0.508315	0.259769	-0.825723	-0.902369	-0.316744	-0.186333	-0.863374	-0.885532	-0.938794	-0.176363	-0.133497	-0.13266	-0.0491295	0.691276	-0.405056	-0.735291	-0.275203	0.360138	-0.608838	-0.418142	1.15125	-0.280412	-0.17993	-0.243107	-0.271145	-0.0907392	-0.357433	-0.0367638
7	-0.311534	-0.294456	-0.205737	-0.337368	-0.267937	-0.310468	-0.218448	-0.50606	-0.23734	-0.467979	-0.316374	-0.243447	-0.284359	-0.403904	-0.811904	-0.216517	-0.254907	-0.495385	-0.239446	-0.511318	-0.0305503	-0.508315	-0.610581	-0.825723	-1.04995	-0.316744	-0.186333	0.686899	-0.885532	-0.938794	-0.176363	-0.133497	-0.13266	-0.919479	0.440672	0.569006	0.238771	-0.275203	-1.04923	-0.608838	0.55592	-0.258117	-0.280412	-0.17993	-0.243107	-0.271145	-0.0907392	-0.357433	-0.0367638
7	-0.311534	-0.294456	-0.205737	-0.337368	-0.267937	-0.310468	-0.218448	-0.50606	-0.23734	-0.467979	-0.316374	-0.243447	-0.284359	-0.403904	-0.811904	-0.216517	-0.254907	-0.495385	-1.21351	-0.511318	-1.00461	-0.508315	0.145535	-0.069607	-0.858786	-0.316744	-0.186333	1.83962	0.731208	0.970308	-0.176363	-0.133497	0.623456	0.697261	0.507139	1.95492	1.17381	-0.275203	0.20044	1.0079	-0.418142	0.497999	-0.280412	-0.17993	-0.243107	0.484971	-0.0907392	-0.357433	-0.0367638
3	-0.311534	-0.294456	-0.205737	-0.337368	-0.267937	1.44837	-0.218448	0.626268	-0.23734	-0.467979	-0.316374	-0.243447	-0.284359	-0.403904	-0.811904	-0.216517	0.877421	-0.495385	-0.0811792	-0.511318	2.21956	0.624013	-0.610581	1.97349	0.213305	3.50224	0.945996	1.33083	-0.885532	2.28538	-0.176363	-0.133497	-0.13266	1.27472	0.0227277	2.39416	1.45891	1.919	0.709601	1.58536	1.34069	0.874212	1.47842	2.61928	2.28509	-0.271145	-0.0907392	2.44178	-0.0367638
3	-0.311534	-0.294456	-0.205737	-0.337368	1.55515	-0.310468	0.666053	0.37844	-0.23734	-0.467979	-0.316374	-0.243447	-0.284359	-0.403904	0.0725964	-0.216517	-0.254907	0.389115	0.215305	-0.511318	-1.00461	1.87867	-0.610581	2.13201	0.764381	0.567756	0.698168	0.0211268	-0.885532	3.53065	-0.176363	1.68959	-0.13266	0.509333	-0.2251	-0.405056	-0.735291	0.609297	-1.04923	0.819974	0.466359	1.8743	1.1484	1.24888	-0.243107	-0.271145	-0.0907392	-0.357433	-0.0367638
7	-0.311534	-0.294456	-0.205737	0.844151	-0.267937	-0.310468	-0.218448	-0.50606	-0.23734	-0.467979	-0.316374	-0.243447	-0.284359	-0.403904	-0.811904	-0.216517	-0.254907	-0.495385	-1.21351	-0.511318	-1.00461	-0.508315	-0.610581	-0.825723	1.40127	-0.316744	-0.186333	-0.863374	-0.885532	-0.938794	-0.176363	-0.133497	-0.13266	-0.919479	0.712643	-0.405056	0.446228	-0.275203	-1.04923	0.57268	-0.418142	-0.258117	-0.280412	-0.17993	-0.243107	0.910374	-0.0907392	-0.357433	-0.0367638
9	-0.311534	-0.294456	-0.205737	-0.337368	-0.267937	-0.310468	-0.218448	-0.50606	-0.23734	-0.467979	-0.316374	-0.243447	-0.284359	0.371437	-0.0365633	-0.216517	-0.254907	0.279956	-1.21351	-0.511318	0.272295	-0.508315	0.16476	-0.825723	-0.430443	-0.316744	-0.186333	-0.863374	-0.885532	-0.938794	-0.176363	-0.133497	-0.13266	-0.144139	-1.1096	-0.405056	-0.735291	-0.275203	-0.273892	-0.608838	-0.418142	-0.258117	-0.280412	-0.17993	-0.243107	-0.271145	-0.0907392	-0.357433	-0.0367638
10	0.266285	-0.294456	-0.205737	0.24045	-0.267937	-0.310468	-0.218448	-0.50606	-0.23734	-0.467979	-0.316374	-0.243447	-0.284359	-0.403904	-0.811904	-0.216517	-0.254907	-0.495385	-0.635689	-0.511318	-1.00461	-0.508315	-0.610581	0.744916	0.428996	0.261074	-0.186333	-0.863374	-0.885532	-0.938794	-0.176363	-0.133497	-0.13266	-0.341661	-0.531782	-0.405056	0.573753	-0.275203	-0.471414	-0.608838	0.159677	0.319702	-0.280412	-0.17993	-0.243107	-0.271145	-0.0907392	-0.357433	-0.0367638
9	-0.311534	-0.294456	-0.205737	-0.337368	-0.267937	-0.310468	-0.218448	-0.50606	0.595727	-0.467979	-0.316374	-0.243447	-0.284359	-0.403904	-0.811904	-0.216517	-0.254907	-0.495385	-1.21351	-0.511318	-1.00461	-0.508315	0.222487	-0.825723	-2.1778	-0.316744	-0.186333	-0.0303061	-0.885532	-0.938794	-0.176363	-0.133497	-0.13266	0.43832	-0.276533	-0.405056	-0.735291	-0.275203	0.692518	-0.608838	0.414926	-0.258117	-0.280412	-0.17993	-0.243107	-0.271145	-0.0907392	-0.357433	-0.0367638
10	-0.311534	-0.294456	-0.205737	-0.337368	-0.267937	-0.310468	-0.218448	-0.50606	-0.23734	0.189421	-0.316374	-0.243447	-0.284359	-0.403904	-0.154504	-0.216517	-0.254907	-0.495385	-1.21351	-0.511318	-0.347211	-0.508315	0.496757	1.33243	0.344685	-0.316744	-0.186333	-0.863374	-0.885532	-0.281393	-0.176363	-0.133497	-0.13266	-0.262079	-0.4522	-0.405056	-0.07789	-0.275203	0.0581044	-0.608838	-0.418142	-0.258117	-0.280412	-0.17993	-0.243107	-0.271145	-0.0907392	0.299967	-0.0367638
1	2.18088	1.93875	1.30567	1.89583	1.24347	1.60651	1.69853	2.39661	2.98438	2.75374	0.628815	0.701741	1.94884	1.51308	2.09076	3.0052	-0.254907	-0.495385	3.37961	3.29151	1.89806	-0.508315	0.334608	1.6667	-0.298791	-0.316744	-0.186333	-0.863374	0.059657	0.572614	-0.176363	-0.133497	-0.13266	-0.919479	-1.1096	-0.405056	-0.735291	-0.275203	0.867749	-0.608838	1.09327	-0.258117	-0.280412	-0.17993	-0.243107	-0.271145	-0.0907392	-0.357433	-0.0367638
2	-0.311534	-0.294456	-0.205737	-0.337368	0.71702	-0.310468	1.34642	-0.50606	-0.23734	-0.467979	0.668583	-0.243447	0.700598	-0.403904	0.752966	-0.216517	-0.254907	-0.495385	0.351362	-0.511318	-0.0196548	1.78947	1.3668	3.14594	1.41971	-0.316744	-0.186333	-0.863374	0.0994251	2.03478	-0.176363	-0.133497	-0.13266	0.64539	1.18818	-0.405056	0.829579	-0.275203	-0.0642761	-0.608838	1.14673	-0.258117	-0.280412	-0.17993	-0.243107	-0.271145	1.47413	-0.357433	-0.0367638
6	-0.311534	-0.294456	-0.205737	-0.337368	-0.267937	-0.310468	-0.218448	-0.50606	-0.23734	-0.467979	-0.316374	-0.243447	-0.284359	-0.403904	-0.811904	-0.216517	-0.254907	-0.495385	-1.21351	-0.511318	0.880971	0.234773	0.984572	0.405408	1.19996	-0.316744	-0.186333	1.6517	1.62955	-0.938794	0.566726	-0.133497	-0.13266	0.966103	1.84228	-0.405056	-0.735291	-0.275203	-0.306144	0.622293	0.81299	-0.258117	-0.280412	-0.17993	-0.243107	1.61444	-0.0907392	0.385655	-0.0367638
2	1.17321	0.93759	-0.205737	0.894678	0.964109	-0.310468	0.707045	0.0296608	-0.23734	-0.467979	1.16837	0.292274	0.251362	0.828142	3.21389	-0.216517	-0.254907	2.18178	3.13243	0.0244034	1.33081	2.87615	0.621466	1.22658	0.0238164	-0.316744	-0.186333	1.18893	2.22622	2.09589	-0.176363	-0.133497	-0.13266	0.00601343	0.375138	-0.405056	0.496756	0.260518	0.182813	0.316654	0.507351	-0.258117	0.951635	-0.17993	-0.243107	-0.271145	-0.0907392	-0.357433	-0.0367638
1	-0.311534	1.35279	2.19061	1.30988	-0.267937	-0.310468	2.1779	3.03765	1.4099	1.92837	-0.316374	-0.243447	-0.284359	-0.403904	1.58444	-0.216517	1.39234	-0.495385	3.3986	2.37563	0.642632	1.13893	-0.610581	-0.825723	-0.614519	-0.316744	-0.186333	-0.863374	-0.885532	-0.938794	-0.176363	-0.133497	-0.13266	-0.919479	-1.1096	-0.405056	0.911953	-0.275203	-1.04923	1.03841	-0.418142	-0.258117	-0.280412	-0.17993	-0.243107	-0.271145	-0.0907392	-0.357433	-0.0367638
6	-0.311534	-0.294456	-0.205737	-0.337368	-0.267937	-0.310468	-0.218448	1.04386	-0.23734	-0.467979	-0.316374	-0.243447	-0.284359	-0.403904	-0.811904	-0.216517	-0.254907	-0.495385	-1.21351	-0.511318	-1.00461	1.77146	0.939338	-0.825723	1.187	-0.316744	-0.186333	-0.863374	-0.885532	-0.938794	-0.176363	-0.133497	-0.13266	-0.919479	2.01341	-0.405056	0.814628	-0.275203	1.23054	0.94108	-0.418142	-0.258117	-0.280412	-0.17993	-0.243107	-0.271145	-0.0907392	-0.357433	-0.0367638
6	-0.311534	-0.294456	-0.205737	-0.337368	-0.267937	-0.310468	-0.218448	-0.50606	-0.23734	-0.467979	-0.316374	-0.243447	-0.284359	0.99988	-0.811904	-0.216517	-0.254907	-0.495385	0.190277	-0.511318	1.56533	-0.508315	-0.610581	-0.825723	0.195421	-0.316744	-0.186333	-0.863374	-0.885532	-0.938794	-0.176363	-0.133497	-0.13266	0.484305	-1.1096	-0.405056	-0.735291	-0.275203	-1.04923	-0.608838	0.985643	-0.258117	-0.280412	-0.17993	-0.243107	-0.271145	-0.0907392	-0.357433	-0.0367638
11	-0.311534	-0.294456	-0.205737	-0.337368	-0.267937	-0.310468	-0.218448	-0.50606	-0.23734	-0.467979	-0.316374	-0.243447	-0.284359	0.798829	-0.0886717	-0.216517	-0.254907	-0.495385	-1.21351	-0.511318	-0.281379	-0.508315	-0.610581	-0.825723	-0.716538	-0.316744	-0.186333	-0.863374	-0.885532	-0.938794	-0.176363	-0.133497	-0.13266	-0.919479	0.979349	-0.405056	-0.735291	-0.275203	-0.326	-0.608838	-0.418142	0.465115	-0.280412	-0.17993	-0.243107	-0.271145	-0.0907392	-0.357433	-0.0367638
6	-0.311534	-0.294456	-0.205737	-0.337368	-0.267937	0.154972	-0.218448	-0.50606	-0.23734	-0.467979	-0.316374	-0.243447	-0.284359	-0.403904	-0.811904	-0.216517	-0.254907	-0.495385	-1.21351	-0.511318	0.330503	0.308471	0.206206	-0.825723	1.00968	-0.316744	-0.186333	-0.863374	-0.885532	-0.473353	-0.176363	-0.133497	-0.13266	-0.102693	0.225514	-0.405056	-0.735291	0.190237	0.0498717	-0.143398	-0.418142	0.207324	-0.280412	-0.17993	0.222333	-0.271145	-0.0907392	0.108008	-0.0367638
1	1.85292	2.44103	1.81133	0.184057	0.635676	1.54242	1.23651	1.6584	0.284085	-0.467979	2.51047	1.60944	2.35359	2.42294	4.93441	-0.216517	0.950559	4.04092	4.14595	0.694148	0.450348	0.395297	-0.0891556	1.19135	1.12205	-0.316744	-0.186333	-0.863374	-0.885532	-0.417368	-0.176363	-0.133497	-0.13266	-0.919479	-1.1096	-0.405056	-0.213866	-0.275203	0.156233	-0.608838	0.103283	-0.258117	-0.280412	0.341495	0.278318	-0.271145	-0.0907392	0.163992	-0.0367638
7	-0.311534	-0.294456	-0.205737	-0.337368	-0.267937	-0.310468	-0.218448	0.248469	-0.23734	-0.467979	-0.316374	-0.243447	-0.284359	-0.403904	-0.811904	-0.216517	-0.254907	-0.495385	-1.21351	-0.511318	-1.00461	-0.508315	-0.610581	-0.825723	-0.166135	-0.316744	-0.186333	-0.863374	-0.885532	-0.938794	-0.176363	-0.133497	-0.13266	-0.919479	1.42883	0.349474	0.0192388	-0.275203	0.198186	-0.608838	-0.418142	-0.258117	-0.280412	-0.17993	0.511422	-0.271145	-0.0907392	-0.357433	-0.0367638
10	-0.311534	-0.294456	-0.205737	-0.337368	-0.267937	-0.310468	-0.218448	-0.50606	-0.23734	-0.467979	-0.316374	-0.243447	-0.284359	-0.403904	-0.811904	-0.216517	-0.254907	-0.495385	-1.21351	-0.00474966	-1.00461	-0.508315	-0.610581	0.597944	0.15788	-0.316744	-0.186333	0.314225	-0.885532	-0.432226	-0.176363	-0.133497	-0.13266	-0.0387288	-0.22885	-0.405056	-0.228723	-0.275203	0.374435	-0.102271	0.759457	0.248451	0.226156	-0.17993	0.934491	-0.271145	-0.0907392	0.820166	-0.0367638
8	-0.311534	-0.294456	-0.205737	-0.337368	0.754112	0.711581	-0.218448	-0.50606	-0.23734	-0.467979	-0.316374	-0.243447	-0.284359	-0.403904	-0.811904	-0.216517	-0.254907	-0.495385	-1.21351	-0.511318	-1.00461	-0.508315	-0.610581	-0.825723	-0.389342	-0.316744	-0.186333	0.158675	-0.885532	-0.938794	0.845686	-0.133497	-0.13266	-0.919479	-1.1096	-0.405056	-0.735291	-0.275203	0.565054	-0.608838	-0.418142	-0.258117	-0.280412	-0.17993	-0.243107	-0.271145	-0.0907392	-0.357433	-0.0367638
1	1.72978	1.95026	0.493139	2.2442	0.899728	0.388408	2.02627	1.73866	2.73639	4.69799	1.48808	0.924218	0.883306	1.84081	-0.113028	0.482358	1.98981	0.67228	4.40089	1.29313	2.27714	1.01259	-0.610581	1.75585	1.04059	1.20416	-0.186333	-0.863374	-0.885532	-0.938794	-0.176363	-0.133497	-0.13266	-0.220604	-0.410725	-0.405056	-0.735291	-0.275203	0.471676	0.0900374	0.280734	-0.258117	0.418464	-0.17993	0.455768	-0.271145	-0.0907392	-0.357433	-0.0367638
[truncated: 7,389 more rows]
[truncated: 154 more columns]

## Sheet: Fig2D
barcode	UMAP1	UMAP2	CDH5	COL1A1	TNNT2	WT1
AAACCCAGTACGACAG-hipsc_cm1	4.37021	-5.22923	0	0	0	0
AAACCCAGTCATAACC-hipsc_cm1	6.91072	-4.85244	0	0	1.18511	0
AAACGAACACGATTCA-hipsc_cm1	-12.7926	-3.70757	0	0.829322	5.57322	0
AAACGCTAGCTGAGTG-hipsc_cm1	5.16703	-12.5253	0	0	0	0
[truncated: 7,877 more rows]

## Sheet: Fig2Eii
barcode	TNNT2	TTN	ACTN2	COL3A1	COL1A1	POSTN	CDH5	PLVAP	PECAM1	cell_annotation			gene	group1	group1_size	group2	group2_size	p	p.adj	p.signif	method
[truncated: 7,881 more rows]

[truncated: 33 more sheets: Fig2F, Fig3C, Fig3D, Fig3E, Fig4_A_Bi_Di, Fig4Bii, Fig4C, Fig4Dii, Fig4E, Fig5A, Fig5B, Fig5C, Fig5D, Fig5E, Fig5F, Fig6B, Fig6C, Fig6D, Fig7A, Fig7B …]
